# Supplementary material for: In situ differentiation of iridophore crystallotypes underlies zebrafish stripe patterning
Source: Nat Commun. 2020 Dec 15;11:6391. doi: 10.1038/s41467-020-20088-1 (PMC7738553; doi:10.1038/s41467-020-20088-1)
Supplement: Supplementary file 2 — Supplementary Table 1 [file 41467_2020_20088_MOESM2_ESM.xlsx]

## Sheet: Cluster_Mean_SD_Stats
Accession	Symbol	NumberCellsCluster_1	PercentNotExpressed_1	PercentExpressed_1	MeanExpressed_1	SdExpressed_1	NumberCellsCluster_2	PercentNotExpressed_2	PercentExpressed_2	MeanExpressed_2	SdExpressed_2	NumberCellsCluster_3	PercentNotExpressed_3	PercentExpressed_3	MeanExpressed_3	SdExpressed_3	NumberCellsCluster_4	PercentNotExpressed_4	PercentExpressed_4	MeanExpressed_4	SdExpressed_4	NumberCellsCluster_5	PercentNotExpressed_5	PercentExpressed_5	MeanExpressed_5	SdExpressed_5
ENSDARG00000114503	phtf2	194	100	0	NA	NA	176	99.43	0.57	0.693147	NA	122	98.36	1.64	0.693147	0	82	96.34	3.66	0.693147	0	72	100	0	NA	NA
ENSDARG00000098311	CU856344.1	194	97.94	2.06	1.12495	0.375309	176	96.59	3.41	1.12693	0.59634	122	95.9	4.1	0.77424	0.18133	82	98.78	1.22	2.3979	NA	72	97.22	2.78	0.693147	0
ENSDARG00000100143	lrp6	194	98.45	1.55	0.693147	0	176	98.3	1.7	0.828302	0.234095	122	99.18	0.82	0.693147	NA	82	97.56	2.44	1.44519	0.490129	72	97.22	2.78	0.693147	0
ENSDARG00000102474	dusp16	194	96.39	3.61	1.04813	0.775282	176	97.73	2.27	1.68335	0.693937	122	98.36	1.64	1.38629	0.980258	82	93.9	6.1	1.79176	0.490129	72	98.61	1.39	0.693147	NA
ENSDARG00000104049	crebl2	194	97.94	2.06	1.06917	0.752039	176	97.73	2.27	1.59923	0.513411	122	98.36	1.64	0.89588	0.286707	82	97.56	2.44	1.52226	0.59913	72	97.22	2.78	1.44519	1.06354
ENSDARG00000102226	gpr19	194	93.3	6.7	1.13782	0.531012	176	92.61	7.39	1.94952	1.44066	122	95.9	4.1	0.970406	0.379652	82	87.8	12.2	2.56837	0.735126	72	95.83	4.17	1.2904	0.555548
ENSDARG00000103095	tbk1	194	89.18	10.82	1.83415	1.34813	176	95.45	4.55	1.20752	0.578453	122	88.52	11.48	2.12713	1.09837	82	68.29	31.71	1.50337	1.2723	72	77.78	22.22	2.2738	1.21478
ENSDARG00000102128	eps8a	194	98.97	1.03	0.693147	0	176	97.16	2.84	1.66569	0.928278	122	96.72	3.28	1.31437	0.583945	82	96.34	3.66	1.75767	0.744322	72	100	0	NA	NA
ENSDARG00000100660	si:ch73-252i11.1	194	96.91	3.09	1.19451	1.04214	176	98.3	1.7	0.963457	0.234095	122	97.54	2.46	1.80089	1.58058	82	95.12	4.88	1.72694	0.235002	72	95.83	4.17	0.693147	0
ENSDARG00000113107	CABZ01085275.1	194	98.45	1.55	0.828302	0.234095	176	99.43	0.57	0.693147	NA	122	100	0	NA	NA	82	97.56	2.44	0.89588	0.286707	72	100	0	NA	NA
ENSDARG00000070546	msgn1	194	97.94	2.06	1.54758	1.70886	176	98.3	1.7	2.19029	0.562094	122	99.18	0.82	1.79176	NA	82	93.9	6.1	1.81593	0.571454	72	100	0	NA	NA
ENSDARG00000045914	si:ch211-51e12.7	194	92.27	7.73	2.81895	1.35794	176	94.89	5.11	1.84783	1.25709	122	88.52	11.48	2.89171	1.37377	82	71.95	28.05	0.788679	0.316515	72	88.89	11.11	3.39732	0.961501
ENSDARG00000045913	mrps10	194	93.81	6.19	3.14543	1.20619	176	95.45	4.55	1.74579	0.992117	122	95.9	4.1	1.79903	0.963778	82	91.46	8.54	1.38657	1.18859	72	88.89	11.11	3.41112	0.884498
ENSDARG00000045911	tulp4a	194	99.48	0.52	0.693147	NA	176	97.16	2.84	1.07506	0.247178	122	95.9	4.1	1.01503	0.447768	82	93.9	6.1	1.52994	0.313189	72	95.83	4.17	0.693147	0
ENSDARG00000045910	tmem181	194	96.39	3.61	3.06578	1.21735	176	97.73	2.27	2.70061	0.5913	122	97.54	2.46	2.30524	1.39771	82	97.56	2.44	2.04717	0.934623	72	95.83	4.17	0.693147	0
ENSDARG00000045909	dynlt1	194	97.94	2.06	1.69724	1.74836	176	99.43	0.57	3.97029	NA	122	98.36	1.64	0.693147	0	82	98.78	1.22	1.38629	NA	72	100	0	NA	NA
ENSDARG00000025073	rpl18a	194	33.51	66.49	3.38755	1.48084	176	24.43	75.57	2.07662	1.51151	122	28.69	71.31	3.04955	1.43891	82	6.1	93.9	2.01005	1.10797	72	31.94	68.06	3.05319	1.30096
ENSDARG00000031737	pthlha	194	98.97	1.03	1.38629	0.980258	176	98.86	1.14	0.693147	0	122	99.18	0.82	0.693147	NA	82	98.78	1.22	0.693147	NA	72	100	0	NA	NA
ENSDARG00000099652	xpot	194	97.94	2.06	1.37836	1.37042	176	97.73	2.27	2.14481	1.87148	122	94.26	5.74	1.36943	0.906298	82	96.34	3.66	2.14538	0.39079	72	98.61	1.39	3.29584	NA
ENSDARG00000101047	rtcb	194	96.91	3.09	2.9761	1.33221	176	100	0	NA	NA	122	97.54	2.46	0.828302	0.234095	82	100	0	NA	NA	72	100	0	NA	NA
ENSDARG00000099833	fbxo7	194	97.94	2.06	1.30373	1.22117	176	96.59	3.41	2.10325	1.15655	122	96.72	3.28	3.30063	1.6189	82	98.78	1.22	1.60944	NA	72	97.22	2.78	3.21727	1.79798
ENSDARG00000103870	CU855889.2	194	100	0	NA	NA	176	98.86	1.14	0.693147	0	122	100	0	NA	NA	82	95.12	4.88	0.693147	0	72	100	0	NA	NA
ENSDARG00000096118	ost4	194	85.57	14.43	1.41591	0.742998	176	93.18	6.82	1.73083	0.760882	122	84.43	15.57	1.58684	0.79183	82	76.83	23.17	0.887953	0.849137	72	90.28	9.72	1.26883	0.328882
ENSDARG00000045900	agbl5	194	95.36	4.64	1.30884	1.06979	176	95.45	4.55	2.28426	1.01982	122	97.54	2.46	1.2904	0.712769	82	97.56	2.44	3.11916	0.490129	72	97.22	2.78	1.7006	1.42475
ENSDARG00000016968	tmem214	194	93.81	6.19	1.88936	1.05418	176	95.45	4.55	1.68462	0.803848	122	92.62	7.38	1.76246	0.823421	82	95.12	4.88	2.69932	1.58975	72	87.5	12.5	2.48095	1.16234
ENSDARG00000102878	mapre3b	194	96.91	3.09	2.17129	1.51903	176	98.3	1.7	1.30401	0.529021	122	96.72	3.28	0.866434	0.346574	82	98.78	1.22	1.38629	NA	72	97.22	2.78	2.22717	2.16944
ENSDARG00000059311	dpysl5b	194	99.48	0.52	0.693147	NA	176	98.3	1.7	0.693147	0	122	98.36	1.64	0.693147	0	82	97.56	2.44	0.693147	0	72	100	0	NA	NA
ENSDARG00000017386	sobpb	194	100	0	NA	NA	176	96.02	3.98	1.02906	0.48724	122	97.54	2.46	0.693147	0	82	100	0	NA	NA	72	97.22	2.78	0.693147	0
ENSDARG00000006060	crybg1b	194	98.45	1.55	0.828302	0.234095	176	94.32	5.68	1.52867	0.54475	122	96.72	3.28	0.92222	0.458145	82	87.8	12.2	2.56244	0.62738	72	95.83	4.17	0.693147	0
ENSDARG00000013789	sim1b	194	99.48	0.52	0.693147	NA	176	99.43	0.57	0.693147	NA	122	100	0	NA	NA	82	95.12	4.88	0.9678	0.33819	72	100	0	NA	NA
ENSDARG00000063686	atp23	194	99.48	0.52	1.60944	NA	176	99.43	0.57	0.693147	NA	122	97.54	2.46	2.66024	1.70759	82	98.78	1.22	2.07944	NA	72	98.61	1.39	0.693147	NA
ENSDARG00000087962	rpap3	194	97.94	2.06	0.693147	0	176	97.73	2.27	2.14808	1.5566	122	96.72	3.28	1.24245	1.09861	82	95.12	4.88	1.82325	0.159998	72	97.22	2.78	2.87629	1.79159
ENSDARG00000099313	naga	194	96.91	3.09	0.876249	0.448507	176	94.89	5.11	2.12893	1.32355	122	99.18	0.82	0.693147	NA	82	96.34	3.66	1.87826	0.242194	72	98.61	1.39	0.693147	NA
ENSDARG00000104018	mtpn	194	75.26	24.74	2.43934	1.04239	176	77.84	22.16	1.25332	0.917656	122	77.05	22.95	2.32042	0.992324	82	45.12	54.88	0.913203	0.443027	72	75	25	2.60318	0.9611
ENSDARG00000102157	si:ch211-117i20.2	194	98.97	1.03	0.89588	0.286707	176	99.43	0.57	1.09861	NA	122	98.36	1.64	2.15203	2.06318	82	100	0	NA	NA	72	97.22	2.78	1.9356	0.776836
ENSDARG00000098612	chrm2a	194	98.97	1.03	2.41814	0.885837	176	99.43	0.57	1.60944	NA	122	97.54	2.46	1.11073	0.723283	82	96.34	3.66	2.0897	1.21833	72	98.61	1.39	0.693147	NA
ENSDARG00000102340	ptn	194	98.97	1.03	0.89588	0.286707	176	97.16	2.84	0.77424	0.18133	122	100	0	NA	NA	82	95.12	4.88	0.9678	0.33819	72	100	0	NA	NA
ENSDARG00000111388	CABZ01068469.1	194	99.48	0.52	0.693147	NA	176	98.86	1.14	0.693147	0	122	100	0	NA	NA	82	97.56	2.44	1.31953	0.885837	72	100	0	NA	NA
ENSDARG00000025601	trim35-14	194	98.97	1.03	0.693147	0	176	99.43	0.57	1.38629	NA	122	97.54	2.46	0.828302	0.234095	82	100	0	NA	NA	72	95.83	4.17	0.828302	0.234095
ENSDARG00000063672	zmp:0000000711	194	98.97	1.03	2.2663	1.65136	176	96.59	3.41	1.738	1.00901	122	97.54	2.46	2.50729	0.122129	82	95.12	4.88	1.77252	0.221933	72	97.22	2.78	1.7006	1.42475
ENSDARG00000018149	slc38a4	194	99.48	0.52	0.693147	NA	176	97.73	2.27	1.09551	0.473452	122	97.54	2.46	1.19451	0.166093	82	96.34	3.66	2.07154	0.800377	72	94.44	5.56	2.34132	2.05361
ENSDARG00000045886	slc38a2	194	87.11	12.89	1.90261	1.32074	176	97.73	2.27	1.50282	0.931393	122	96.72	3.28	2.9884	1.10956	82	76.83	23.17	1.43324	1.21862	72	81.94	18.06	2.03936	1.03767
ENSDARG00000045885	scaf11	194	97.94	2.06	2.0114	1.5233	176	96.59	3.41	2.12088	0.291198	122	95.9	4.1	1.01503	0.719763	82	97.56	2.44	2.60747	0.746742	72	91.67	8.33	1.56972	1.34449
ENSDARG00000007413	arid2	194	96.39	3.61	1.08001	0.559487	176	93.18	6.82	1.58797	0.685139	122	95.08	4.92	1.76685	1.11214	82	95.12	4.88	3.17069	1.81646	72	97.22	2.78	2.21541	2.1528
ENSDARG00000097341	CR847994.1	194	97.94	2.06	1.72893	1.09806	176	99.43	0.57	1.09861	NA	122	99.18	0.82	0.693147	NA	82	98.78	1.22	1.60944	NA	72	97.22	2.78	1.76318	1.51326
ENSDARG00000045880	gas2l3	194	98.97	1.03	0.693147	0	176	98.86	1.14	0.693147	0	122	98.36	1.64	1.03972	0.490129	82	97.56	2.44	0.693147	0	72	100	0	NA	NA
ENSDARG00000009657	fgfr1op2	194	94.33	5.67	2.31958	1.35803	176	97.16	2.84	2.46109	1.3897	122	97.54	2.46	1.6276	1.28349	82	100	0	NA	NA	72	97.22	2.78	2.19101	2.1183
ENSDARG00000093658	tm7sf3	194	97.42	2.58	1.82626	1.55172	176	94.32	5.68	1.83736	0.790291	122	95.08	4.92	2.28399	1.37487	82	97.56	2.44	2.4414	0.918732	72	95.83	4.17	1.82688	1.62523
ENSDARG00000026839	med21	194	93.81	6.19	1.70743	1.11283	176	96.02	3.98	2.08465	1.54808	122	92.62	7.38	1.47095	1.18386	82	96.34	3.66	2.46339	0.739548	72	91.67	8.33	1.4945	0.957887
ENSDARG00000016979	pmpcb	194	95.88	4.12	1.95139	1.05471	176	98.3	1.7	1.79176	0.405465	122	96.72	3.28	1.73674	1.26661	82	98.78	1.22	2.07944	NA	72	94.44	5.56	2.88936	1.21112
ENSDARG00000070477	dnajc2	194	95.36	4.64	1.57748	1.33314	176	96.59	3.41	1.66341	0.687487	122	97.54	2.46	2.68695	0.535601	82	93.9	6.1	2.17558	0.670196	72	98.61	1.39	0.693147	NA
ENSDARG00000045877	ube2nb	194	93.81	6.19	2.51026	1.31282	176	94.89	5.11	2.36927	0.96331	122	89.34	10.66	3.09834	1.19727	82	75.61	24.39	1.13274	0.940403	72	94.44	5.56	3.27193	1.12901
ENSDARG00000079391	mrpl42	194	96.91	3.09	1.83167	1.62331	176	96.02	3.98	2.55544	1.70589	122	95.9	4.1	0.91287	0.317595	82	98.78	1.22	1.94591	NA	72	94.44	5.56	3.03854	1.69774
ENSDARG00000015921	pwp1	194	96.39	3.61	1.46399	1.1492	176	98.86	1.14	1.31953	0.885837	122	99.18	0.82	3.93183	NA	82	95.12	4.88	1.61537	0.326777	72	97.22	2.78	1.49787	1.13804
ENSDARG00000061544	ano6	194	96.91	3.09	0.924196	0.35794	176	94.32	5.68	1.57896	0.318804	122	97.54	2.46	0.693147	0	82	98.78	1.22	1.79176	NA	72	100	0	NA	NA
ENSDARG00000009262	si:dkey-97m3.1	194	97.94	2.06	0.794513	0.202733	176	98.3	1.7	1.05935	0.348237	122	98.36	1.64	1.7006	1.42475	82	100	0	NA	NA	72	100	0	NA	NA
ENSDARG00000018618	cpsf6	194	76.29	23.71	2.04145	0.970536	176	89.2	10.8	1.72803	1.14563	122	83.61	16.39	1.84458	0.990792	82	60.98	39.02	0.971384	0.762283	72	83.33	16.67	2.41677	0.865352
ENSDARG00000045874	yeats4	194	97.94	2.06	2.85179	1.45987	176	98.3	1.7	2.4404	2.07988	122	98.36	1.64	2.96346	0.361208	82	97.56	2.44	1.79176	0	72	97.22	2.78	2.2499	2.20159
ENSDARG00000045873	frs2a	194	99.48	0.52	0.693147	NA	176	100	0	NA	NA	122	99.18	0.82	1.09861	NA	82	96.34	3.66	0.963457	0.234095	72	98.61	1.39	3.95124	NA
ENSDARG00000057714	cmah	194	99.48	0.52	0.693147	NA	176	98.86	1.14	0.693147	0	122	100	0	NA	NA	82	95.12	4.88	0.693147	0	72	100	0	NA	NA
ENSDARG00000045224	glipr1a	194	99.48	0.52	1.09861	NA	176	98.3	1.7	0.693147	0	122	98.36	1.64	0.693147	0	82	97.56	2.44	1.24245	0.776836	72	98.61	1.39	0.693147	NA
ENSDARG00000011246	krr1	194	98.45	1.55	2.46585	1.76326	176	99.43	0.57	0.693147	NA	122	97.54	2.46	0.693147	0	82	97.56	2.44	1.7006	0.128921	72	98.61	1.39	3.73767	NA
ENSDARG00000053709	si:ch73-89b15.3	194	69.59	30.41	2.74806	1.28343	176	75.57	24.43	1.27077	1.0753	122	80.33	19.67	2.68565	1.55326	82	45.12	54.88	1.03225	0.645046	72	73.61	26.39	2.79888	1.11223
ENSDARG00000099129	phlda1	194	93.81	6.19	2.06877	1.59971	176	95.45	4.55	2.57318	1.33138	122	98.36	1.64	2.62087	0.954542	82	98.78	1.22	3.04452	NA	72	91.67	8.33	1.86846	1.46052
ENSDARG00000101813	nap1l1	194	92.78	7.22	2.3017	1.39893	176	96.59	3.41	2.74933	0.900666	122	94.26	5.74	2.8327	1.76369	82	92.68	7.32	1.34348	0.745989	72	90.28	9.72	2.30812	1.06889
ENSDARG00000039724	OSBPL8	194	96.39	3.61	1.26562	0.783455	176	98.86	1.14	1.24245	0.203422	122	95.08	4.92	1.2904	1.02386	82	100	0	NA	NA	72	98.61	1.39	0.693147	NA
ENSDARG00000070441	zdhhc17	194	98.45	1.55	0.828302	0.234095	176	96.59	3.41	0.876249	0.297892	122	100	0	NA	NA	82	98.78	1.22	1.09861	NA	72	97.22	2.78	0.693147	0
ENSDARG00000011961	csrp2	194	55.67	44.33	2.45232	1.24211	176	55.11	44.89	1.62847	1.2238	122	57.38	42.62	2.23575	1.07786	82	26.83	73.17	1.17615	0.756894	72	50	50	2.34619	0.930015
ENSDARG00000008986	e2f7	194	97.94	2.06	0.693147	0	176	96.59	3.41	0.89588	0.222082	122	98.36	1.64	1.49787	1.13804	82	96.34	3.66	1.74725	0.575619	72	97.22	2.78	0.693147	0
ENSDARG00000008235	cog5	194	97.94	2.06	0.866434	0.346574	176	97.16	2.84	0.970406	0.379652	122	95.9	4.1	0.9437	0.560253	82	96.34	3.66	2.0897	0.303198	72	95.83	4.17	1.61734	1.60075
ENSDARG00000004592	gpr22a	194	98.45	1.55	0.828302	0.234095	176	99.43	0.57	0.693147	NA	122	97.54	2.46	0.828302	0.234095	82	92.68	7.32	0.969519	0.50508	72	98.61	1.39	0.693147	NA
ENSDARG00000006567	dus4l	194	98.45	1.55	1.80388	1.92385	176	98.86	1.14	0.89588	0.286707	122	100	0	NA	NA	82	100	0	NA	NA	72	97.22	2.78	2.23867	2.1857
ENSDARG00000016231	bcap29	194	98.97	1.03	0.693147	0	176	100	0	NA	NA	122	98.36	1.64	4.12882	1.67497	82	100	0	NA	NA	72	98.61	1.39	2.56495	NA
ENSDARG00000016749	slco1c1	194	95.36	4.64	1.13002	1.0754	176	95.45	4.55	1.71025	0.190044	122	97.54	2.46	1.19451	0.166093	82	96.34	3.66	2.32762	0.351877	72	94.44	5.56	0.693147	0
ENSDARG00000004227	pde3a	194	98.45	1.55	0.693147	0	176	97.73	2.27	0.89588	0.234095	122	96.72	3.28	0.89588	0.234095	82	96.34	3.66	1.19451	0.166093	72	98.61	1.39	0.693147	NA
ENSDARG00000006038	aebp2	194	95.36	4.64	2.16089	1.42506	176	97.73	2.27	1.62756	0.767621	122	99.18	0.82	0.693147	NA	82	98.78	1.22	1.60944	NA	72	93.06	6.94	2.05562	1.76348
ENSDARG00000045870	plekha5	194	92.78	7.22	1.90755	1.09297	176	93.75	6.25	2.43438	1.19204	122	91.8	8.2	1.47271	0.98968	82	91.46	8.54	1.84741	1.19975	72	91.67	8.33	2.10546	1.42965
ENSDARG00000060248	fgd4b	194	98.45	1.55	0.693147	0	176	97.16	2.84	0.936426	0.222082	122	98.36	1.64	0.693147	0	82	95.12	4.88	1.24245	0.166093	72	95.83	4.17	0.693147	0
ENSDARG00000017757	pik3cg	194	99.48	0.52	3.49651	NA	176	96.02	3.98	1.2219	0.599578	122	98.36	1.64	0.693147	0	82	92.68	7.32	2.09175	0.399539	72	97.22	2.78	1.99449	1.84038
ENSDARG00000030598	nampta	194	98.97	1.03	1.24245	0.203422	176	99.43	0.57	0.693147	NA	122	99.18	0.82	0.693147	NA	82	97.56	2.44	0.693147	0	72	97.22	2.78	0.693147	0
ENSDARG00000089860	atxn7l1	194	99.48	0.52	0.693147	NA	176	98.86	1.14	0.693147	0	122	100	0	NA	NA	82	97.56	2.44	0.89588	0.286707	72	97.22	2.78	1.24245	0.776836
ENSDARG00000097073	CU928073.1	194	98.45	1.55	0.693147	0	176	99.43	0.57	0.693147	NA	122	98.36	1.64	0.89588	0.286707	82	98.78	1.22	0.693147	NA	72	97.22	2.78	0.89588	0.286707
ENSDARG00000039843	znf800b	194	98.45	1.55	0.693147	0	176	99.43	0.57	1.09861	NA	122	95.9	4.1	0.77424	0.18133	82	100	0	NA	NA	72	97.22	2.78	1.31953	0.885837
ENSDARG00000077654	grm8a	194	97.94	2.06	1.24245	0.715484	176	97.73	2.27	0.794513	0.202733	122	99.18	0.82	0.693147	NA	82	97.56	2.44	1.09861	0	72	100	0	NA	NA
ENSDARG00000112842	si:dkey-61f9.1	194	98.97	1.03	1.6661	1.37597	176	97.73	2.27	0.693147	0	122	99.18	0.82	1.38629	NA	82	98.78	1.22	1.09861	NA	72	98.61	1.39	0.693147	NA
ENSDARG00000033296	gpr37b	194	97.94	2.06	0.693147	0	176	99.43	0.57	0.693147	NA	122	100	0	NA	NA	82	98.78	1.22	0.693147	NA	72	98.61	1.39	0.693147	NA
ENSDARG00000006283	waslb	194	96.91	3.09	2.38145	1.23075	176	96.59	3.41	2.14952	0.717429	122	97.54	2.46	1.47694	1.02664	82	97.56	2.44	1.99449	0.286707	72	97.22	2.78	1.15129	0.647915
ENSDARG00000045864	lmod2b	194	99.48	0.52	0.693147	NA	176	98.3	1.7	0.693147	0	122	99.18	0.82	0.693147	NA	82	97.56	2.44	0.693147	0	72	100	0	NA	NA
ENSDARG00000045863	asb15b	194	98.45	1.55	0.924196	0.400189	176	99.43	0.57	0.693147	NA	122	100	0	NA	NA	82	97.56	2.44	1.44519	1.06354	72	100	0	NA	NA
ENSDARG00000107526	smkr1	194	99.48	0.52	2.77259	NA	176	99.43	0.57	4.21951	NA	122	98.36	1.64	2.45633	2.49351	82	98.78	1.22	1.60944	NA	72	100	0	NA	NA
ENSDARG00000016691	cd9b	194	96.91	3.09	2.38129	1.96802	176	90.34	9.66	4.03085	1.68321	122	98.36	1.64	2.84855	3.0482	82	92.68	7.32	2.1391	1.75751	72	97.22	2.78	3.74777	0.490129
ENSDARG00000101363	ano2	194	97.42	2.58	0.9437	0.560253	176	97.73	2.27	1.78472	0.582441	122	96.72	3.28	0.693147	0	82	91.46	8.54	1.97918	0.670278	72	98.61	1.39	0.693147	NA
ENSDARG00000059043	ntf3	194	93.3	6.7	2.3373	1.11997	176	96.59	3.41	2.32684	0.418315	122	93.44	6.56	2.09252	1.07372	82	96.34	3.66	2.34975	1.43466	72	98.61	1.39	3.29584	NA
ENSDARG00000075281	tbc1d30	194	98.45	1.55	0.693147	0	176	98.3	1.7	0.828302	0.234095	122	99.18	0.82	0.693147	NA	82	96.34	3.66	0.693147	0	72	95.83	4.17	0.693147	0
ENSDARG00000023766	gnsa	194	93.3	6.7	2.02166	1.52763	176	94.89	5.11	2.67159	1.64403	122	88.52	11.48	3.24504	1.39003	82	79.27	20.73	0.831463	0.391402	72	91.67	8.33	2.79105	0.796462
ENSDARG00000039356	zgc:194209	194	99.48	0.52	0.693147	NA	176	98.86	1.14	0.693147	0	122	98.36	1.64	1.35403	0.361208	82	100	0	NA	NA	72	100	0	NA	NA
ENSDARG00000059064	rassf3	194	95.36	4.64	1.37195	0.472527	176	98.3	1.7	1.36478	0.837083	122	96.72	3.28	1.55564	0.385407	82	96.34	3.66	1.7216	0.194262	72	94.44	5.56	0.89588	0.234095
ENSDARG00000063578	CABZ01020835.1	194	97.94	2.06	1.47153	0.772636	176	98.3	1.7	0.828302	0.234095	122	100	0	NA	NA	82	98.78	1.22	1.09861	NA	72	98.61	1.39	0.693147	NA
ENSDARG00000063563	creb3l2	194	93.3	6.7	2.18428	1.65961	176	96.59	3.41	1.75594	1.13699	122	96.72	3.28	1.94329	0.994592	82	96.34	3.66	2.77421	0.903494	72	98.61	1.39	1.09861	NA
ENSDARG00000039350	ssbp1	194	96.39	3.61	2.50246	1.61707	176	97.73	2.27	1.93166	1.54252	122	96.72	3.28	2.23266	0.965643	82	98.78	1.22	2.77259	NA	72	97.22	2.78	2.04717	1.91488
ENSDARG00000069607	zgc:162331	194	98.97	1.03	0.693147	0	176	99.43	0.57	0.693147	NA	122	98.36	1.64	0.693147	0	82	98.78	1.22	0.693147	NA	72	97.22	2.78	0.693147	0
ENSDARG00000059053	slc13a4	194	98.45	1.55	0.693147	0	176	97.16	2.84	1.29478	0.561629	122	96.72	3.28	0.693147	0	82	96.34	3.66	1.36478	0.256091	72	100	0	NA	NA
ENSDARG00000092677	coa6	194	97.42	2.58	2.93912	0.542311	176	98.86	1.14	2.07944	0.980258	122	96.72	3.28	1.96505	1.19683	82	100	0	NA	NA	72	91.67	8.33	2.76554	0.99852
ENSDARG00000020871	ptprz1b	194	97.42	2.58	0.693147	0	176	96.59	3.41	1.64789	1.11182	122	96.72	3.28	1.19687	0.761519	82	95.12	4.88	1.90518	0.640525	72	95.83	4.17	0.693147	0
ENSDARG00000039346	ndufa5	194	95.88	4.12	2.60031	0.897896	176	95.45	4.55	2.28306	0.711172	122	96.72	3.28	2.3753	0.796214	82	97.56	2.44	1.76318	1.51326	72	90.28	9.72	2.27531	0.604041
ENSDARG00000101565	CU468917.1	194	100	0	NA	NA	176	99.43	0.57	0.693147	NA	122	97.54	2.46	0.693147	0	82	100	0	NA	NA	72	98.61	1.39	1.09861	NA
ENSDARG00000059003	strip2	194	96.91	3.09	0.876249	0.297892	176	98.86	1.14	1.09861	0	122	96.72	3.28	1.00634	0.626381	82	98.78	1.22	3.3673	NA	72	100	0	NA	NA
ENSDARG00000039343	ahcyl2	194	91.75	8.25	1.80569	1.08561	176	96.02	3.98	1.92485	1.25964	122	96.72	3.28	1.24245	0.715484	82	96.34	3.66	2.86913	0.352656	72	97.22	2.78	2.12425	2.02388
ENSDARG00000039340	tmem209	194	97.94	2.06	1.48766	0.902575	176	100	0	NA	NA	122	99.18	0.82	2.63906	NA	82	98.78	1.22	1.09861	NA	72	100	0	NA	NA
ENSDARG00000070408	ccnd2b	194	98.97	1.03	0.693147	0	176	99.43	0.57	0.693147	NA	122	98.36	1.64	2.47082	2.51401	82	97.56	2.44	0.693147	0	72	100	0	NA	NA
ENSDARG00000045858	tigarb	194	98.97	1.03	2.69454	2.25698	176	98.86	1.14	1.95601	1.78596	122	99.18	0.82	4.23411	NA	82	98.78	1.22	1.94591	NA	72	95.83	4.17	2.64993	1.39648
ENSDARG00000045856	fgf6b	194	99.48	0.52	0.693147	NA	176	99.43	0.57	1.09861	NA	122	97.54	2.46	0.693147	0	82	97.56	2.44	0.89588	0.286707	72	100	0	NA	NA
ENSDARG00000045854	fgf23	194	98.97	1.03	0.693147	0	176	97.16	2.84	0.77424	0.18133	122	100	0	NA	NA	82	100	0	NA	NA	72	100	0	NA	NA
ENSDARG00000045853	rad51ap1	194	98.97	1.03	0.693147	0	176	99.43	0.57	0.693147	NA	122	97.54	2.46	0.693147	0	82	100	0	NA	NA	72	100	0	NA	NA
ENSDARG00000095324	galnt8b.2	194	100	0	NA	NA	176	99.43	0.57	0.693147	NA	122	98.36	1.64	0.89588	0.286707	82	97.56	2.44	0.693147	0	72	100	0	NA	NA
ENSDARG00000015623	ada2b	194	97.94	2.06	1.91099	1.01165	176	98.3	1.7	1.22963	0.477814	122	97.54	2.46	0.693147	0	82	96.34	3.66	2.14108	0.664694	72	98.61	1.39	2.63906	NA
ENSDARG00000030694	atp6v1e1b	194	82.99	17.01	3.18009	1.19601	176	87.5	12.5	1.88715	1.02779	122	89.34	10.66	2.86621	1.22921	82	60.98	39.02	0.705818	0.0716768	72	87.5	12.5	2.6461	1.01898
ENSDARG00000045850	ccdc167	194	96.91	3.09	1.4342	0.745934	176	98.3	1.7	2.32824	0.334157	122	95.9	4.1	1.66129	0.969784	82	96.34	3.66	2.91131	1.31246	72	93.06	6.94	2.80512	0.957882
ENSDARG00000015931	SNAP91	194	98.45	1.55	0.693147	0	176	96.59	3.41	1.10467	0.457493	122	95.9	4.1	0.77424	0.18133	82	93.9	6.1	1.5526	0.377758	72	98.61	1.39	0.693147	NA
ENSDARG00000063481	si:ch211-214j24.15	194	98.97	1.03	1.52226	0.59913	176	97.16	2.84	0.855333	0.222082	122	97.54	2.46	0.924196	0.400189	82	92.68	7.32	1.27964	0.214397	72	98.61	1.39	1.09861	NA
ENSDARG00000045847	si:ch211-214j24.10	194	92.78	7.22	1.89557	1.38498	176	94.89	5.11	2.46004	1.38012	122	89.34	10.66	2.49318	1.26249	82	80.49	19.51	0.991842	0.915683	72	88.89	11.11	2.38956	1.52407
ENSDARG00000045846	osgep	194	97.94	2.06	1.96505	1.46945	176	99.43	0.57	0.693147	NA	122	99.18	0.82	0.693147	NA	82	100	0	NA	NA	72	100	0	NA	NA
ENSDARG00000045843	apex1	194	96.39	3.61	1.74281	1.67354	176	97.16	2.84	1.43708	0.739179	122	98.36	1.64	0.89588	0.286707	82	98.78	1.22	2.70805	NA	72	95.83	4.17	2.51478	1.12146
ENSDARG00000045842	zgc:113263	194	96.39	3.61	1.25057	0.8548	176	95.45	4.55	1.94471	1.22648	122	95.08	4.92	1.19655	1.23308	82	91.46	8.54	2.50489	0.766122	72	94.44	5.56	2.95984	0.928153
ENSDARG00000095332	si:dkey-14d8.1	194	98.97	1.03	0.693147	0	176	93.75	6.25	1.27469	0.822902	122	99.18	0.82	0.693147	NA	82	96.34	3.66	1.46068	0.128832	72	97.22	2.78	0.693147	0
ENSDARG00000014395	selenoo2	194	97.94	2.06	0.693147	0	176	98.3	1.7	0.693147	0	122	98.36	1.64	0.693147	0	82	95.12	4.88	1.09861	0	72	100	0	NA	NA
ENSDARG00000045837	si:dkey-14d8.20	194	95.36	4.64	0.693147	0	176	96.02	3.98	1.17903	0.475193	122	98.36	1.64	0.693147	0	82	95.12	4.88	1.54345	0.523947	72	97.22	2.78	0.693147	0
ENSDARG00000097353	BX324164.3	194	100	0	NA	NA	176	98.86	1.14	1.97562	1.81369	122	97.54	2.46	3.13238	0.542619	82	100	0	NA	NA	72	100	0	NA	NA
ENSDARG00000045836	mapk11	194	97.42	2.58	0.77424	0.18133	176	99.43	0.57	1.38629	NA	122	99.18	0.82	0.693147	NA	82	91.46	8.54	1.18081	0.140374	72	98.61	1.39	0.693147	NA
ENSDARG00000006409	mapk12b	194	99.48	0.52	0.693147	NA	176	98.3	1.7	0.693147	0	122	100	0	NA	NA	82	96.34	3.66	0.693147	0	72	98.61	1.39	0.693147	NA
ENSDARG00000034700	vegfab	194	96.91	3.09	0.828302	0.209381	176	98.3	1.7	2.18464	1.88106	122	100	0	NA	NA	82	91.46	8.54	2.03207	0.731944	72	98.61	1.39	0.693147	NA
ENSDARG00000024465	mrps18a	194	98.97	1.03	3.90881	0.460035	176	97.73	2.27	2.55856	1.63777	122	96.72	3.28	3.41732	1.49076	82	98.78	1.22	2.07944	NA	72	98.61	1.39	4.39445	NA
ENSDARG00000031956	tmem63a	194	99.48	0.52	0.693147	NA	176	99.43	0.57	0.693147	NA	122	98.36	1.64	1.81879	1.5919	82	95.12	4.88	1.06917	0.285012	72	100	0	NA	NA
ENSDARG00000070220	pou3f2a	194	99.48	0.52	0.693147	NA	176	97.73	2.27	0.866434	0.346574	122	99.18	0.82	0.693147	NA	82	97.56	2.44	0.693147	0	72	98.61	1.39	1.09861	NA
ENSDARG00000075956	faxca	194	98.45	1.55	0.693147	0	176	98.86	1.14	0.693147	0	122	98.36	1.64	0.693147	0	82	98.78	1.22	0.693147	NA	72	98.61	1.39	0.693147	NA
ENSDARG00000009607	ccnc	194	94.85	5.15	2.30932	0.998056	176	97.73	2.27	2.04297	1.51885	122	95.9	4.1	1.49094	0.922335	82	96.34	3.66	2.0401	0.484669	72	100	0	NA	NA
ENSDARG00000054321	ngs	194	97.94	2.06	0.92222	0.458145	176	100	0	NA	NA	122	100	0	NA	NA	82	97.56	2.44	1.03972	0.490129	72	98.61	1.39	1.09861	NA
ENSDARG00000024654	pgm3	194	98.45	1.55	1.87347	1.70532	176	98.86	1.14	0.693147	0	122	98.36	1.64	0.693147	0	82	93.9	6.1	1.45448	0.261586	72	98.61	1.39	0.693147	NA
ENSDARG00000040610	si:ch73-352p4.8	194	98.97	1.03	0.89588	0.286707	176	98.3	1.7	0.693147	0	122	96.72	3.28	0.794513	0.202733	82	100	0	NA	NA	72	100	0	NA	NA
ENSDARG00000003200	foxm1	194	97.94	2.06	0.794513	0.202733	176	97.73	2.27	0.693147	0	122	97.54	2.46	0.828302	0.234095	82	100	0	NA	NA	72	98.61	1.39	0.693147	NA
ENSDARG00000091640	si:ch73-352p4.5	194	99.48	0.52	0.693147	NA	176	98.86	1.14	0.693147	0	122	99.18	0.82	0.693147	NA	82	96.34	3.66	0.693147	0	72	100	0	NA	NA
ENSDARG00000073858	pex26	194	97.42	2.58	1.54213	1.45921	176	98.86	1.14	2.3768	2.38104	122	98.36	1.64	1.15129	0.647915	82	97.56	2.44	2.6365	0.101188	72	98.61	1.39	3.17805	NA
ENSDARG00000088078	usp18	194	98.97	1.03	0.693147	0	176	98.3	1.7	2.21976	1.5211	122	96.72	3.28	1.82017	1.3765	82	98.78	1.22	1.79176	NA	72	97.22	2.78	0.693147	0
ENSDARG00000099560	lyrm5a	194	96.91	3.09	2.49573	1.49428	176	98.3	1.7	2.01342	0.441621	122	98.36	1.64	2.33172	2.31729	82	97.56	2.44	2.8102	0.460035	72	91.67	8.33	1.65031	1.12594
ENSDARG00000087120	slc5a8	194	100	0	NA	NA	176	99.43	0.57	0.693147	NA	122	100	0	NA	NA	82	95.12	4.88	0.693147	0	72	98.61	1.39	0.693147	NA
ENSDARG00000099280	utp20	194	95.88	4.12	1.32378	0.901634	176	95.45	4.55	1.32558	0.566908	122	95.9	4.1	0.77424	0.18133	82	95.12	4.88	1.77767	0.194262	72	91.67	8.33	0.828302	0.209381
ENSDARG00000101680	arl1	194	91.75	8.25	2.00468	1.32386	176	92.61	7.39	2.31015	1.30688	122	93.44	6.56	1.96932	1.6182	82	79.27	20.73	1.04777	0.848145	72	87.5	12.5	2.83588	1.49902
ENSDARG00000098745	tfec	194	82.47	17.53	2.57547	1.64087	176	90.91	9.09	2.32421	1.61079	122	82.79	17.21	2.19756	1.53652	82	60.98	39.02	0.925366	0.707856	72	88.89	11.11	2.03417	1.33429
ENSDARG00000074223	MDFIC	194	97.42	2.58	0.957498	0.404532	176	96.59	3.41	1.63168	0.894123	122	96.72	3.28	2.96964	1.0642	82	96.34	3.66	1.9938	0.349953	72	97.22	2.78	2.22717	2.16944
ENSDARG00000091974	CR356233.1	194	97.94	2.06	0.693147	0	176	98.86	1.14	2.23295	1.6042	122	99.18	0.82	0.693147	NA	82	96.34	3.66	1.05935	0.348237	72	100	0	NA	NA
ENSDARG00000005453	foxp2	194	97.42	2.58	0.693147	0	176	96.02	3.98	0.997817	0.337399	122	96.72	3.28	0.794513	0.202733	82	97.56	2.44	1.24245	0.203422	72	97.22	2.78	0.693147	0
ENSDARG00000090468	ppp1r3aa	194	98.97	1.03	0.693147	0	176	96.59	3.41	1.16412	0.310599	122	98.36	1.64	0.693147	0	82	95.12	4.88	1.17053	0.143841	72	98.61	1.39	0.693147	NA
ENSDARG00000099281	si:dkey-112e7.2	194	91.24	8.76	2.4962	1.21834	176	93.18	6.82	2.53986	1.35058	122	87.7	12.3	3.27711	1.04764	82	70.73	29.27	0.951034	0.717221	72	88.89	11.11	2.63133	1.39593
ENSDARG00000068701	gpr85	194	98.45	1.55	0.693147	0	176	98.86	1.14	0.693147	0	122	99.18	0.82	0.693147	NA	82	95.12	4.88	1.06917	0.518263	72	98.61	1.39	0.693147	NA
ENSDARG00000068705	tmem168a	194	97.94	2.06	0.693147	0	176	96.59	3.41	1.03103	0.16553	122	97.54	2.46	0.828302	0.234095	82	96.34	3.66	1.26889	0.294925	72	100	0	NA	NA
ENSDARG00000068708	ifrd1	194	92.27	7.73	1.89765	1.53655	176	97.73	2.27	3.30727	0.545032	122	94.26	5.74	2.64468	0.916539	82	97.56	2.44	1.38629	0.980258	72	95.83	4.17	3.01614	1.7941
ENSDARG00000024874	dock4b	194	95.88	4.12	0.830474	0.265649	176	91.48	8.52	1.73894	0.732809	122	96.72	3.28	2.30734	1.86407	82	89.02	10.98	2.80315	0.646428	72	97.22	2.78	0.693147	0
ENSDARG00000102702	lrrn3b	194	99.48	0.52	0.693147	NA	176	98.86	1.14	1.03972	0.490129	122	100	0	NA	NA	82	98.78	1.22	1.38629	NA	72	98.61	1.39	0.693147	NA
ENSDARG00000099870	tnni4a	194	97.42	2.58	0.855333	0.222082	176	96.02	3.98	0.949113	0.333336	122	98.36	1.64	0.693147	0	82	98.78	1.22	1.38629	NA	72	97.22	2.78	0.693147	0
ENSDARG00000070314	cald1a	194	73.71	26.29	3.08209	1.33543	176	64.2	35.8	1.64469	1.27221	122	66.39	33.61	2.40537	1.28022	82	32.93	67.07	1.25994	0.984869	72	68.06	31.94	3.0039	1.1997
ENSDARG00000018688	elk3	194	97.94	2.06	1.76619	1.02016	176	97.73	2.27	1.90222	1.23244	122	96.72	3.28	2.309	1.05345	82	98.78	1.22	1.60944	NA	72	98.61	1.39	0.693147	NA
ENSDARG00000079470	cdk17	194	97.42	2.58	1.06751	0.837095	176	97.16	2.84	1.26559	0.559245	122	99.18	0.82	0.693147	NA	82	100	0	NA	NA	72	95.83	4.17	1.42556	0.939558
ENSDARG00000086740	phyh	194	98.45	1.55	3.66291	0.694534	176	96.59	3.41	1.93298	0.578666	122	95.9	4.1	2.1685	1.23275	82	97.56	2.44	2.64916	0.490129	72	97.22	2.78	2.07157	0.177706
ENSDARG00000078073	nudt5	194	96.91	3.09	2.20756	1.46668	176	97.73	2.27	1.90222	1.1942	122	97.54	2.46	3.5974	0.116874	82	96.34	3.66	3.92549	0.857351	72	90.28	9.72	1.40966	1.35397
ENSDARG00000075025	cdc123	194	97.42	2.58	1.83688	1.28645	176	98.3	1.7	1.46482	0.634284	122	96.72	3.28	2.30773	1.21041	82	98.78	1.22	2.07944	NA	72	98.61	1.39	0.693147	NA
ENSDARG00000074905	camk1da	194	98.97	1.03	0.693147	0	176	98.3	1.7	0.693147	0	122	98.36	1.64	0.89588	0.286707	82	98.78	1.22	1.09861	NA	72	95.83	4.17	0.693147	0
ENSDARG00000002663	optn	194	94.33	5.67	2.06638	1.2592	176	97.73	2.27	1.78472	0.708992	122	92.62	7.38	2.04267	0.963909	82	98.78	1.22	0.693147	NA	72	88.89	11.11	2.72638	1.06701
ENSDARG00000039393	si:ch211-240l19.5	194	98.45	1.55	2.38798	1.49633	176	98.86	1.14	1.15129	0.647915	122	95.9	4.1	1.54374	0.755959	82	98.78	1.22	1.94591	NA	72	100	0	NA	NA
ENSDARG00000039392	wnk1b	194	73.71	26.29	2.49109	1.38178	176	63.07	36.93	1.57604	1.20035	122	44.26	55.74	2.74172	1.27034	82	19.51	80.49	1.76707	1.28596	72	88.89	11.11	2.11615	1.21942
ENSDARG00000079824	ninj2	194	100	0	NA	NA	176	98.86	1.14	2.57375	2.65957	122	99.18	0.82	0.693147	NA	82	98.78	1.22	0.693147	NA	72	98.61	1.39	0.693147	NA
ENSDARG00000076014	ERC1	194	96.39	3.61	1.76527	1.58173	176	94.89	5.11	1.74541	1.06094	122	96.72	3.28	2.21983	1.6137	82	98.78	1.22	2.89037	NA	72	98.61	1.39	0.693147	NA
ENSDARG00000102464	wnt5b	194	97.94	2.06	0.693147	0	176	98.3	1.7	0.693147	0	122	98.36	1.64	0.693147	0	82	97.56	2.44	0.693147	0	72	100	0	NA	NA
ENSDARG00000045801	fbxl14b	194	95.36	4.64	1.99205	1.32533	176	98.3	1.7	1.19451	0.555548	122	94.26	5.74	1.3169	0.827921	82	98.78	1.22	2.77259	NA	72	91.67	8.33	1.22282	0.810629
ENSDARG00000096855	BX649324.1	194	100	0	NA	NA	176	98.86	1.14	0.693147	0	122	98.36	1.64	0.693147	0	82	98.78	1.22	0.693147	NA	72	100	0	NA	NA
ENSDARG00000101849	adipor2	194	89.69	10.31	2.27345	1.70516	176	90.91	9.09	2.18791	1.60788	122	90.98	9.02	2.38969	1.26042	82	73.17	26.83	1.34069	1.63781	72	87.5	12.5	2.27328	1.53702
ENSDARG00000103537	ttll12	194	94.85	5.15	1.14313	1.00439	176	97.16	2.84	1.44068	0.485601	122	99.18	0.82	1.79176	NA	82	91.46	8.54	1.81784	0.217657	72	98.61	1.39	1.09861	NA
ENSDARG00000102020	pnpla3	194	98.45	1.55	1.88765	1.509	176	98.3	1.7	0.963457	0.234095	122	99.18	0.82	0.693147	NA	82	98.78	1.22	1.38629	NA	72	98.61	1.39	0.693147	NA
ENSDARG00000101967	sult4a1	194	98.45	1.55	0.693147	0	176	99.43	0.57	0.693147	NA	122	99.18	0.82	0.693147	NA	82	97.56	2.44	0.693147	0	72	98.61	1.39	0.693147	NA
ENSDARG00000088181	mpped1	194	96.91	3.09	0.828302	0.209381	176	97.16	2.84	1.32876	0.128655	122	97.54	2.46	1.36478	0.837083	82	97.56	2.44	1.35403	0.361208	72	98.61	1.39	0.693147	NA
ENSDARG00000063097	scube1	194	98.97	1.03	0.89588	0.286707	176	98.3	1.7	0.828302	0.234095	122	98.36	1.64	0.693147	0	82	97.56	2.44	0.89588	0.286707	72	95.83	4.17	0.828302	0.234095
ENSDARG00000039681	samm50l	194	92.27	7.73	1.97609	1.31301	176	98.86	1.14	1.73287	0.490129	122	95.08	4.92	2.0035	1.2422	82	95.12	4.88	2.53246	0.600894	72	98.61	1.39	0.693147	NA
ENSDARG00000070230	aldh1l2	194	98.97	1.03	0.693147	0	176	99.43	0.57	1.94591	NA	122	98.36	1.64	0.693147	0	82	97.56	2.44	0.693147	0	72	100	0	NA	NA
ENSDARG00000077926	si:dkey-48p11.3	194	97.94	2.06	1.09551	0.473452	176	99.43	0.57	1.09861	NA	122	98.36	1.64	1.09861	0	82	97.56	2.44	1.24245	0.203422	72	98.61	1.39	2.30259	NA
ENSDARG00000073881	slc41a2b	194	99.48	0.52	1.09861	NA	176	97.73	2.27	0.92222	0.458145	122	99.18	0.82	0.693147	NA	82	95.12	4.88	0.794513	0.202733	72	100	0	NA	NA
ENSDARG00000034375	chst11	194	96.91	3.09	1.56343	1.02319	176	97.73	2.27	2.21837	0.882774	122	93.44	6.56	1.84568	0.940708	82	97.56	2.44	1.60944	0	72	98.61	1.39	1.09861	NA
ENSDARG00000039185	nfyba	194	97.42	2.58	1.9059	1.66083	176	100	0	NA	NA	122	97.54	2.46	2.39513	1.49508	82	100	0	NA	NA	72	95.83	4.17	1.69172	1.72959
ENSDARG00000058127	hcfc2	194	97.94	2.06	0.866434	0.346574	176	97.73	2.27	1.02359	0.43483	122	97.54	2.46	0.828302	0.234095	82	98.78	1.22	1.38629	NA	72	94.44	5.56	0.866434	0.346574
ENSDARG00000045788	avpr1ab	194	97.94	2.06	0.693147	0	176	97.16	2.84	0.936426	0.222082	122	99.18	0.82	0.693147	NA	82	98.78	1.22	1.09861	NA	72	94.44	5.56	0.693147	0
ENSDARG00000045789	srgap1b	194	96.39	3.61	0.850092	0.280605	176	97.73	2.27	0.89588	0.234095	122	97.54	2.46	0.693147	0	82	95.12	4.88	1.49787	0.128832	72	97.22	2.78	0.693147	0
ENSDARG00000045790	si:ch211-125a15.1	194	97.42	2.58	2.11365	1.18473	176	99.43	0.57	2.30259	NA	122	98.36	1.64	3.34542	0.296882	82	100	0	NA	NA	72	98.61	1.39	0.693147	NA
ENSDARG00000058159	ipo8	194	97.42	2.58	1.56481	1.03193	176	98.3	1.7	2.45716	1.31358	122	97.54	2.46	2.41994	2.28861	82	98.78	1.22	3.09104	NA	72	93.06	6.94	2.14377	2.00716
ENSDARG00000063149	tmtc1	194	95.88	4.12	0.74383	0.143354	176	98.3	1.7	0.963457	0.234095	122	95.08	4.92	0.760725	0.16553	82	98.78	1.22	1.60944	NA	72	97.22	2.78	1.35403	0.361208
ENSDARG00000016538	zgc:55888	194	99.48	0.52	0.693147	NA	176	100	0	NA	NA	122	98.36	1.64	1.03972	0.490129	82	97.56	2.44	0.693147	0	72	100	0	NA	NA
ENSDARG00000025859	lmf2b	194	96.39	3.61	1.96636	1.0688	176	95.45	4.55	2.01331	0.448724	122	96.72	3.28	1.11933	0.852374	82	98.78	1.22	2.63906	NA	72	97.22	2.78	2.09483	1.40886
ENSDARG00000088044	si:ch73-139j3.4	194	97.94	2.06	0.866434	0.346574	176	99.43	0.57	1.09861	NA	122	98.36	1.64	0.693147	0	82	98.78	1.22	1.09861	NA	72	98.61	1.39	1.09861	NA
ENSDARG00000091656	lsm8	194	95.36	4.64	2.0375	1.21532	176	100	0	NA	NA	122	97.54	2.46	2.55243	1.64706	82	97.56	2.44	1.86883	0.109001	72	94.44	5.56	2.05937	1.10046
ENSDARG00000063054	shank3b	194	97.42	2.58	0.9437	0.560253	176	96.02	3.98	1.09684	0.569025	122	97.54	2.46	0.998577	0.529021	82	96.34	3.66	2.05514	0.729618	72	94.44	5.56	0.693147	0
ENSDARG00000058030	hspa14	194	96.39	3.61	2.20065	0.990756	176	96.59	3.41	1.6875	0.85486	122	99.18	0.82	0.693147	NA	82	100	0	NA	NA	72	94.44	5.56	3.0796	1.61694
ENSDARG00000045704	dclre1c	194	98.97	1.03	1.7006	1.42475	176	98.3	1.7	1.38104	0.489188	122	99.18	0.82	0.693147	NA	82	96.34	3.66	1.46482	0.634284	72	100	0	NA	NA
ENSDARG00000045705	meig1	194	100	0	NA	NA	176	98.86	1.14	0.89588	0.286707	122	99.18	0.82	0.693147	NA	82	98.78	1.22	1.09861	NA	72	98.61	1.39	0.693147	NA
ENSDARG00000033179	tmem243b	194	98.45	1.55	1.72349	1.78461	176	99.43	0.57	3.04452	NA	122	95.9	4.1	1.16342	0.843382	82	95.12	4.88	2.032	0.480314	72	98.61	1.39	0.693147	NA
ENSDARG00000025824	dmtf1	194	98.97	1.03	0.89588	0.286707	176	98.86	1.14	0.89588	0.286707	122	98.36	1.64	0.693147	0	82	91.46	8.54	1.46865	0.533028	72	98.61	1.39	0.693147	NA
ENSDARG00000004386	si:dkey-153k10.9	194	96.91	3.09	0.760725	0.16553	176	98.86	1.14	0.89588	0.286707	122	99.18	0.82	0.693147	NA	82	92.68	7.32	1.4033	0.380557	72	94.44	5.56	0.693147	0
ENSDARG00000045706	tspan9b	194	99.48	0.52	0.693147	NA	176	97.16	2.84	1.39694	0.307876	122	95.9	4.1	1.74877	1.32873	82	95.12	4.88	2.18468	0.741303	72	97.22	2.78	0.89588	0.286707
ENSDARG00000094732	mical3b	194	97.94	2.06	0.794513	0.202733	176	97.16	2.84	1.07506	0.247178	122	96.72	3.28	0.9678	0.549306	82	93.9	6.1	1.68711	0.479297	72	97.22	2.78	0.693147	0
ENSDARG00000057983	svopl	194	99.48	0.52	1.38629	NA	176	98.3	1.7	0.828302	0.234095	122	100	0	NA	NA	82	97.56	2.44	0.693147	0	72	98.61	1.39	1.79176	NA
ENSDARG00000063008	si:dkeyp-27e10.3	194	96.91	3.09	0.693147	0	176	96.59	3.41	1.2202	0.418659	122	93.44	6.56	0.830474	0.265649	82	90.24	9.76	1.58198	0.244823	72	93.06	6.94	0.693147	0
ENSDARG00000057974	parp12b	194	97.94	2.06	3.10509	1.61394	176	98.86	1.14	3.30669	2.40028	122	98.36	1.64	2.3222	2.30382	82	93.9	6.1	1.98229	0.645815	72	98.61	1.39	3.09104	NA
ENSDARG00000086650	ttc41	194	99.48	0.52	2.3979	NA	176	98.3	1.7	0.693147	0	122	98.36	1.64	0.693147	0	82	97.56	2.44	0.693147	0	72	100	0	NA	NA
ENSDARG00000003570	hsp90b1	194	91.75	8.25	1.92749	1.35903	176	95.45	4.55	1.84857	0.507139	122	95.9	4.1	2.37384	1.20408	82	95.12	4.88	1.1611	0.935901	72	87.5	12.5	2.37033	1.25272
ENSDARG00000057942	glt8d2	194	98.45	1.55	0.693147	0	176	97.73	2.27	0.693147	0	122	98.36	1.64	0.693147	0	82	96.34	3.66	0.693147	0	72	100	0	NA	NA
ENSDARG00000062983	fbxo18	194	96.39	3.61	1.63887	1.40916	176	96.02	3.98	1.68694	0.888927	122	96.72	3.28	0.794513	0.202733	82	92.68	7.32	2.35314	0.677399	72	97.22	2.78	2.41814	0.667835
ENSDARG00000062968	sbf1	194	95.36	4.64	2.37384	1.66029	176	90.91	9.09	2.12145	1.10002	122	92.62	7.38	1.69136	0.845763	82	87.8	12.2	2.33805	0.976868	72	90.28	9.72	1.7922	1.4732
ENSDARG00000057929	naf1	194	98.45	1.55	0.693147	0	176	98.3	1.7	1.05935	0.348237	122	97.54	2.46	1.11073	0.723283	82	97.56	2.44	1.7006	0.128921	72	95.83	4.17	1.34178	1.12347
ENSDARG00000057921	ccdc136b	194	98.97	1.03	0.693147	0	176	96.02	3.98	1.00704	0.316234	122	99.18	0.82	0.693147	NA	82	96.34	3.66	1.56071	0.569695	72	97.22	2.78	1.54552	1.20544
ENSDARG00000018820	flncb	194	96.91	3.09	1.96905	1.42145	176	97.73	2.27	2.22046	0.386505	122	94.26	5.74	1.15155	0.785014	82	89.02	10.98	2.52796	0.818483	72	93.06	6.94	1.82365	1.14077
ENSDARG00000032799	kcnd2	194	98.97	1.03	0.693147	0	176	96.59	3.41	0.760725	0.16553	122	98.36	1.64	0.693147	0	82	100	0	NA	NA	72	98.61	1.39	1.09861	NA
ENSDARG00000032389	tspan12	194	98.45	1.55	1.52145	1.43466	176	97.73	2.27	1.35734	1.07519	122	100	0	NA	NA	82	97.56	2.44	1.09861	0	72	100	0	NA	NA
ENSDARG00000034326	ing3	194	95.36	4.64	2.24339	1.16525	176	93.18	6.82	2.494	1.06739	122	98.36	1.64	2.79921	0.128921	82	96.34	3.66	2.27188	1.68322	72	93.06	6.94	2.66171	1.4541
ENSDARG00000045747	cped1	194	97.42	2.58	1.44068	1.07897	176	97.73	2.27	1.61847	0.725728	122	96.72	3.28	1.72992	1.23445	82	93.9	6.1	2.23848	0.397761	72	97.22	2.78	0.693147	0
ENSDARG00000094973	wnt16	194	98.97	1.03	0.693147	0	176	99.43	0.57	2.3979	NA	122	99.18	0.82	0.693147	NA	82	97.56	2.44	1.09861	0	72	94.44	5.56	1.49787	1.60944
ENSDARG00000045748	stab2	194	96.91	3.09	0.924196	0.565952	176	98.3	1.7	1.32966	0.400189	122	96.72	3.28	1.37016	0.809085	82	96.34	3.66	2.31049	0.400189	72	98.61	1.39	0.693147	NA
ENSDARG00000045749	ppfibp1a	194	42.27	57.73	3.07095	1.25996	176	47.73	52.27	1.54645	1.34698	122	40.98	59.02	3.00261	1.32523	82	9.76	90.24	1.41437	0.904694	72	37.5	62.5	2.8608	1.18715
ENSDARG00000095994	CR383662.4	194	98.45	1.55	0.693147	0	176	99.43	0.57	1.09861	NA	122	100	0	NA	NA	82	96.34	3.66	0.963457	0.234095	72	94.44	5.56	1.38236	0.588989
ENSDARG00000045750	syt10	194	97.42	2.58	0.876405	0.409778	176	94.89	5.11	1.05935	0.301582	122	98.36	1.64	0.89588	0.286707	82	98.78	1.22	1.60944	NA	72	97.22	2.78	0.693147	0
ENSDARG00000095981	si:ch211-161n3.5	194	97.94	2.06	0.794513	0.202733	176	99.43	0.57	0.693147	NA	122	99.18	0.82	0.693147	NA	82	97.56	2.44	0.693147	0	72	100	0	NA	NA
ENSDARG00000045752	si:ch211-161n3.4	194	99.48	0.52	0.693147	NA	176	100	0	NA	NA	122	99.18	0.82	0.693147	NA	82	96.34	3.66	0.693147	0	72	100	0	NA	NA
ENSDARG00000092989	si:ch211-161n3.3	194	99.48	0.52	1.09861	NA	176	99.43	0.57	0.693147	NA	122	99.18	0.82	0.693147	NA	82	97.56	2.44	0.693147	0	72	98.61	1.39	0.693147	NA
ENSDARG00000045753	tmtc2a	194	96.39	3.61	0.693147	0	176	98.3	1.7	0.693147	0	122	99.18	0.82	1.09861	NA	82	98.78	1.22	0.693147	NA	72	100	0	NA	NA
ENSDARG00000045754	mettl25	194	98.45	1.55	1.93504	2.15103	176	98.86	1.14	0.693147	0	122	100	0	NA	NA	82	100	0	NA	NA	72	100	0	NA	NA
ENSDARG00000045755	ccdc59	194	96.39	3.61	2.13331	1.42893	176	99.43	0.57	0.693147	NA	122	95.9	4.1	1.8486	1.09844	82	95.12	4.88	2.54146	0.327128	72	95.83	4.17	2.20222	1.87702
ENSDARG00000096083	si:dkey-21h14.8	194	97.94	2.06	0.693147	0	176	99.43	0.57	0.693147	NA	122	99.18	0.82	0.693147	NA	82	98.78	1.22	0.693147	NA	72	100	0	NA	NA
ENSDARG00000045758	cracr2ab	194	97.42	2.58	0.77424	0.18133	176	96.02	3.98	1.31171	0.571444	122	98.36	1.64	0.89588	0.286707	82	95.12	4.88	1.29824	0.247858	72	97.22	2.78	0.693147	0
ENSDARG00000045760	prmt8b	194	97.42	2.58	0.693147	0	176	96.59	3.41	1.06615	0.44917	122	95.9	4.1	0.77424	0.18133	82	96.34	3.66	1.59583	0.203075	72	97.22	2.78	0.693147	0
ENSDARG00000001781	tspan11	194	97.94	2.06	0.794513	0.202733	176	98.3	1.7	1.92068	1.78655	122	99.18	0.82	0.693147	NA	82	97.56	2.44	1.24245	0.203422	72	97.22	2.78	0.89588	0.286707
ENSDARG00000094545	BX649349.1	194	99.48	0.52	0.693147	NA	176	100	0	NA	NA	122	98.36	1.64	0.693147	0	82	97.56	2.44	0.89588	0.286707	72	97.22	2.78	0.693147	0
ENSDARG00000019235	sema3aa	194	95.88	4.12	1.0904	0.877717	176	96.02	3.98	1.03891	0.367868	122	97.54	2.46	2.11404	2.46106	82	95.12	4.88	1.71673	0.293194	72	100	0	NA	NA
ENSDARG00000063299	pcloa	194	87.63	12.37	1.14556	0.665025	176	82.39	17.61	1.75945	0.770811	122	95.08	4.92	1.25579	0.694762	82	75.61	24.39	2.64674	0.979366	72	94.44	5.56	0.9678	0.33819
ENSDARG00000003822	ankrd16	194	98.45	1.55	2.46991	1.69852	176	99.43	0.57	0.693147	NA	122	98.36	1.64	2.47791	2.52404	82	96.34	3.66	2.01342	0.549435	72	100	0	NA	NA
ENSDARG00000005451	gdi2	194	41.24	58.76	2.35738	1.07942	176	45.45	54.55	1.44641	1.03274	122	39.34	60.66	2.26929	1.22157	82	18.29	81.71	1.23506	0.687007	72	47.22	52.78	2.06772	0.934737
ENSDARG00000079698	asb13a.1	194	96.39	3.61	1.5647	1.35809	176	99.43	0.57	4.00733	NA	122	100	0	NA	NA	82	100	0	NA	NA	72	100	0	NA	NA
ENSDARG00000045765	asb13a.2	194	98.97	1.03	1.58903	1.26697	176	98.3	1.7	0.828302	0.234095	122	97.54	2.46	0.828302	0.234095	82	98.78	1.22	1.38629	NA	72	98.61	1.39	0.693147	NA
ENSDARG00000032765	net1	194	87.63	12.37	2.49949	1.06444	176	90.91	9.09	1.80359	1.06148	122	75.41	24.59	2.13353	1.15763	82	63.41	36.59	1.20164	1.03399	72	95.83	4.17	1.36478	1.1633
ENSDARG00000096147	BX465862.3	194	99.48	0.52	1.09861	NA	176	98.86	1.14	0.89588	0.286707	122	98.36	1.64	1.76318	1.51326	82	98.78	1.22	1.09861	NA	72	94.44	5.56	1.24245	1.09861
ENSDARG00000025576	mkln1	194	93.81	6.19	0.975268	0.420725	176	95.45	4.55	2.03371	1.25323	122	94.26	5.74	2.32818	1.07022	82	95.12	4.88	2.27901	0.834193	72	95.83	4.17	1.94298	1.44576
ENSDARG00000031228	podxl	194	97.94	2.06	0.794513	0.202733	176	94.32	5.68	1.61951	0.60723	122	94.26	5.74	1.90202	1.27822	82	91.46	8.54	2.32513	0.882199	72	97.22	2.78	0.693147	0
ENSDARG00000117743	BX649350.2	194	99.48	0.52	1.38629	NA	176	99.43	0.57	0.693147	NA	122	99.18	0.82	0.693147	NA	82	96.34	3.66	0.828302	0.234095	72	98.61	1.39	0.693147	NA
ENSDARG00000005891	cyb5r3	194	94.85	5.15	3.03425	1.20638	176	97.16	2.84	3.2473	1.57915	122	95.08	4.92	3.49153	0.435479	82	91.46	8.54	2.17906	1.47723	72	93.06	6.94	2.36207	1.05993
ENSDARG00000063255	btbd11a	194	97.94	2.06	0.794513	0.202733	176	94.32	5.68	0.993963	0.281586	122	100	0	NA	NA	82	95.12	4.88	1.47153	0.570395	72	98.61	1.39	0.693147	NA
ENSDARG00000094457	BX005210.1	194	99.48	0.52	0.693147	NA	176	98.86	1.14	1.03972	0.490129	122	98.36	1.64	0.693147	0	82	98.78	1.22	0.693147	NA	72	100	0	NA	NA
ENSDARG00000045768	cry1aa	194	91.75	8.25	2.34299	1.13129	176	94.89	5.11	2.77876	1.26043	122	92.62	7.38	2.10109	1.31131	82	79.27	20.73	0.961638	0.761304	72	87.5	12.5	2.74682	0.86512
ENSDARG00000032242	tnnt2c	194	98.97	1.03	0.693147	0	176	100	0	NA	NA	122	99.18	0.82	0.693147	NA	82	96.34	3.66	0.693147	0	72	98.61	1.39	1.09861	NA
ENSDARG00000058366	si:dkey-222f8.3	194	91.24	8.76	2.15277	1.11863	176	95.45	4.55	2.87334	1.32623	122	93.44	6.56	2.88576	0.6922	82	76.83	23.17	1.19076	0.995182	72	87.5	12.5	1.91283	1.0742
ENSDARG00000017661	braf	194	98.45	1.55	0.693147	0	176	96.59	3.41	1.79107	1.83806	122	96.72	3.28	1.37016	0.949895	82	97.56	2.44	1.49787	0.157786	72	94.44	5.56	1.99415	1.50257
ENSDARG00000020015	mrps33	194	94.33	5.67	2.50632	1.64583	176	95.45	4.55	1.96382	0.877855	122	90.98	9.02	2.11037	1.12774	82	97.56	2.44	3.13926	0.812199	72	97.22	2.78	2.09483	1.98228
ENSDARG00000006747	tmem178b	194	95.36	4.64	1.07106	0.766183	176	95.45	4.55	1.38943	0.633385	122	95.08	4.92	1.51794	1.82889	82	81.71	18.29	2.34489	0.89756	72	95.83	4.17	0.828302	0.234095
ENSDARG00000007639	cnot4b	194	95.36	4.64	1.34716	0.903401	176	97.16	2.84	1.54848	0.386036	122	95.9	4.1	2.009	1.13754	82	92.68	7.32	2.48554	0.795896	72	95.83	4.17	1.49245	1.38443
ENSDARG00000041665	mkrn1	194	92.78	7.22	3.05091	1.39088	176	96.02	3.98	2.45099	1.52569	122	90.98	9.02	2.39028	0.818483	82	81.71	18.29	1.0845	0.699655	72	94.44	5.56	2.82831	0.763051
ENSDARG00000087319	tmem121b	194	98.45	1.55	0.693147	0	176	97.16	2.84	1.22969	0.773472	122	100	0	NA	NA	82	98.78	1.22	1.09861	NA	72	97.22	2.78	1.03972	0.490129
ENSDARG00000019396	rergla	194	100	0	NA	NA	176	98.86	1.14	1.9356	1.18368	122	98.36	1.64	0.693147	0	82	96.34	3.66	0.963457	0.234095	72	98.61	1.39	2.63906	NA
ENSDARG00000013476	arhgef39	194	97.94	2.06	0.866434	0.346574	176	99.43	0.57	0.693147	NA	122	97.54	2.46	0.693147	0	82	97.56	2.44	0.89588	0.286707	72	98.61	1.39	0.693147	NA
ENSDARG00000008720	lmo3	194	97.94	2.06	0.92222	0.458145	176	99.43	0.57	1.09861	NA	122	99.18	0.82	2.77259	NA	82	96.34	3.66	1.19451	0.166093	72	97.22	2.78	0.693147	0
ENSDARG00000032618	mgst1.1	194	96.91	3.09	1.94524	1.38083	176	97.73	2.27	1.8405	0.285857	122	93.44	6.56	2.14446	1.41918	82	98.78	1.22	2.3979	NA	72	95.83	4.17	3.60925	0.383467
ENSDARG00000022165	mgst1.2	194	96.39	3.61	2.13756	1.23488	176	98.86	1.14	1.74825	0.918732	122	96.72	3.28	2.05375	0.570134	82	98.78	1.22	2.19722	NA	72	97.22	2.78	3.56864	1.04005
ENSDARG00000005897	dera	194	91.24	8.76	2.80249	1.62122	176	99.43	0.57	0.693147	NA	122	88.52	11.48	2.33971	1.09457	82	76.83	23.17	0.98417	0.901151	72	86.11	13.89	2.5982	1.36365
ENSDARG00000053127	helb	194	97.42	2.58	0.693147	0	176	97.16	2.84	1.25831	0.232476	122	100	0	NA	NA	82	93.9	6.1	1.41802	0.210545	72	98.61	1.39	4.21951	NA
ENSDARG00000053131	irak3	194	96.91	3.09	2.33466	1.64245	176	98.3	1.7	1.57283	0.323094	122	100	0	NA	NA	82	98.78	1.22	1.94591	NA	72	95.83	4.17	0.998577	0.529021
ENSDARG00000053136	b2m	194	65.46	34.54	3.08129	1.24526	176	58.52	41.48	1.59199	1.44798	122	67.21	32.79	3.0841	1.30232	82	25.61	74.39	1.12605	0.709064	72	59.72	40.28	2.56843	1.42628
ENSDARG00000069912	hmga2	194	98.45	1.55	1.89679	2.08476	176	99.43	0.57	0.693147	NA	122	97.54	2.46	0.828302	0.234095	82	98.78	1.22	1.09861	NA	72	98.61	1.39	0.693147	NA
ENSDARG00000117577	BX119963.4	194	98.97	1.03	0.693147	0	176	98.86	1.14	2.59089	2.68382	122	100	0	NA	NA	82	98.78	1.22	0.693147	NA	72	100	0	NA	NA
ENSDARG00000045658	msrb3	194	95.36	4.64	1.65987	1.2293	176	95.45	4.55	2.14908	1.15086	122	95.08	4.92	2.29536	1.49414	82	97.56	2.44	1.60944	0	72	94.44	5.56	2.04269	1.20475
ENSDARG00000015824	lemd3	194	97.42	2.58	0.693147	0	176	97.16	2.84	1.42777	1.20651	122	99.18	0.82	0.693147	NA	82	97.56	2.44	1.24245	0.203422	72	97.22	2.78	1.6661	1.37597
ENSDARG00000005541	wif1	194	100	0	NA	NA	176	98.3	1.7	0.693147	0	122	97.54	2.46	0.693147	0	82	98.78	1.22	0.693147	NA	72	100	0	NA	NA
ENSDARG00000078613	vhll	194	96.39	3.61	2.77344	1.61894	176	100	0	NA	NA	122	98.36	1.64	2.21541	1.57939	82	100	0	NA	NA	72	98.61	1.39	3.17805	NA
ENSDARG00000014361	tmbim4	194	96.39	3.61	2.2965	1.30782	176	97.73	2.27	1.65833	0.941992	122	92.62	7.38	2.63041	1.16139	82	98.78	1.22	2.94444	NA	72	97.22	2.78	1.54552	1.20544
ENSDARG00000015053	grip1	194	98.45	1.55	0.693147	0	176	97.16	2.84	1.01752	0.18133	122	96.72	3.28	0.866434	0.346574	82	96.34	3.66	1.61209	0.451318	72	98.61	1.39	0.693147	NA
ENSDARG00000017841	cand1	194	95.88	4.12	3.2792	1.22648	176	96.59	3.41	1.03972	0.379652	122	95.9	4.1	2.79322	1.71003	82	98.78	1.22	1.60944	NA	72	95.83	4.17	1.57873	1.19999
ENSDARG00000045669	si:dkey-39a18.1	194	99.48	0.52	0.693147	NA	176	99.43	0.57	1.38629	NA	122	99.18	0.82	0.693147	NA	82	98.78	1.22	0.693147	NA	72	98.61	1.39	0.693147	NA
ENSDARG00000094646	dyrk2	194	97.94	2.06	1.76231	0.941204	176	96.02	3.98	1.54268	0.838927	122	94.26	5.74	1.80907	1.21486	82	91.46	8.54	2.08742	0.690335	72	98.61	1.39	3.80666	NA
ENSDARG00000092714	si:ch211-266a5.12	194	100	0	NA	NA	176	99.43	0.57	0.693147	NA	122	99.18	0.82	0.693147	NA	82	96.34	3.66	0.693147	0	72	100	0	NA	NA
ENSDARG00000045671	ifng1r	194	100	0	NA	NA	176	98.86	1.14	0.693147	0	122	99.18	0.82	0.693147	NA	82	97.56	2.44	0.693147	0	72	100	0	NA	NA
ENSDARG00000045672	il26	194	98.97	1.03	0.693147	0	176	100	0	NA	NA	122	99.18	0.82	0.693147	NA	82	98.78	1.22	0.693147	NA	72	98.61	1.39	0.693147	NA
ENSDARG00000045673	il22	194	99.48	0.52	0.693147	NA	176	99.43	0.57	0.693147	NA	122	99.18	0.82	0.693147	NA	82	98.78	1.22	0.693147	NA	72	97.22	2.78	0.693147	0
ENSDARG00000045675	mdm1	194	99.48	0.52	3.58352	NA	176	97.73	2.27	1.31437	0.726882	122	98.36	1.64	1.99449	1.84038	82	100	0	NA	NA	72	100	0	NA	NA
ENSDARG00000045676	calua	194	96.91	3.09	3.07388	1.021	176	97.73	2.27	1.96505	0.961637	122	96.72	3.28	2.32155	1.68335	82	98.78	1.22	1.60944	NA	72	95.83	4.17	2.68186	0.507291
ENSDARG00000045677	opn1sw1	194	98.97	1.03	0.693147	0	176	98.86	1.14	0.693147	0	122	97.54	2.46	0.693147	0	82	95.12	4.88	0.794513	0.202733	72	100	0	NA	NA
ENSDARG00000045680	tnpo3	194	96.39	3.61	1.76577	1.09684	176	99.43	0.57	2.19722	NA	122	95.08	4.92	1.622	0.816335	82	96.34	3.66	2.05793	0.588753	72	97.22	2.78	2.26089	1.23687
ENSDARG00000045681	irf5	194	97.94	2.06	1.25266	0.443984	176	94.32	5.68	1.72892	0.967412	122	98.36	1.64	1.31953	0.885837	82	93.9	6.1	1.46739	0.36412	72	95.83	4.17	0.693147	0
ENSDARG00000045683	ccdc87	194	100	0	NA	NA	176	100	0	NA	NA	122	98.36	1.64	1.03972	0.490129	82	96.34	3.66	0.828302	0.234095	72	97.22	2.78	0.693147	0
ENSDARG00000078745	pnpla8	194	97.94	2.06	0.693147	0	176	98.86	1.14	0.89588	0.286707	122	95.08	4.92	0.943827	0.614037	82	96.34	3.66	1.36478	0.256091	72	98.61	1.39	0.693147	NA
ENSDARG00000006396	nrcama	194	97.42	2.58	0.91287	0.317595	176	97.73	2.27	1.29824	0.247858	122	97.54	2.46	0.828302	0.234095	82	95.12	4.88	1.93625	0.59134	72	98.61	1.39	4.33073	NA
ENSDARG00000045685	cntn1b	194	97.94	2.06	0.693147	0	176	97.73	2.27	0.794513	0.202733	122	97.54	2.46	0.693147	0	82	93.9	6.1	1.70503	0.381644	72	93.06	6.94	0.693147	0
ENSDARG00000045687	pdzrn4	194	98.97	1.03	0.693147	0	176	97.16	2.84	1.15615	0.616279	122	98.36	1.64	0.693147	0	82	97.56	2.44	1.09861	0	72	95.83	4.17	0.693147	0
ENSDARG00000022550	gxylt1b	194	98.97	1.03	2.21541	2.1528	176	99.43	0.57	1.60944	NA	122	99.18	0.82	0.693147	NA	82	98.78	1.22	0.693147	NA	72	100	0	NA	NA
ENSDARG00000045692	pphln1	194	96.39	3.61	2.97781	0.854257	176	97.73	2.27	1.39961	0.650617	122	96.72	3.28	1.47153	0.621503	82	95.12	4.88	2.03104	0.529609	72	98.61	1.39	0.693147	NA
ENSDARG00000015966	yaf2	194	97.42	2.58	1.76257	0.97125	176	97.16	2.84	2.009	1.07852	122	93.44	6.56	2.60055	0.696857	82	93.9	6.1	2.78634	0.725892	72	97.22	2.78	2.15874	1.49925
ENSDARG00000045691	zcrb1	194	98.97	1.03	2.4414	2.4724	176	97.73	2.27	2.03697	1.41908	122	98.36	1.64	2.5679	2.6513	82	97.56	2.44	1.94591	0	72	97.22	2.78	1.58903	0.286707
ENSDARG00000045694	prickle1b	194	92.27	7.73	2.33309	1.03261	176	93.18	6.82	2.11765	1.24958	122	92.62	7.38	2.07848	1.12668	82	89.02	10.98	2.14018	1.49611	72	97.22	2.78	3.11129	0.312423
ENSDARG00000069780	pus7l	194	100	0	NA	NA	176	98.3	1.7	0.998577	0.529021	122	99.18	0.82	1.38629	NA	82	98.78	1.22	0.693147	NA	72	100	0	NA	NA
ENSDARG00000011661	twf1b	194	97.94	2.06	1.06917	0.752039	176	97.73	2.27	0.997246	0.202733	122	98.36	1.64	1.49787	0.157786	82	97.56	2.44	2.21541	0.59913	72	98.61	1.39	4.47734	NA
ENSDARG00000062797	nell2b	194	97.42	2.58	0.693147	0	176	97.16	2.84	1.4477	1.11234	122	95.08	4.92	1.08504	0.508483	82	89.02	10.98	2.08086	0.730112	72	97.22	2.78	0.693147	0
ENSDARG00000018744	prl2	194	100	0	NA	NA	176	97.73	2.27	0.693147	0	122	100	0	NA	NA	82	97.56	2.44	0.693147	0	72	97.22	2.78	0.693147	0
ENSDARG00000020086	nuak1a	194	98.97	1.03	0.89588	0.286707	176	96.59	3.41	1.09654	0.623335	122	99.18	0.82	1.09861	NA	82	97.56	2.44	1.09861	0	72	98.61	1.39	0.693147	NA
ENSDARG00000096496	BX571705.1	194	99.48	0.52	0.693147	NA	176	100	0	NA	NA	122	98.36	1.64	0.693147	0	82	96.34	3.66	0.693147	0	72	100	0	NA	NA
ENSDARG00000003811	plxnb2a	194	95.36	4.64	1.35775	1.20595	176	94.32	5.68	1.89294	0.516535	122	88.52	11.48	1.91811	1.28637	82	85.37	14.63	2.41745	0.502669	72	94.44	5.56	0.9678	0.549306
ENSDARG00000079892	si:dkey-183c2.4	194	98.97	1.03	0.693147	0	176	100	0	NA	NA	122	96.72	3.28	0.9678	0.549306	82	97.56	2.44	0.693147	0	72	100	0	NA	NA
ENSDARG00000015985	abcc9	194	98.45	1.55	0.693147	0	176	98.3	1.7	1.49245	0.857317	122	96.72	3.28	1.17962	0.606417	82	93.9	6.1	1.52018	0.122221	72	97.22	2.78	0.89588	0.286707
ENSDARG00000045589	kcnj8	194	99.48	0.52	0.693147	NA	176	98.3	1.7	0.693147	0	122	99.18	0.82	1.60944	NA	82	100	0	NA	NA	72	100	0	NA	NA
ENSDARG00000057334	cmasa	194	97.42	2.58	1.29229	1.33973	176	97.16	2.84	1.5664	0.784415	122	97.54	2.46	1.2904	1.03447	82	97.56	2.44	2.07944	0	72	95.83	4.17	1.56071	0.778203
ENSDARG00000045595	si:dkey-14k9.3	194	98.97	1.03	1.31953	0.885837	176	98.86	1.14	2.52493	2.01712	122	98.36	1.64	0.693147	0	82	97.56	2.44	1.09861	0	72	100	0	NA	NA
ENSDARG00000006215	akr1b1	194	95.88	4.12	0.74383	0.143354	176	97.16	2.84	1.10904	0.61997	122	98.36	1.64	1.86883	1.66267	82	95.12	4.88	1.34382	0.327977	72	98.61	1.39	0.693147	NA
ENSDARG00000045598	AKR1B1	194	97.94	2.06	1.84755	1.08609	176	97.16	2.84	1.69021	0.977142	122	95.9	4.1	1.09613	0.901092	82	100	0	NA	NA	72	93.06	6.94	1.5751	1.38265
ENSDARG00000017366	prdm4	194	98.97	1.03	1.03972	0.490129	176	97.16	2.84	1.31585	0.433762	122	98.36	1.64	2.29756	0.141896	82	95.12	4.88	1.84755	0.248458	72	98.61	1.39	2.77259	NA
ENSDARG00000020101	psmc2	194	94.85	5.15	2.18355	1.47217	176	98.3	1.7	3.02901	1.06111	122	90.98	9.02	2.90408	1.18717	82	89.02	10.98	1.67827	1.18259	72	88.89	11.11	2.62724	1.05277
ENSDARG00000022424	slc26a5	194	95.88	4.12	1.545	1.348	176	98.3	1.7	2.22485	0.377585	122	93.44	6.56	2.20245	0.932508	82	97.56	2.44	2.35024	0.0673945	72	98.61	1.39	0.693147	NA
ENSDARG00000002952	smo	194	96.91	3.09	0.693147	0	176	97.73	2.27	1.03972	0.400189	122	94.26	5.74	0.923067	0.397911	82	91.46	8.54	1.87915	0.473268	72	97.22	2.78	2.20336	2.13576
ENSDARG00000045601	cax1	194	100	0	NA	NA	176	92.61	7.39	1.87533	0.827533	122	100	0	NA	NA	82	96.34	3.66	1.94298	0.778994	72	98.61	1.39	0.693147	NA
ENSDARG00000007764	klhdc10	194	98.45	1.55	0.693147	0	176	98.3	1.7	1.79788	0.531475	122	95.9	4.1	1.43341	1.14466	82	96.34	3.66	2.07419	0.363944	72	97.22	2.78	1.99449	1.84038
ENSDARG00000062651	zc3hc1	194	97.94	2.06	1.54962	1.45524	176	98.86	1.14	1.44519	0.490129	122	97.54	2.46	2.91419	0.62808	82	100	0	NA	NA	72	98.61	1.39	3.98898	NA
ENSDARG00000000019	ube2h	194	93.3	6.7	1.44399	1.11406	176	94.89	5.11	1.61609	0.612719	122	95.08	4.92	2.30299	1.28071	82	92.68	7.32	2.38098	0.778415	72	90.28	9.72	1.3026	0.811655
ENSDARG00000000018	nrf1	194	95.88	4.12	1.41803	0.940918	176	99.43	0.57	1.94591	NA	122	96.72	3.28	2.21198	1.77433	82	93.9	6.1	2.52365	1.19231	72	97.22	2.78	1.86883	1.08926
ENSDARG00000019328	plxna4	194	96.91	3.09	1.91593	1.59661	176	94.32	5.68	1.76539	1.50665	122	95.9	4.1	2.01666	1.30264	82	87.8	12.2	2.56778	0.755545	72	94.44	5.56	1.63777	1.34939
ENSDARG00000032919	chchd3a	194	97.94	2.06	2.80591	1.42799	176	97.16	2.84	1.97584	1.71344	122	98.36	1.64	2.16537	2.08203	82	98.78	1.22	2.30259	NA	72	100	0	NA	NA
ENSDARG00000004336	exoc4	194	98.97	1.03	0.89588	0.286707	176	97.73	2.27	1.49282	1.59934	122	99.18	0.82	3.58352	NA	82	97.56	2.44	1.49787	0.157786	72	95.83	4.17	2.96749	1.20141
ENSDARG00000069698	lrguk	194	99.48	0.52	0.693147	NA	176	97.73	2.27	0.693147	0	122	96.72	3.28	0.693147	0	82	100	0	NA	NA	72	98.61	1.39	0.693147	NA
ENSDARG00000069692	col7a1l	194	98.45	1.55	1.05935	0.348237	176	97.16	2.84	1.32876	0.506733	122	97.54	2.46	1.05935	0.348237	82	91.46	8.54	1.62061	0.377095	72	95.83	4.17	0.828302	0.234095
ENSDARG00000089640	si:dkey-117n7.5	194	98.97	1.03	0.693147	0	176	99.43	0.57	0.693147	NA	122	99.18	0.82	0.693147	NA	82	98.78	1.22	0.693147	NA	72	100	0	NA	NA
ENSDARG00000034823	copg2	194	92.27	7.73	2.67614	1.03903	176	97.73	2.27	1.85664	1.02777	122	90.98	9.02	2.2316	1.16771	82	90.24	9.76	1.95866	1.17545	72	95.83	4.17	2.19308	1.32007
ENSDARG00000032319	mest	194	98.45	1.55	2.25616	1.39317	176	98.86	1.14	1.09861	0	122	98.36	1.64	0.89588	0.286707	82	98.78	1.22	1.09861	NA	72	98.61	1.39	0.693147	NA
ENSDARG00000012684	atp2b1a	194	90.72	9.28	2.65267	1.46437	176	96.02	3.98	2.6542	0.914919	122	92.62	7.38	2.05916	1.43258	82	81.71	18.29	1.56906	1.4072	72	94.44	5.56	2.72618	0.690175
ENSDARG00000056954	si:dkeyp-38g8.5	194	97.42	2.58	1.94343	1.76381	176	100	0	NA	NA	122	98.36	1.64	0.693147	0	82	98.78	1.22	1.60944	NA	72	94.44	5.56	2.50808	1.27792
ENSDARG00000056950	epyc	194	98.97	1.03	0.693147	0	176	93.18	6.82	1.34175	0.697662	122	98.36	1.64	1.24245	0.776836	82	92.68	7.32	2.20897	0.376932	72	97.22	2.78	0.693147	0
ENSDARG00000056938	kera	194	98.45	1.55	0.828302	0.234095	176	97.16	2.84	0.993963	0.479297	122	96.72	3.28	0.693147	0	82	96.34	3.66	1.69587	0.555548	72	100	0	NA	NA
ENSDARG00000045580	lum	194	97.94	2.06	0.693147	0	176	97.16	2.84	0.936426	0.222082	122	96.72	3.28	0.794513	0.202733	82	95.12	4.88	1.17053	0.143841	72	100	0	NA	NA
ENSDARG00000012066	dcn	194	98.97	1.03	0.693147	0	176	97.16	2.84	3.15108	1.37285	122	99.18	0.82	0.693147	NA	82	93.9	6.1	1.77548	0.359431	72	95.83	4.17	0.828302	0.234095
ENSDARG00000088002	wu:fc23c09	194	99.48	0.52	0.693147	NA	176	98.86	1.14	0.693147	0	122	96.72	3.28	0.794513	0.202733	82	96.34	3.66	0.693147	0	72	100	0	NA	NA
ENSDARG00000027249	btg1	194	69.59	30.41	2.51637	1.37816	176	49.43	50.57	1.90945	1.47656	122	72.95	27.05	2.62041	1.31991	82	24.39	75.61	1.4107	1.06522	72	66.67	33.33	3.14805	1.36265
ENSDARG00000020749	caprin2	194	98.97	1.03	0.693147	0	176	98.86	1.14	1.03972	0.490129	122	95.08	4.92	0.760725	0.16553	82	100	0	NA	NA	72	97.22	2.78	0.89588	0.286707
ENSDARG00000032653	sinhcaf	194	97.42	2.58	1.55463	1.22161	176	98.86	1.14	2.00367	0.557524	122	96.72	3.28	1.98434	1.50835	82	96.34	3.66	2.93161	0.504715	72	91.67	8.33	1.89283	1.33429
ENSDARG00000003789	dennd5b	194	97.94	2.06	1.62154	1.43245	176	96.02	3.98	1.40349	0.636121	122	93.44	6.56	1.78051	1.30538	82	96.34	3.66	2.37023	1.04004	72	94.44	5.56	2.00752	1.66447
ENSDARG00000023026	pkp2	194	99.48	0.52	0.693147	NA	176	98.86	1.14	0.693147	0	122	97.54	2.46	1.74192	1.47933	82	100	0	NA	NA	72	98.61	1.39	0.693147	NA
ENSDARG00000027316	tcp11l2	194	97.94	2.06	2.82005	1.35816	176	95.45	4.55	2.79094	1.17668	122	96.72	3.28	3.09085	0.57112	82	100	0	NA	NA	72	94.44	5.56	2.90535	1.79585
ENSDARG00000004904	gys2	194	98.97	1.03	1.24245	0.203422	176	98.86	1.14	0.693147	0	122	99.18	0.82	0.693147	NA	82	97.56	2.44	0.693147	0	72	98.61	1.39	0.693147	NA
ENSDARG00000093058	si:dkey-13i19.8	194	84.02	15.98	3.06524	1.57337	176	93.75	6.25	1.87926	1.37881	122	84.43	15.57	2.78329	1.39799	82	62.2	37.8	0.706227	0.0728237	72	83.33	16.67	3.03343	1.13835
ENSDARG00000022795	golt1ba	194	93.3	6.7	2.41989	1.26996	176	98.3	1.7	3.18287	1.10197	122	91.8	8.2	2.79059	1.01859	82	97.56	2.44	1.49787	1.13804	72	97.22	2.78	1.31953	0.885837
ENSDARG00000077985	kiss2	194	100	0	NA	NA	176	98.86	1.14	0.693147	0	122	97.54	2.46	1.69996	1.74384	82	100	0	NA	NA	72	100	0	NA	NA
ENSDARG00000019644	ldhba	194	80.41	19.59	2.76139	1.4792	176	88.64	11.36	1.89453	1.28751	122	83.61	16.39	2.24312	1.4552	82	56.1	43.9	0.868768	0.609385	72	81.94	18.06	2.57203	1.41525
ENSDARG00000007315	tmpoa	194	95.88	4.12	1.74865	1.16347	176	97.73	2.27	1.00634	0.626381	122	98.36	1.64	2.95675	0.925131	82	100	0	NA	NA	72	97.22	2.78	2.26089	2.21713
ENSDARG00000007405	strap	194	98.97	1.03	1.09861	0	176	98.3	1.7	1.36478	0.588753	122	96.72	3.28	2.96964	0.335916	82	96.34	3.66	2.80953	0.264985	72	93.06	6.94	3.07255	1.14549
ENSDARG00000019420	etnk1	194	93.81	6.19	2.07946	1.43034	176	95.45	4.55	2.12126	1.32763	122	88.52	11.48	2.3046	1.26572	82	89.02	10.98	1.87348	1.48734	72	93.06	6.94	2.09175	1.12851
ENSDARG00000011582	sox5	194	97.42	2.58	1.59532	0.961911	176	96.02	3.98	1.63304	0.947229	122	96.72	3.28	0.9678	0.549306	82	93.9	6.1	1.93766	0.585781	72	98.61	1.39	1.38629	NA
ENSDARG00000016815	casc1	194	98.45	1.55	0.693147	0	176	98.86	1.14	0.693147	0	122	100	0	NA	NA	82	97.56	2.44	0.693147	0	72	100	0	NA	NA
ENSDARG00000045574	lrmp	194	94.85	5.15	0.968831	0.424088	176	97.73	2.27	3.17166	1.79738	122	97.54	2.46	1.69587	1.40037	82	95.12	4.88	2.42208	0.991095	72	95.83	4.17	0.693147	0
ENSDARG00000045568	bcat1	194	99.48	0.52	0.693147	NA	176	98.86	1.14	2.5313	2.59954	122	99.18	0.82	0.693147	NA	82	96.34	3.66	1.09861	0	72	98.61	1.39	0.693147	NA
ENSDARG00000094132	igf1	194	98.97	1.03	0.693147	0	176	99.43	0.57	0.693147	NA	122	98.36	1.64	0.693147	0	82	100	0	NA	NA	72	97.22	2.78	1.03972	0.490129
ENSDARG00000094191	nup37	194	97.94	2.06	1.53062	1.67495	176	98.3	1.7	1.09861	0	122	100	0	NA	NA	82	95.12	4.88	1.41574	0.285012	72	98.61	1.39	0.693147	NA
ENSDARG00000073959	pmch	194	99.48	0.52	0.693147	NA	176	98.3	1.7	1.50726	1.41009	122	100	0	NA	NA	82	98.78	1.22	0.693147	NA	72	100	0	NA	NA
ENSDARG00000029944	parpbp	194	97.94	2.06	0.693147	0	176	98.3	1.7	0.693147	0	122	96.72	3.28	0.693147	0	82	93.9	6.1	2.14288	0.65939	72	98.61	1.39	0.693147	NA
ENSDARG00000038384	th2	194	98.45	1.55	0.693147	0	176	97.73	2.27	0.693147	0	122	100	0	NA	NA	82	100	0	NA	NA	72	100	0	NA	NA
ENSDARG00000020143	pah	194	98.97	1.03	0.693147	0	176	98.3	1.7	0.693147	0	122	98.36	1.64	0.693147	0	82	98.78	1.22	0.693147	NA	72	98.61	1.39	1.09861	NA
ENSDARG00000038386	ascl1a	194	99.48	0.52	0.693147	NA	176	99.43	0.57	0.693147	NA	122	99.18	0.82	0.693147	NA	82	97.56	2.44	0.693147	0	72	97.22	2.78	0.693147	0
ENSDARG00000007175	recql	194	96.91	3.09	0.961387	0.65705	176	97.73	2.27	1.24245	0.463629	122	95.9	4.1	1.15366	0.652116	82	96.34	3.66	1.96203	0.959954	72	95.83	4.17	2.00376	2.27004
ENSDARG00000002174	itfg2	194	97.42	2.58	3.05637	1.36191	176	99.43	0.57	2.3979	NA	122	98.36	1.64	2.40201	2.4167	82	98.78	1.22	1.79176	NA	72	97.22	2.78	1.03972	0.490129
ENSDARG00000079985	nrip2	194	98.97	1.03	0.693147	0	176	98.3	1.7	1.32966	0.778203	122	95.9	4.1	0.77424	0.18133	82	98.78	1.22	1.09861	NA	72	98.61	1.39	0.693147	NA
ENSDARG00000006011	klhl42	194	98.45	1.55	1.57283	1.52366	176	98.3	1.7	0.828302	0.234095	122	95.9	4.1	0.77424	0.18133	82	97.56	2.44	1.9356	0.776836	72	93.06	6.94	0.77424	0.18133
ENSDARG00000002128	cwf19l1	194	97.42	2.58	1.55664	1.34888	176	98.3	1.7	1.46068	0.128832	122	96.72	3.28	1.92451	1.43229	82	96.34	3.66	1.73099	0.418906	72	95.83	4.17	2.98917	1.9954
ENSDARG00000045563	washc3	194	95.88	4.12	1.67155	1.40491	176	98.86	1.14	2.01268	1.8661	122	98.36	1.64	1.31953	0.885837	82	97.56	2.44	2.01268	0.094421	72	98.61	1.39	0.693147	NA
ENSDARG00000045561	dram1	194	100	0	NA	NA	176	98.3	1.7	0.924196	0.400189	122	98.36	1.64	1.03972	0.490129	82	100	0	NA	NA	72	100	0	NA	NA
ENSDARG00000030153	gnptab	194	96.39	3.61	0.960547	0.707475	176	95.45	4.55	1.11633	0.458188	122	97.54	2.46	1.2904	0.555548	82	100	0	NA	NA	72	98.61	1.39	2.30259	NA
ENSDARG00000014572	chpt1	194	96.39	3.61	1.15155	0.611622	176	96.02	3.98	2.38506	1.32294	122	95.08	4.92	2.25443	1.26497	82	98.78	1.22	2.63906	NA	72	95.83	4.17	2.76133	1.92463
ENSDARG00000045560	mybpc1	194	94.85	5.15	1.40523	1.04314	176	96.02	3.98	1.435	0.646981	122	96.72	3.28	0.693147	0	82	97.56	2.44	1.58903	0.286707	72	100	0	NA	NA
ENSDARG00000097601	CT868708.1	194	99.48	0.52	0.693147	NA	176	98.86	1.14	0.89588	0.286707	122	97.54	2.46	2.31373	1.58018	82	97.56	2.44	1.09861	0	72	100	0	NA	NA
ENSDARG00000012435	spic	194	99.48	0.52	0.693147	NA	176	99.43	0.57	0.693147	NA	122	99.18	0.82	1.38629	NA	82	98.78	1.22	0.693147	NA	72	98.61	1.39	0.693147	NA
ENSDARG00000076690	avpr2l	194	98.97	1.03	1.24245	0.203422	176	98.86	1.14	0.89588	0.286707	122	98.36	1.64	0.693147	0	82	98.78	1.22	0.693147	NA	72	100	0	NA	NA
ENSDARG00000021239	apaf1	194	97.94	2.06	0.693147	0	176	95.45	4.55	0.93184	0.271994	122	94.26	5.74	1.32834	0.736297	82	95.12	4.88	1.64481	0.192587	72	95.83	4.17	1.44358	1.29978
ENSDARG00000003512	anks1b	194	94.85	5.15	1.85601	0.722421	176	93.75	6.25	1.61727	0.772491	122	86.07	13.93	1.55548	1.62745	82	91.46	8.54	2.66939	0.709464	72	95.83	4.17	0.924196	0.400189
ENSDARG00000004055	uhrf1bp1l	194	94.85	5.15	1.48325	1.08017	176	96.59	3.41	1.81612	0.987152	122	95.08	4.92	1.65388	1.19253	82	96.34	3.66	2.38331	0.380604	72	97.22	2.78	0.693147	0
ENSDARG00000097434	BX649398.2	194	100	0	NA	NA	176	98.86	1.14	0.693147	0	122	97.54	2.46	0.693147	0	82	98.78	1.22	0.693147	NA	72	100	0	NA	NA
ENSDARG00000045557	socs2	194	97.42	2.58	0.77424	0.18133	176	98.3	1.7	0.828302	0.234095	122	97.54	2.46	1.05935	0.634284	82	97.56	2.44	1.24245	0.203422	72	100	0	NA	NA
ENSDARG00000033757	ncaph2	194	99.48	0.52	0.693147	NA	176	97.73	2.27	0.693147	0	122	99.18	0.82	0.693147	NA	82	98.78	1.22	0.693147	NA	72	98.61	1.39	0.693147	NA
ENSDARG00000045555	sco2	194	98.97	1.03	2.45633	2.49351	176	99.43	0.57	0.693147	NA	122	100	0	NA	NA	82	100	0	NA	NA	72	97.22	2.78	2.01268	1.8661
ENSDARG00000117252	BX649398.3	194	98.97	1.03	0.693147	0	176	99.43	0.57	0.693147	NA	122	97.54	2.46	0.693147	0	82	98.78	1.22	0.693147	NA	72	100	0	NA	NA
ENSDARG00000005547	rint1	194	98.97	1.03	2.49861	2.5533	176	98.86	1.14	0.89588	0.286707	122	95.08	4.92	0.991774	0.556982	82	100	0	NA	NA	72	95.83	4.17	0.693147	0
ENSDARG00000097195	BX649398.1	194	98.97	1.03	0.693147	0	176	99.43	0.57	0.693147	NA	122	100	0	NA	NA	82	96.34	3.66	0.963457	0.234095	72	95.83	4.17	1.11073	0.723283
ENSDARG00000029018	cdkn1ba	194	97.94	2.06	0.693147	0	176	96.59	3.41	1.12693	0.254995	122	95.9	4.1	1.9845	1.00963	82	96.34	3.66	1.56071	0.400189	72	100	0	NA	NA
ENSDARG00000095705	CDPF1	194	95.36	4.64	3.0091	1.58311	176	92.61	7.39	1.78591	0.771408	122	96.72	3.28	2.58768	1.26773	82	92.68	7.32	2.13364	0.936545	72	93.06	6.94	2.4768	1.48868
ENSDARG00000031777	pparaa	194	96.91	3.09	0.693147	0	176	99.43	0.57	0.693147	NA	122	100	0	NA	NA	82	98.78	1.22	0.693147	NA	72	100	0	NA	NA
ENSDARG00000008439	atxn10	194	100	0	NA	NA	176	99.43	0.57	1.09861	NA	122	98.36	1.64	0.89588	0.286707	82	96.34	3.66	1.42556	0.752807	72	98.61	1.39	2.48491	NA
ENSDARG00000034717	def6c	194	98.45	1.55	0.693147	0	176	99.43	0.57	0.693147	NA	122	99.18	0.82	0.693147	NA	82	97.56	2.44	0.89588	0.286707	72	100	0	NA	NA
ENSDARG00000069431	slc26a4	194	98.45	1.55	1.2614	0.984237	176	100	0	NA	NA	122	99.18	0.82	0.693147	NA	82	98.78	1.22	0.693147	NA	72	100	0	NA	NA
ENSDARG00000003615	slc26a3.2	194	99.48	0.52	0.693147	NA	176	97.73	2.27	1.03972	0.400189	122	99.18	0.82	0.693147	NA	82	98.78	1.22	1.09861	NA	72	94.44	5.56	0.693147	0
ENSDARG00000007371	slc26a3.1	194	99.48	0.52	0.693147	NA	176	97.16	2.84	0.77424	0.18133	122	99.18	0.82	0.693147	NA	82	97.56	2.44	0.693147	0	72	100	0	NA	NA
ENSDARG00000015222	cbll1	194	96.91	3.09	1.54788	1.19786	176	98.86	1.14	3.06015	0.700318	122	97.54	2.46	2.37962	1.10966	82	98.78	1.22	1.79176	NA	72	98.61	1.39	2.94444	NA
ENSDARG00000045549	bik	194	99.48	0.52	0.693147	NA	176	99.43	0.57	0.693147	NA	122	99.18	0.82	0.693147	NA	82	97.56	2.44	0.89588	0.286707	72	100	0	NA	NA
ENSDARG00000016613	mcat	194	98.97	1.03	1.24245	0.776836	176	100	0	NA	NA	122	97.54	2.46	1.31708	1.08069	82	100	0	NA	NA	72	100	0	NA	NA
ENSDARG00000008867	rap1b	194	80.41	19.59	2.25315	1.45392	176	90.91	9.09	1.58418	1.12965	122	85.25	14.75	2.62689	1.22281	82	60.98	39.02	0.991873	0.77694	72	81.94	18.06	2.14194	1.3896
ENSDARG00000094428	si:dkey-31f5.8	194	97.94	2.06	1.29262	1.19895	176	98.86	1.14	2.13833	2.0438	122	99.18	0.82	0.693147	NA	82	100	0	NA	NA	72	100	0	NA	NA
ENSDARG00000029524	impdh1b	194	87.63	12.37	2.35818	1.25028	176	90.34	9.66	1.58237	0.99684	122	86.07	13.93	1.9821	1.24631	82	70.73	29.27	0.948558	0.767981	72	87.5	12.5	1.39919	1.04993
ENSDARG00000099812	si:dkey-31f5.11	194	96.91	3.09	0.693147	0	176	97.16	2.84	1.13259	0.470703	122	98.36	1.64	0.693147	0	82	91.46	8.54	1.44197	0.321817	72	98.61	1.39	0.693147	NA
ENSDARG00000006766	snd1	194	91.75	8.25	1.88121	0.957156	176	94.89	5.11	1.71878	0.71839	122	95.08	4.92	2.20244	1.22289	82	87.8	12.2	2.36626	1.09465	72	91.67	8.33	1.89306	1.09408
ENSDARG00000069402	lrrc4.1	194	97.42	2.58	0.77424	0.18133	176	97.16	2.84	1.23476	0.51485	122	97.54	2.46	0.693147	0	82	92.68	7.32	1.63302	0.405239	72	97.22	2.78	0.693147	0
ENSDARG00000021336	pax4	194	98.45	1.55	0.693147	0	176	100	0	NA	NA	122	100	0	NA	NA	82	97.56	2.44	0.693147	0	72	100	0	NA	NA
ENSDARG00000045544	hgfa	194	97.42	2.58	0.693147	0	176	97.73	2.27	0.794513	0.202733	122	99.18	0.82	0.693147	NA	82	96.34	3.66	1.09861	0	72	100	0	NA	NA
ENSDARG00000014804	cacna2d1a	194	96.39	3.61	1.19047	0.852706	176	97.16	2.84	1.40422	0.726646	122	96.72	3.28	0.794513	0.202733	82	92.68	7.32	1.98218	0.425519	72	95.83	4.17	0.828302	0.234095
ENSDARG00000111326	BX323820.1	194	98.45	1.55	0.693147	0	176	98.86	1.14	1.03972	0.490129	122	97.54	2.46	0.693147	0	82	92.68	7.32	1.46275	0.409354	72	95.83	4.17	0.693147	0
ENSDARG00000001912	drd4-rs	194	99.48	0.52	1.09861	NA	176	94.32	5.68	1.03451	0.261966	122	95.9	4.1	0.693147	0	82	97.56	2.44	1.49787	0.157786	72	97.22	2.78	0.693147	0
ENSDARG00000045543	atp6v1f	194	96.39	3.61	2.81339	0.98568	176	94.32	5.68	2.73209	1.20974	122	96.72	3.28	1.54345	1.17222	82	96.34	3.66	1.49245	1.38443	72	91.67	8.33	2.94122	0.495481
ENSDARG00000045542	lamtor4	194	89.18	10.82	2.27334	1.41152	176	92.61	7.39	2.68408	1.35367	122	85.25	14.75	2.84477	1.12146	82	70.73	29.27	0.777101	0.41129	72	91.67	8.33	3.18836	0.408229
ENSDARG00000045541	gcc1	194	95.88	4.12	1.62358	1.01239	176	100	0	NA	NA	122	94.26	5.74	1.66775	1.16732	82	96.34	3.66	1.67021	0.105263	72	95.83	4.17	0.828302	0.234095
ENSDARG00000011605	dennd6b	194	98.97	1.03	0.693147	0	176	98.3	1.7	0.693147	0	122	99.18	0.82	0.693147	NA	82	98.78	1.22	0.693147	NA	72	100	0	NA	NA
ENSDARG00000045540	ppp6r2a	194	95.36	4.64	1.49479	1.27173	176	96.59	3.41	1.53638	0.590798	122	95.08	4.92	1.34093	1.19542	82	93.9	6.1	2.51213	0.302915	72	93.06	6.94	1.87833	1.28906
ENSDARG00000056152	fam3c	194	95.88	4.12	1.642	1.27156	176	97.73	2.27	1.35734	1.07519	122	88.52	11.48	2.73967	1.01619	82	90.24	9.76	1.7421	0.922674	72	91.67	8.33	2.65396	1.27729
ENSDARG00000056145	si:dkey-159a18.1	194	98.45	1.55	0.693147	0	176	98.86	1.14	0.693147	0	122	99.18	0.82	0.693147	NA	82	95.12	4.88	1.09861	0	72	98.61	1.39	0.693147	NA
ENSDARG00000101236	cep83	194	97.94	2.06	0.794513	0.202733	176	98.3	1.7	1.05935	0.348237	122	97.54	2.46	0.924196	0.400189	82	86.59	13.41	1.91246	0.355273	72	98.61	1.39	3.17805	NA
ENSDARG00000037960	lrrc17	194	99.48	0.52	0.693147	NA	176	98.86	1.14	0.693147	0	122	98.36	1.64	0.693147	0	82	92.68	7.32	0.760725	0.16553	72	100	0	NA	NA
ENSDARG00000004794	ccdc146	194	96.39	3.61	0.908015	0.417966	176	98.86	1.14	0.89588	0.286707	122	96.72	3.28	0.693147	0	82	93.9	6.1	1.54848	0.222082	72	98.61	1.39	0.693147	NA
ENSDARG00000019861	fgl2a	194	98.97	1.03	1.38629	0.980258	176	97.73	2.27	1.6661	1.25797	122	98.36	1.64	1.03972	0.490129	82	97.56	2.44	1.09861	0	72	100	0	NA	NA
ENSDARG00000045481	gsap	194	96.91	3.09	1.1174	0.856076	176	98.3	1.7	1.43916	0.294925	122	100	0	NA	NA	82	97.56	2.44	1.09861	0	72	100	0	NA	NA
ENSDARG00000045482	stk38l	194	98.97	1.03	0.693147	0	176	99.43	0.57	0.693147	NA	122	99.18	0.82	0.693147	NA	82	98.78	1.22	0.693147	NA	72	98.61	1.39	1.09861	NA
ENSDARG00000103810	cacna2d4a	194	98.97	1.03	0.693147	0	176	97.73	2.27	1.17053	0.143841	122	96.72	3.28	1.54345	0.771248	82	97.56	2.44	3.01774	0.876594	72	100	0	NA	NA
ENSDARG00000026855	cacna2d4a	194	99.48	0.52	0.693147	NA	176	99.43	0.57	0.693147	NA	122	97.54	2.46	0.693147	0	82	100	0	NA	NA	72	98.61	1.39	0.693147	NA
ENSDARG00000045484	dcp1b	194	96.91	3.09	1.80174	1.4181	176	99.43	0.57	1.60944	NA	122	96.72	3.28	1.94076	1.25026	82	97.56	2.44	1.77767	0.237922	72	95.83	4.17	2.56932	1.68946
ENSDARG00000008398	cacna1c	194	94.33	5.67	0.966616	0.41914	176	95.45	4.55	1.11985	0.578348	122	95.9	4.1	0.693147	0	82	93.9	6.1	1.70503	0.214358	72	98.61	1.39	0.693147	NA
ENSDARG00000009252	napepld	194	96.91	3.09	2.11702	1.12686	176	97.16	2.84	1.54848	0.609711	122	98.36	1.64	1.6661	1.37597	82	100	0	NA	NA	72	98.61	1.39	3.3322	NA
ENSDARG00000011764	ints13	194	95.88	4.12	2.01169	1.36686	176	99.43	0.57	0.693147	NA	122	97.54	2.46	1.6566	1.33312	82	97.56	2.44	2.07157	0.177706	72	98.61	1.39	3.17805	NA
ENSDARG00000045485	rassf8b	194	97.42	2.58	2.11235	1.40143	176	97.73	2.27	2.15512	1.46657	122	99.18	0.82	3.09104	NA	82	97.56	2.44	2.90707	1.83512	72	97.22	2.78	2.19101	2.1183
ENSDARG00000055245	zmp:0000000650	194	99.48	0.52	0.693147	NA	176	98.86	1.14	0.89588	0.286707	122	98.36	1.64	0.693147	0	82	100	0	NA	NA	72	100	0	NA	NA
ENSDARG00000114678	BX248410.3	194	99.48	0.52	1.94591	NA	176	98.3	1.7	1.61734	1.60075	122	96.72	3.28	0.9678	0.33819	82	97.56	2.44	1.24245	0.203422	72	98.61	1.39	0.693147	NA
ENSDARG00000090277	BX248410.2	194	98.97	1.03	0.693147	0	176	100	0	NA	NA	122	98.36	1.64	0.693147	0	82	97.56	2.44	0.693147	0	72	100	0	NA	NA
ENSDARG00000005476	nav3	194	94.33	5.67	1.72811	1.21874	176	94.89	5.11	2.22421	1.24621	122	90.98	9.02	1.17594	0.65573	82	93.9	6.1	2.41198	0.576541	72	98.61	1.39	3.73767	NA
ENSDARG00000030614	syt1a	194	96.91	3.09	0.808672	0.282976	176	96.59	3.41	1.07898	0.221292	122	97.54	2.46	0.924196	0.400189	82	89.02	10.98	1.94441	0.49161	72	98.61	1.39	0.693147	NA
ENSDARG00000045486	pawr	194	95.36	4.64	2.56517	1.08058	176	98.86	1.14	2.19101	0.822472	122	92.62	7.38	2.99326	1.27185	82	92.68	7.32	2.32617	1.00804	72	94.44	5.56	2.47336	1.50004
ENSDARG00000010784	ppp1r12a	194	96.39	3.61	1.24393	0.860049	176	90.34	9.66	1.4472	0.783453	122	82.79	17.21	1.65425	1.08811	82	89.02	10.98	2.57396	1.35103	72	97.22	2.78	1.9356	1.75709
ENSDARG00000045487	rps16	194	41.24	58.76	3.0177	1.26798	176	35.23	64.77	1.98028	1.44336	122	31.15	68.85	2.73206	1.26313	82	8.54	91.46	1.4366	0.928469	72	26.39	73.61	2.922	1.16868
ENSDARG00000007277	myf5	194	99.48	0.52	1.09861	NA	176	100	0	NA	NA	122	99.18	0.82	0.693147	NA	82	100	0	NA	NA	72	95.83	4.17	0.693147	0
ENSDARG00000013414	lin7a	194	94.85	5.15	1.84831	1.18605	176	97.16	2.84	1.76376	1.13921	122	96.72	3.28	3.1163	1.49854	82	97.56	2.44	2.19101	0.157786	72	95.83	4.17	3.00152	1.20868
ENSDARG00000032218	acss3	194	95.88	4.12	2.11371	1.34898	176	97.16	2.84	1.07506	0.449022	122	97.54	2.46	1.36478	0.837083	82	95.12	4.88	2.10184	0.667299	72	98.61	1.39	1.09861	NA
ENSDARG00000013000	ppfia2	194	96.39	3.61	1.81611	1.09934	176	96.59	3.41	1.15525	0.565952	122	96.72	3.28	1.06917	0.752039	82	98.78	1.22	1.94591	NA	72	98.61	1.39	0.693147	NA
ENSDARG00000055360	llph	194	96.91	3.09	2.26134	1.42301	176	98.86	1.14	2.65906	1.79996	122	97.54	2.46	2.94585	1.51263	82	98.78	1.22	1.94591	NA	72	97.22	2.78	2.78034	0.30461
ENSDARG00000012729	hcls1	194	98.97	1.03	0.693147	0	176	98.3	1.7	2.19722	1.90285	122	99.18	0.82	1.38629	NA	82	100	0	NA	NA	72	98.61	1.39	0.693147	NA
ENSDARG00000061951	golgb1	194	86.08	13.92	2.13501	1.35861	176	84.09	15.91	2.20395	1.50178	122	79.51	20.49	2.60724	1.37107	82	41.46	58.54	1.38573	1.04093	72	87.5	12.5	2.84707	1.82647
ENSDARG00000010454	guca1a	194	98.97	1.03	0.89588	0.286707	176	99.43	0.57	0.693147	NA	122	99.18	0.82	0.693147	NA	82	98.78	1.22	0.693147	NA	72	98.61	1.39	0.693147	NA
ENSDARG00000021579	orc5	194	100	0	NA	NA	176	99.43	0.57	0.693147	NA	122	98.36	1.64	0.693147	0	82	100	0	NA	NA	72	97.22	2.78	0.693147	0
ENSDARG00000021595	lhfpl3	194	98.45	1.55	1.22963	0.929209	176	97.16	2.84	1.51938	1.63033	122	96.72	3.28	0.693147	0	82	97.56	2.44	1.58903	0.693551	72	97.22	2.78	1.54552	1.20544
ENSDARG00000007523	kmt2e	194	93.81	6.19	1.00499	0.720199	176	95.45	4.55	1.67725	0.778359	122	95.9	4.1	1.30442	0.942233	82	93.9	6.1	3.01429	0.706295	72	93.06	6.94	1.93406	1.36802
ENSDARG00000045490	ndufb2	194	94.33	5.67	2.10078	1.24658	176	94.89	5.11	2.52711	1.13732	122	93.44	6.56	2.67482	1.3435	82	91.46	8.54	1.08001	0.676953	72	90.28	9.72	2.55407	0.88172
ENSDARG00000018111	kdm7aa	194	97.94	2.06	1.8181	1.31308	176	97.73	2.27	2.42319	1.42604	122	96.72	3.28	1.43575	1.22984	82	93.9	6.1	1.9012	0.529988	72	98.61	1.39	3.4012	NA
ENSDARG00000034300	sema3c	194	98.97	1.03	1.03972	0.490129	176	99.43	0.57	0.693147	NA	122	98.36	1.64	0.693147	0	82	98.78	1.22	0.693147	NA	72	97.22	2.78	0.693147	0
ENSDARG00000021647	gnai1	194	83.51	16.49	2.51509	1.18306	176	92.05	7.95	1.37763	0.926418	122	81.97	18.03	2.53347	1.26761	82	57.32	42.68	1.22287	1.12447	72	81.94	18.06	2.63665	1.10903
ENSDARG00000016010	nup107	194	98.97	1.03	2.27165	2.23234	176	98.3	1.7	1.6276	1.28349	122	97.54	2.46	0.828302	0.234095	82	93.9	6.1	1.97052	0.543433	72	98.61	1.39	2.83321	NA
ENSDARG00000021590	magi2a	194	95.88	4.12	1.34611	0.894844	176	92.61	7.39	1.46656	0.63907	122	97.54	2.46	0.963457	0.234095	82	93.9	6.1	1.85297	0.712645	72	94.44	5.56	1.40145	1.41661
ENSDARG00000033443	mdm2	194	94.33	5.67	2.3572	1.26211	176	94.89	5.11	2.43401	1.68773	122	95.9	4.1	2.21802	0.961066	82	96.34	3.66	3.07277	0.548164	72	98.61	1.39	0.693147	NA
ENSDARG00000109358	trhde.2	194	100	0	NA	NA	176	98.3	1.7	1.31708	1.08069	122	100	0	NA	NA	82	100	0	NA	NA	72	95.83	4.17	0.693147	0
ENSDARG00000111837	trhde.2	194	99.48	0.52	0.693147	NA	176	98.3	1.7	1.46482	0.634284	122	100	0	NA	NA	82	100	0	NA	NA	72	98.61	1.39	0.693147	NA
ENSDARG00000011769	cpm	194	99.48	0.52	0.693147	NA	176	96.59	3.41	1.36311	0.618587	122	97.54	2.46	1.15525	0.400189	82	98.78	1.22	1.38629	NA	72	97.22	2.78	0.693147	0
ENSDARG00000022187	usp6nl	194	96.91	3.09	1.98387	1.36454	176	97.73	2.27	1.96505	0.920317	122	95.08	4.92	1.44678	1.17315	82	98.78	1.22	2.56495	NA	72	94.44	5.56	1.82764	0.969231
ENSDARG00000002131	celf2	194	65.98	34.02	2.67986	1.37186	176	60.8	39.2	1.70549	1.32776	122	64.75	35.25	1.94277	1.21301	82	32.93	67.07	1.28684	1.02978	72	75	25	2.53416	1.25671
ENSDARG00000016526	gata3	194	98.97	1.03	0.693147	0	176	99.43	0.57	0.693147	NA	122	96.72	3.28	0.693147	0	82	97.56	2.44	0.693147	0	72	100	0	NA	NA
ENSDARG00000045513	taf3	194	92.27	7.73	2.17235	1.35309	176	92.61	7.39	1.61032	0.854052	122	89.34	10.66	2.6608	1.32271	82	79.27	20.73	0.943477	0.794839	72	88.89	11.11	3.22572	1.09123
ENSDARG00000045514	atp5f1c	194	86.08	13.92	3.21392	1.52356	176	88.07	11.93	2.2189	1.48216	122	84.43	15.57	2.29003	1.32922	82	51.22	48.78	1.06502	0.820177	72	77.78	22.22	2.72424	1.21527
ENSDARG00000045515	kin	194	98.97	1.03	1.03972	0.490129	176	99.43	0.57	1.09861	NA	122	96.72	3.28	1.4087	1.4311	82	100	0	NA	NA	72	98.61	1.39	0.693147	NA
ENSDARG00000045516	itih2	194	97.94	2.06	1.33438	1.28247	176	98.86	1.14	0.89588	0.286707	122	99.18	0.82	0.693147	NA	82	96.34	3.66	1.19451	0.166093	72	98.61	1.39	0.693147	NA
ENSDARG00000045517	itih5	194	97.94	2.06	0.794513	0.202733	176	97.73	2.27	0.866434	0.346574	122	98.36	1.64	0.693147	0	82	97.56	2.44	0.693147	0	72	100	0	NA	NA
ENSDARG00000045518	tmem110l	194	97.94	2.06	2.85214	1.49345	176	98.3	1.7	1.49994	1.06572	122	96.72	3.28	0.866434	0.346574	82	100	0	NA	NA	72	100	0	NA	NA
ENSDARG00000045519	sfmbt2	194	95.88	4.12	1.13302	0.934607	176	98.3	1.7	1.05935	0.634284	122	97.54	2.46	0.828302	0.234095	82	95.12	4.88	1.62756	0.285614	72	97.22	2.78	1.84444	0.332343
ENSDARG00000034173	prkcq	194	99.48	0.52	0.693147	NA	176	100	0	NA	NA	122	98.36	1.64	0.693147	0	82	95.12	4.88	0.693147	0	72	100	0	NA	NA
ENSDARG00000001953	pfkfb3	194	94.85	5.15	1.76196	1.09331	176	98.3	1.7	2.38487	0.353824	122	95.08	4.92	1.79782	0.683551	82	93.9	6.1	3.254	0.561905	72	87.5	12.5	2.1172	0.908019
ENSDARG00000031346	rbm17	194	99.48	0.52	2.89037	NA	176	98.86	1.14	2.95945	1.65136	122	97.54	2.46	1.19451	0.868379	82	100	0	NA	NA	72	95.83	4.17	1.34178	0.627566
ENSDARG00000089159	acot14	194	98.45	1.55	0.693147	0	176	100	0	NA	NA	122	99.18	0.82	0.693147	NA	82	98.78	1.22	0.693147	NA	72	100	0	NA	NA
ENSDARG00000045522	acot15	194	99.48	0.52	0.693147	NA	176	98.86	1.14	0.693147	0	122	99.18	0.82	0.693147	NA	82	98.78	1.22	0.693147	NA	72	98.61	1.39	0.693147	NA
ENSDARG00000033413	acot18	194	98.45	1.55	2.70657	1.75081	176	98.3	1.7	1.05935	0.348237	122	96.72	3.28	0.693147	0	82	97.56	2.44	1.84444	0.647915	72	100	0	NA	NA
ENSDARG00000045524	lamb1b	194	93.81	6.19	1.62619	1.12857	176	93.75	6.25	2.46681	0.865988	122	97.54	2.46	2.32824	1.09092	82	92.68	7.32	2.77287	0.801095	72	95.83	4.17	3.02667	1.89669
ENSDARG00000045525	tmcc3	194	95.36	4.64	2.63177	1.27852	176	95.45	4.55	1.41487	0.843924	122	95.08	4.92	2.12509	1.02064	82	96.34	3.66	1.92691	1.3066	72	91.67	8.33	2.1646	0.964832
ENSDARG00000042469	ndufa12	194	95.36	4.64	2.64179	0.883131	176	98.3	1.7	2.49516	0.890571	122	94.26	5.74	2.60492	1.25011	82	97.56	2.44	2.86179	0.0404171	72	97.22	2.78	3.24612	0.760945
ENSDARG00000045527	nr2c1	194	96.91	3.09	1.16037	0.959635	176	99.43	0.57	0.693147	NA	122	95.9	4.1	0.91287	0.317595	82	98.78	1.22	1.38629	NA	72	98.61	1.39	0.693147	NA
ENSDARG00000045528	fgd6	194	96.39	3.61	1.02209	0.620931	176	93.75	6.25	1.84853	0.86784	122	95.9	4.1	2.3996	1.62737	82	93.9	6.1	2.43448	0.653965	72	97.22	2.78	1.86883	0.109001
ENSDARG00000075215	vezt	194	99.48	0.52	0.693147	NA	176	99.43	0.57	0.693147	NA	122	98.36	1.64	1.38629	0.980258	82	98.78	1.22	1.09861	NA	72	95.83	4.17	1.90568	2.10016
ENSDARG00000069261	metap2a	194	100	0	NA	NA	176	98.3	1.7	0.924196	0.400189	122	98.36	1.64	0.693147	0	82	97.56	2.44	0.693147	0	72	100	0	NA	NA
ENSDARG00000089861	usp44	194	97.42	2.58	2.32736	1.54886	176	97.73	2.27	2.09825	0.747673	122	95.08	4.92	1.74987	1.08643	82	96.34	3.66	2.74335	1.26732	72	95.83	4.17	1.77918	1.88106
ENSDARG00000089908	si:ch211-265o23.1	194	97.94	2.06	0.693147	0	176	98.86	1.14	0.693147	0	122	98.36	1.64	0.693147	0	82	98.78	1.22	0.693147	NA	72	100	0	NA	NA
ENSDARG00000032627	SCYL2	194	94.33	5.67	1.52918	1.21388	176	96.02	3.98	1.75991	0.534877	122	97.54	2.46	1.19451	0.868379	82	92.68	7.32	2.41442	0.308462	72	94.44	5.56	1.77747	1.25106
ENSDARG00000069244	si:ch211-244b2.3	194	97.42	2.58	1.92284	1.44592	176	98.86	1.14	1.03972	0.490129	122	99.18	0.82	3.52636	NA	82	96.34	3.66	1.43916	0.294925	72	100	0	NA	NA
ENSDARG00000045530	si:ch211-244b2.4	194	98.45	1.55	2.28898	1.58907	176	99.43	0.57	0.693147	NA	122	95.08	4.92	1.22282	1.1107	82	93.9	6.1	1.68148	0.319279	72	98.61	1.39	0.693147	NA
ENSDARG00000098221	st8sia1	194	96.39	3.61	1.00704	0.668969	176	98.3	1.7	1.34178	1.12347	122	95.08	4.92	1.31003	0.818997	82	95.12	4.88	2.00979	0.955274	72	98.61	1.39	0.693147	NA
ENSDARG00000078749	b4galnt3a	194	98.97	1.03	0.693147	0	176	98.86	1.14	0.693147	0	122	99.18	0.82	0.693147	NA	82	95.12	4.88	0.794513	0.202733	72	97.22	2.78	0.693147	0
ENSDARG00000099850	iqsec3a	194	96.39	3.61	0.693147	0	176	97.73	2.27	1.70718	0.579483	122	95.9	4.1	1.60181	1.39285	82	90.24	9.76	2.47572	0.65328	72	100	0	NA	NA
ENSDARG00000041205	slc6a1l	194	97.42	2.58	0.855333	0.222082	176	95.45	4.55	0.881157	0.274246	122	100	0	NA	NA	82	93.9	6.1	1.70818	0.350942	72	95.83	4.17	0.828302	0.234095
ENSDARG00000029071	creld2	194	98.45	1.55	1.60676	1.58242	176	98.86	1.14	1.62905	1.32356	122	100	0	NA	NA	82	98.78	1.22	1.09861	NA	72	100	0	NA	NA
ENSDARG00000041199	alg12	194	97.94	2.06	1.36168	1.33707	176	98.3	1.7	0.828302	0.234095	122	100	0	NA	NA	82	98.78	1.22	0.693147	NA	72	100	0	NA	NA
ENSDARG00000024306	zbed4	194	97.94	2.06	0.866434	0.346574	176	96.02	3.98	1.58792	0.457074	122	97.54	2.46	1.88765	1.509	82	93.9	6.1	2.15202	0.626371	72	98.61	1.39	2.94444	NA
ENSDARG00000013596	brd1a	194	97.42	2.58	1.8354	1.13325	176	93.75	6.25	1.51317	0.993101	122	99.18	0.82	0.693147	NA	82	93.9	6.1	1.80834	0.440906	72	94.44	5.56	1.7377	1.17729
ENSDARG00000045510	tbc1d22a	194	97.42	2.58	1.22969	0.773472	176	98.3	1.7	1.64721	0.281714	122	97.54	2.46	1.9938	1.01146	82	95.12	4.88	1.55365	0.111572	72	94.44	5.56	2.20938	1.25258
ENSDARG00000069169	cerk	194	97.94	2.06	0.693147	0	176	98.3	1.7	0.924196	0.400189	122	99.18	0.82	0.693147	NA	82	98.78	1.22	0.693147	NA	72	100	0	NA	NA
ENSDARG00000069171	gramd4a	194	97.42	2.58	0.693147	0	176	98.86	1.14	0.693147	0	122	98.36	1.64	0.89588	0.286707	82	98.78	1.22	1.38629	NA	72	97.22	2.78	0.693147	0
ENSDARG00000069185	celsr1a	194	92.27	7.73	1.33084	1.03828	176	89.77	10.23	1.84375	1.13983	122	87.7	12.3	1.93406	1.29122	82	81.71	18.29	2.27671	1.02471	72	94.44	5.56	1.42595	1.21047
ENSDARG00000043734	trmu	194	98.97	1.03	3.34852	0.0745011	176	97.73	2.27	3.7092	1.51487	122	100	0	NA	NA	82	100	0	NA	NA	72	98.61	1.39	2.94444	NA
ENSDARG00000096045	si:ch73-263o4.4	194	97.42	2.58	2.20201	1.64753	176	98.3	1.7	2.50293	2.18794	122	100	0	NA	NA	82	97.56	2.44	1.73287	0.490129	72	95.83	4.17	1.69172	0.871961
ENSDARG00000014941	tprkb	194	98.45	1.55	1.96572	2.20416	176	97.73	2.27	1.19687	0.395595	122	97.54	2.46	1.66574	1.68458	82	96.34	3.66	1.53506	0.128832	72	100	0	NA	NA
ENSDARG00000053917	alg10	194	98.97	1.03	0.693147	0	176	100	0	NA	NA	122	99.18	0.82	0.693147	NA	82	97.56	2.44	1.31953	0.885837	72	100	0	NA	NA
ENSDARG00000076272	znf1041	194	98.45	1.55	1.80388	1.92385	176	100	0	NA	NA	122	100	0	NA	NA	82	97.56	2.44	1.09861	0	72	98.61	1.39	3.91202	NA
ENSDARG00000074009	znf1059	194	97.94	2.06	0.693147	0	176	97.73	2.27	1.64792	1.09861	122	98.36	1.64	0.89588	0.286707	82	98.78	1.22	1.09861	NA	72	98.61	1.39	0.693147	NA
ENSDARG00000088214	si:dkey-23a23.3	194	98.97	1.03	0.693147	0	176	100	0	NA	NA	122	96.72	3.28	0.866434	0.346574	82	97.56	2.44	0.693147	0	72	100	0	NA	NA
ENSDARG00000070203	si:dkey-13e3.1	194	100	0	NA	NA	176	98.86	1.14	0.693147	0	122	98.36	1.64	0.693147	0	82	98.78	1.22	0.693147	NA	72	100	0	NA	NA
ENSDARG00000023036	si:dkey-23a23.2	194	97.94	2.06	0.89588	0.234095	176	93.75	6.25	1.19623	0.603436	122	95.9	4.1	0.77424	0.18133	82	92.68	7.32	1.8607	0.304569	72	98.61	1.39	0.693147	NA
ENSDARG00000104041	CR388132.2	194	98.97	1.03	2.83148	0.896973	176	96.59	3.41	1.24245	0.74449	122	96.72	3.28	0.794513	0.202733	82	96.34	3.66	1.63509	0.549755	72	98.61	1.39	0.693147	NA
ENSDARG00000088082	si:ch211-214c20.1	194	97.94	2.06	0.794513	0.202733	176	100	0	NA	NA	122	97.54	2.46	0.693147	0	82	100	0	NA	NA	72	100	0	NA	NA
ENSDARG00000091381	si:ch211-214c20.1	194	98.45	1.55	0.693147	0	176	98.3	1.7	1.05935	0.348237	122	98.36	1.64	2.2499	2.20159	82	98.78	1.22	1.09861	NA	72	95.83	4.17	0.828302	0.234095
ENSDARG00000093831	znf1121	194	97.94	2.06	1.22816	1.07003	176	99.43	0.57	0.693147	NA	122	100	0	NA	NA	82	100	0	NA	NA	72	100	0	NA	NA
ENSDARG00000043792	si:rp71-7l19.2	194	98.97	1.03	0.693147	0	176	98.86	1.14	0.693147	0	122	99.18	0.82	0.693147	NA	82	98.78	1.22	0.693147	NA	72	97.22	2.78	0.693147	0
ENSDARG00000117382	BX323560.1	194	96.91	3.09	0.89588	0.222082	176	97.16	2.84	0.77424	0.18133	122	99.18	0.82	0.693147	NA	82	96.34	3.66	1.19451	0.166093	72	100	0	NA	NA
ENSDARG00000101374	si:dkey-11n14.1	194	97.94	2.06	1.54345	0.679622	176	99.43	0.57	0.693147	NA	122	99.18	0.82	0.693147	NA	82	98.78	1.22	0.693147	NA	72	98.61	1.39	0.693147	NA
ENSDARG00000099699	BX649620.1	194	97.94	2.06	1.97525	1.33188	176	98.3	1.7	1.73099	0.858302	122	100	0	NA	NA	82	97.56	2.44	1.90333	0.415628	72	98.61	1.39	2.70805	NA
ENSDARG00000100479	zgc:173720	194	99.48	0.52	0.693147	NA	176	100	0	NA	NA	122	99.18	0.82	0.693147	NA	82	98.78	1.22	0.693147	NA	72	97.22	2.78	2.09483	0.428603
ENSDARG00000104412	si:dkey-72l17.5	194	99.48	0.52	0.693147	NA	176	98.86	1.14	0.693147	0	122	97.54	2.46	0.924196	0.400189	82	98.78	1.22	1.79176	NA	72	100	0	NA	NA
ENSDARG00000095293	si:dkey-265e7.1	194	98.97	1.03	1.90333	0.415628	176	100	0	NA	NA	122	100	0	NA	NA	82	98.78	1.22	0.693147	NA	72	97.22	2.78	1.31953	0.885837
ENSDARG00000096186	si:dkey-247i3.5	194	98.97	1.03	0.693147	0	176	100	0	NA	NA	122	99.18	0.82	0.693147	NA	82	98.78	1.22	0.693147	NA	72	98.61	1.39	0.693147	NA
ENSDARG00000086449	znf1055	194	98.45	1.55	0.828302	0.234095	176	99.43	0.57	0.693147	NA	122	98.36	1.64	0.693147	0	82	98.78	1.22	0.693147	NA	72	100	0	NA	NA
ENSDARG00000087293	si:dkey-84h14.1	194	98.97	1.03	0.693147	0	176	99.43	0.57	0.693147	NA	122	98.36	1.64	1.7006	0.128921	82	100	0	NA	NA	72	100	0	NA	NA
ENSDARG00000090461	si:ch211-197f20.1	194	98.97	1.03	0.693147	0	176	99.43	0.57	0.693147	NA	122	100	0	NA	NA	82	98.78	1.22	0.693147	NA	72	98.61	1.39	0.693147	NA
ENSDARG00000099432	si:ch211-246b8.1	194	98.97	1.03	0.693147	0	176	99.43	0.57	0.693147	NA	122	97.54	2.46	0.998577	0.529021	82	97.56	2.44	0.89588	0.286707	72	98.61	1.39	0.693147	NA
ENSDARG00000102904	si:ch211-246b8.2	194	97.42	2.58	0.77424	0.18133	176	99.43	0.57	0.693147	NA	122	98.36	1.64	0.693147	0	82	98.78	1.22	0.693147	NA	72	98.61	1.39	0.693147	NA
ENSDARG00000101459	si:dkey-279j5.1	194	97.94	2.06	0.794513	0.202733	176	95.45	4.55	1.51078	0.526465	122	94.26	5.74	1.07079	0.410218	82	95.12	4.88	1.8303	0.0770753	72	98.61	1.39	0.693147	NA
ENSDARG00000116197	si:dkeyp-4c4.2	194	97.94	2.06	1.44519	0.676104	176	99.43	0.57	0.693147	NA	122	98.36	1.64	2.09483	0.428603	82	100	0	NA	NA	72	98.61	1.39	1.09861	NA
ENSDARG00000100961	zgc:174653	194	98.97	1.03	0.693147	0	176	97.16	2.84	1.65065	0.635509	122	99.18	0.82	0.693147	NA	82	100	0	NA	NA	72	97.22	2.78	2.3222	0.343306
ENSDARG00000103405	znf1102	194	99.48	0.52	0.693147	NA	176	98.3	1.7	0.828302	0.234095	122	98.36	1.64	2.31249	2.29009	82	98.78	1.22	1.38629	NA	72	100	0	NA	NA
ENSDARG00000112648	si:dkeyp-82b4.2	194	97.42	2.58	0.91287	0.317595	176	96.59	3.41	1.73705	0.607033	122	97.54	2.46	1.05935	0.348237	82	97.56	2.44	1.9356	1.18368	72	98.61	1.39	0.693147	NA
ENSDARG00000114030	CR759843.2	194	93.81	6.19	2.50515	1.11304	176	94.89	5.11	2.75325	1.41434	122	93.44	6.56	1.39905	0.858032	82	95.12	4.88	1.34382	1.30134	72	91.67	8.33	2.42918	1.24393
ENSDARG00000113527	si:ch211-209n20.3	194	97.94	2.06	1.38629	0.565952	176	97.73	2.27	1.49787	0.580431	122	96.72	3.28	1.54345	0.679622	82	100	0	NA	NA	72	98.61	1.39	0.693147	NA
ENSDARG00000110433	znf997	194	98.97	1.03	0.693147	0	176	99.43	0.57	0.693147	NA	122	98.36	1.64	0.693147	0	82	92.68	7.32	1.07898	0.221292	72	98.61	1.39	0.693147	NA
ENSDARG00000102927	si:dkey-156k2.4	194	99.48	0.52	1.94591	NA	176	98.3	1.7	0.924196	0.400189	122	98.36	1.64	1.09861	0	82	100	0	NA	NA	72	100	0	NA	NA
ENSDARG00000108525	CR749167.2	194	98.45	1.55	0.693147	0	176	98.3	1.7	0.828302	0.234095	122	95.08	4.92	0.693147	0	82	98.78	1.22	1.09861	NA	72	98.61	1.39	0.693147	NA
ENSDARG00000091026	si:ch211-218h8.1	194	98.45	1.55	0.828302	0.234095	176	100	0	NA	NA	122	97.54	2.46	0.693147	0	82	100	0	NA	NA	72	98.61	1.39	0.693147	NA
ENSDARG00000089831	si:dkey-207m2.4	194	97.94	2.06	0.693147	0	176	98.86	1.14	0.89588	0.286707	122	99.18	0.82	2.19722	NA	82	97.56	2.44	1.09861	0	72	97.22	2.78	1.44519	0.490129
ENSDARG00000096463	si:dkeyp-82h4.1	194	99.48	0.52	0.693147	NA	176	99.43	0.57	2.70805	NA	122	99.18	0.82	0.693147	NA	82	98.78	1.22	0.693147	NA	72	98.61	1.39	2.63906	NA
ENSDARG00000103441	znf1060	194	98.97	1.03	2.03022	1.89091	176	99.43	0.57	0.693147	NA	122	100	0	NA	NA	82	98.78	1.22	2.30259	NA	72	97.22	2.78	0.693147	0
ENSDARG00000098390	si:ch211-76m11.8	194	97.94	2.06	0.693147	0	176	97.73	2.27	1.17053	0.143841	122	97.54	2.46	0.828302	0.234095	82	97.56	2.44	1.38629	0	72	97.22	2.78	1.15129	0.647915
ENSDARG00000113510	si:ch211-59d8.2	194	99.48	0.52	2.3979	NA	176	98.86	1.14	0.693147	0	122	98.36	1.64	1.03972	0.490129	82	100	0	NA	NA	72	100	0	NA	NA
ENSDARG00000117802	CT027759.1	194	98.97	1.03	0.89588	0.286707	176	98.86	1.14	1.24245	0.776836	122	98.36	1.64	0.89588	0.286707	82	100	0	NA	NA	72	100	0	NA	NA
ENSDARG00000096072	BX927253.1	194	97.42	2.58	0.855333	0.222082	176	96.59	3.41	1.26815	0.418423	122	95.9	4.1	0.77424	0.18133	82	97.56	2.44	1.09861	0	72	100	0	NA	NA
ENSDARG00000114935	si:dkeyp-53e4.4	194	97.42	2.58	0.91287	0.317595	176	98.3	1.7	1.36478	0.256091	122	99.18	0.82	0.693147	NA	82	98.78	1.22	1.09861	NA	72	97.22	2.78	1.54552	1.20544
ENSDARG00000113896	si:dkey-29p23.1	194	97.94	2.06	0.866434	0.346574	176	94.89	5.11	1.36025	0.420903	122	95.9	4.1	0.77424	0.18133	82	96.34	3.66	1.52145	0.504189	72	97.22	2.78	0.693147	0
ENSDARG00000087518	si:dkey-261p22.1	194	94.33	5.67	1.10706	0.33122	176	97.73	2.27	0.9678	0.33819	122	99.18	0.82	1.09861	NA	82	100	0	NA	NA	72	97.22	2.78	0.693147	0
ENSDARG00000086296	znf1137	194	99.48	0.52	1.09861	NA	176	98.3	1.7	0.924196	0.400189	122	100	0	NA	NA	82	100	0	NA	NA	72	97.22	2.78	1.03972	0.490129
ENSDARG00000096107	BX649516.4	194	98.97	1.03	2.69681	0.557524	176	98.3	1.7	1.83102	0.634284	122	99.18	0.82	0.693147	NA	82	100	0	NA	NA	72	100	0	NA	NA
ENSDARG00000101695	si:dkey-26m3.3	194	98.97	1.03	0.693147	0	176	99.43	0.57	0.693147	NA	122	97.54	2.46	0.693147	0	82	96.34	3.66	2.04519	2.00096	72	98.61	1.39	0.693147	NA
ENSDARG00000105570	crestin	194	98.97	1.03	0.693147	0	176	99.43	0.57	3.71357	NA	122	98.36	1.64	1.7006	1.42475	82	98.78	1.22	0.693147	NA	72	98.61	1.39	0.693147	NA
ENSDARG00000114711	BX324142.1	194	100	0	NA	NA	176	97.16	2.84	0.993963	0.298667	122	96.72	3.28	0.693147	0	82	93.9	6.1	1.21369	0.15757	72	100	0	NA	NA
ENSDARG00000098986	znf1040	194	97.94	2.06	1.31044	0.423649	176	98.3	1.7	1.9783	0.793215	122	98.36	1.64	0.89588	0.286707	82	98.78	1.22	4.00733	NA	72	100	0	NA	NA
ENSDARG00000114289	znf980	194	100	0	NA	NA	176	98.86	1.14	0.693147	0	122	99.18	0.82	0.693147	NA	82	97.56	2.44	0.693147	0	72	94.44	5.56	0.693147	0
ENSDARG00000101245	znf1063	194	99.48	0.52	2.3979	NA	176	98.3	1.7	1.4065	1.23557	122	98.36	1.64	0.693147	0	82	100	0	NA	NA	72	100	0	NA	NA
ENSDARG00000114577	si:dkey-159n16.2	194	97.94	2.06	0.693147	0	176	98.86	1.14	0.693147	0	122	98.36	1.64	0.693147	0	82	97.56	2.44	1.09861	0	72	97.22	2.78	0.89588	0.286707
ENSDARG00000095200	si:ch211-197e7.1	194	98.97	1.03	0.693147	0	176	98.86	1.14	0.89588	0.286707	122	98.36	1.64	0.693147	0	82	98.78	1.22	1.09861	NA	72	97.22	2.78	2.09483	1.98228
ENSDARG00000090160	si:dkey-156k2.3	194	97.42	2.58	0.77424	0.18133	176	96.02	3.98	0.924842	0.21673	122	99.18	0.82	0.693147	NA	82	98.78	1.22	1.38629	NA	72	100	0	NA	NA
ENSDARG00000077220	si:ch211-208f21.3	194	99.48	0.52	0.693147	NA	176	98.3	1.7	0.693147	0	122	100	0	NA	NA	82	100	0	NA	NA	72	98.61	1.39	0.693147	NA
ENSDARG00000098406	si:dkey-22a18.2	194	98.97	1.03	1.03972	0.490129	176	100	0	NA	NA	122	98.36	1.64	0.693147	0	82	100	0	NA	NA	72	98.61	1.39	0.693147	NA
ENSDARG00000102595	si:dkey-250k10.1	194	98.97	1.03	0.693147	0	176	98.86	1.14	0.693147	0	122	100	0	NA	NA	82	96.34	3.66	1.26889	0.294925	72	97.22	2.78	1.58903	0.693551
ENSDARG00000106267	CR388042.1	194	99.48	0.52	0.693147	NA	176	97.16	2.84	0.693147	0	122	100	0	NA	NA	82	98.78	1.22	0.693147	NA	72	100	0	NA	NA
ENSDARG00000117658	BX936303.2	194	99.48	0.52	0.693147	NA	176	98.86	1.14	0.693147	0	122	98.36	1.64	0.693147	0	82	100	0	NA	NA	72	100	0	NA	NA
ENSDARG00000113690	si:ch211-223g7.6	194	98.45	1.55	0.924196	0.400189	176	98.86	1.14	0.89588	0.286707	122	99.18	0.82	0.693147	NA	82	100	0	NA	NA	72	98.61	1.39	0.693147	NA
ENSDARG00000115299	si:ch211-227e10.3	194	97.94	2.06	0.693147	0	176	98.3	1.7	1.05935	0.634284	122	99.18	0.82	0.693147	NA	82	98.78	1.22	0.693147	NA	72	100	0	NA	NA
ENSDARG00000104968	si:ch211-227e10.1	194	99.48	0.52	0.693147	NA	176	98.86	1.14	0.693147	0	122	99.18	0.82	0.693147	NA	82	100	0	NA	NA	72	98.61	1.39	0.693147	NA
ENSDARG00000099932	BX005245.1	194	97.94	2.06	1.14109	0.327977	176	100	0	NA	NA	122	96.72	3.28	1.53712	0.821757	82	98.78	1.22	1.38629	NA	72	97.22	2.78	0.89588	0.286707
ENSDARG00000101997	si:dkey-191j3.2	194	98.45	1.55	0.693147	0	176	98.86	1.14	0.693147	0	122	100	0	NA	NA	82	97.56	2.44	0.693147	0	72	98.61	1.39	3.93183	NA
ENSDARG00000103536	BX546503.1	194	99.48	0.52	0.693147	NA	176	98.3	1.7	0.693147	0	122	99.18	0.82	0.693147	NA	82	98.78	1.22	0.693147	NA	72	100	0	NA	NA
ENSDARG00000093254	znf569l	194	98.97	1.03	1.03972	0.490129	176	99.43	0.57	0.693147	NA	122	98.36	1.64	0.693147	0	82	100	0	NA	NA	72	98.61	1.39	1.09861	NA
ENSDARG00000098243	CR762475.1	194	97.94	2.06	1.61143	1.02632	176	96.02	3.98	1.71468	0.738442	122	97.54	2.46	0.693147	0	82	95.12	4.88	3.81749	1.64476	72	95.83	4.17	0.693147	0
ENSDARG00000101213	CU278559.1	194	99.48	0.52	0.693147	NA	176	99.43	0.57	0.693147	NA	122	99.18	0.82	0.693147	NA	82	98.78	1.22	0.693147	NA	72	98.61	1.39	1.38629	NA
ENSDARG00000115819	CT583728.23	194	98.97	1.03	0.693147	0	176	98.86	1.14	0.89588	0.286707	122	99.18	0.82	1.94591	NA	82	100	0	NA	NA	72	98.61	1.39	0.693147	NA
ENSDARG00000099372	CT583728.3	194	99.48	0.52	0.693147	NA	176	97.16	2.84	0.77424	0.18133	122	100	0	NA	NA	82	97.56	2.44	0.89588	0.286707	72	97.22	2.78	0.89588	0.286707
ENSDARG00000099845	zgc:174275	194	100	0	NA	NA	176	99.43	0.57	0.693147	NA	122	96.72	3.28	1.92291	1.62228	82	97.56	2.44	1.24245	0.203422	72	100	0	NA	NA
ENSDARG00000098585	si:ch211-237a4.2	194	67.01	32.99	1.05996	0.505179	176	52.84	47.16	1.99585	1.12404	122	61.48	38.52	1.30821	0.855315	82	14.63	85.37	2.99909	1.61943	72	83.33	16.67	0.9678	0.305904
ENSDARG00000101137	znf999	194	99.48	0.52	1.09861	NA	176	99.43	0.57	0.693147	NA	122	96.72	3.28	0.693147	0	82	97.56	2.44	1.49787	0.157786	72	98.61	1.39	0.693147	NA
ENSDARG00000100221	BX511018.2	194	99.48	0.52	0.693147	NA	176	98.86	1.14	1.44519	1.06354	122	99.18	0.82	0.693147	NA	82	100	0	NA	NA	72	97.22	2.78	0.89588	0.286707
ENSDARG00000104697	si:dkey-57k17.1	194	100	0	NA	NA	176	98.86	1.14	0.693147	0	122	98.36	1.64	1.09861	0	82	96.34	3.66	1.2904	0.555548	72	97.22	2.78	0.693147	0
ENSDARG00000105266	si:dkey-16p6.1	194	100	0	NA	NA	176	98.3	1.7	0.828302	0.234095	122	98.36	1.64	1.38629	0.980258	82	100	0	NA	NA	72	100	0	NA	NA
ENSDARG00000104888	si:dkey-28i19.1	194	98.45	1.55	0.924196	0.400189	176	99.43	0.57	0.693147	NA	122	99.18	0.82	0.693147	NA	82	100	0	NA	NA	72	98.61	1.39	0.693147	NA
ENSDARG00000096210	znf1050	194	100	0	NA	NA	176	98.3	1.7	1.22963	0.929209	122	98.36	1.64	0.693147	0	82	98.78	1.22	1.38629	NA	72	98.61	1.39	1.79176	NA
ENSDARG00000078728	znf1068	194	100	0	NA	NA	176	100	0	NA	NA	122	98.36	1.64	0.693147	0	82	97.56	2.44	0.693147	0	72	98.61	1.39	0.693147	NA
ENSDARG00000090734	si:dkey-16p6.1	194	99.48	0.52	0.693147	NA	176	98.86	1.14	0.693147	0	122	100	0	NA	NA	82	98.78	1.22	0.693147	NA	72	97.22	2.78	0.693147	0
ENSDARG00000103003	si:dkey-211i20.2	194	98.97	1.03	0.693147	0	176	98.86	1.14	0.693147	0	122	99.18	0.82	0.693147	NA	82	98.78	1.22	0.693147	NA	72	100	0	NA	NA
ENSDARG00000102212	si:dkey-16p6.1	194	97.94	2.06	1.34382	0.636031	176	98.3	1.7	1.42556	0.348237	122	95.08	4.92	1.17488	0.701838	82	100	0	NA	NA	72	97.22	2.78	1.7006	0.851337
ENSDARG00000110878	si:dkey-28k24.2	194	99.48	0.52	0.693147	NA	176	98.86	1.14	0.693147	0	122	97.54	2.46	0.828302	0.234095	82	97.56	2.44	0.89588	0.286707	72	98.61	1.39	2.48491	NA
ENSDARG00000117495	BX901974.3	194	98.97	1.03	0.693147	0	176	100	0	NA	NA	122	98.36	1.64	0.89588	0.286707	82	97.56	2.44	0.693147	0	72	100	0	NA	NA
ENSDARG00000067592	BX901974.1	194	100	0	NA	NA	176	98.3	1.7	0.693147	0	122	99.18	0.82	0.693147	NA	82	98.78	1.22	0.693147	NA	72	98.61	1.39	0.693147	NA
ENSDARG00000103172	BX914205.3	194	99.48	0.52	1.38629	NA	176	98.3	1.7	0.693147	0	122	99.18	0.82	0.693147	NA	82	100	0	NA	NA	72	100	0	NA	NA
ENSDARG00000102873	CT956002.2	194	0	100	4.72521	0.866874	176	0	100	5.47366	0.843847	122	0	100	5.01592	0.812234	82	0	100	6.53379	0.895123	72	0	100	4.63568	0.655354
ENSDARG00000100652	znf1147	194	98.97	1.03	1.15129	0.647915	176	97.73	2.27	1.21301	0.663638	122	100	0	NA	NA	82	100	0	NA	NA	72	100	0	NA	NA
ENSDARG00000098892	si:ch211-223a21.1	194	99.48	0.52	2.07944	NA	176	99.43	0.57	1.38629	NA	122	99.18	0.82	0.693147	NA	82	98.78	1.22	0.693147	NA	72	97.22	2.78	1.03972	0.490129
ENSDARG00000105219	znf988	194	98.45	1.55	1.7525	1.83485	176	99.43	0.57	0.693147	NA	122	100	0	NA	NA	82	98.78	1.22	0.693147	NA	72	100	0	NA	NA
ENSDARG00000100370	CT955963.1	194	98.45	1.55	0.963457	0.234095	176	98.3	1.7	0.828302	0.234095	122	99.18	0.82	0.693147	NA	82	93.9	6.1	1.31585	0.218233	72	98.61	1.39	0.693147	NA
ENSDARG00000113804	si:dkey-205i10.1	194	99.48	0.52	0.693147	NA	176	98.86	1.14	0.693147	0	122	100	0	NA	NA	82	98.78	1.22	0.693147	NA	72	98.61	1.39	1.09861	NA
ENSDARG00000100160	si:dkey-205i10.2	194	98.45	1.55	0.693147	0	176	100	0	NA	NA	122	98.36	1.64	0.693147	0	82	100	0	NA	NA	72	97.22	2.78	0.693147	0
ENSDARG00000098721	BX649331.1	194	94.85	5.15	0.803008	0.347412	176	98.3	1.7	0.828302	0.234095	122	91.8	8.2	0.733694	0.128219	82	100	0	NA	NA	72	93.06	6.94	0.693147	0
ENSDARG00000116915	si:ch211-133h13.1	194	96.91	3.09	0.760725	0.16553	176	97.16	2.84	0.855333	0.222082	122	100	0	NA	NA	82	98.78	1.22	0.693147	NA	72	98.61	1.39	0.693147	NA
ENSDARG00000114332	CT573234.1	194	99.48	0.52	0.693147	NA	176	98.3	1.7	2.20935	1.66364	122	99.18	0.82	0.693147	NA	82	100	0	NA	NA	72	95.83	4.17	0.693147	0
ENSDARG00000111460	BX548011.2	194	96.91	3.09	0.828302	0.209381	176	98.3	1.7	0.963457	0.234095	122	94.26	5.74	0.693147	0	82	100	0	NA	NA	72	98.61	1.39	0.693147	NA
ENSDARG00000098189	si:dkey-16p6.1	194	100	0	NA	NA	176	97.73	2.27	0.693147	0	122	100	0	NA	NA	82	100	0	NA	NA	72	97.22	2.78	0.693147	0
ENSDARG00000101389	zgc:174180	194	99.48	0.52	0.693147	NA	176	98.86	1.14	1.35403	0.361208	122	100	0	NA	NA	82	98.78	1.22	0.693147	NA	72	98.61	1.39	0.693147	NA
ENSDARG00000100219	si:dkey-264f17.1	194	98.97	1.03	1.03972	0.490129	176	99.43	0.57	1.38629	NA	122	99.18	0.82	1.09861	NA	82	98.78	1.22	0.693147	NA	72	100	0	NA	NA
ENSDARG00000104502	si:ch211-266c8.1	194	97.94	2.06	1.14109	0.543078	176	96.59	3.41	1.0114	0.27053	122	97.54	2.46	0.693147	0	82	98.78	1.22	1.09861	NA	72	98.61	1.39	1.09861	NA
ENSDARG00000101484	si:dkey-264f17.2	194	98.45	1.55	0.828302	0.234095	176	98.86	1.14	0.89588	0.286707	122	95.9	4.1	0.693147	0	82	97.56	2.44	1.24245	0.203422	72	98.61	1.39	0.693147	NA
ENSDARG00000116717	si:dkey-82i20.5	194	99.48	0.52	0.693147	NA	176	98.86	1.14	0.693147	0	122	100	0	NA	NA	82	100	0	NA	NA	72	95.83	4.17	1.05935	0.348237
ENSDARG00000099090	znf1087	194	100	0	NA	NA	176	100	0	NA	NA	122	97.54	2.46	0.998577	0.529021	82	98.78	1.22	0.693147	NA	72	97.22	2.78	1.03972	0.490129
ENSDARG00000100743	si:dkey-190j3.4	194	96.91	3.09	0.693147	0	176	98.86	1.14	0.693147	0	122	100	0	NA	NA	82	100	0	NA	NA	72	98.61	1.39	0.693147	NA
ENSDARG00000117469	CABZ01033540.1	194	98.97	1.03	0.693147	0	176	99.43	0.57	0.693147	NA	122	99.18	0.82	0.693147	NA	82	97.56	2.44	0.693147	0	72	100	0	NA	NA
ENSDARG00000104986	si:ch211-211k8.12	194	98.97	1.03	0.89588	0.286707	176	98.86	1.14	0.89588	0.286707	122	95.9	4.1	0.831777	0.309985	82	97.56	2.44	0.89588	0.286707	72	100	0	NA	NA
ENSDARG00000101555	BX088583.2	194	96.39	3.61	2.40676	1.11207	176	99.43	0.57	2.56495	NA	122	92.62	7.38	1.62498	0.796224	82	97.56	2.44	2.63906	0.980258	72	100	0	NA	NA
ENSDARG00000105279	si:ch211-108c17.2	194	98.45	1.55	0.693147	0	176	98.3	1.7	0.963457	0.234095	122	96.72	3.28	2.35016	1.69701	82	100	0	NA	NA	72	100	0	NA	NA
ENSDARG00000098979	si:ch211-76m11.15	194	98.45	1.55	1.05935	0.348237	176	99.43	0.57	1.09861	NA	122	99.18	0.82	1.38629	NA	82	98.78	1.22	1.79176	NA	72	98.61	1.39	0.693147	NA
ENSDARG00000100006	si:ch211-76m11.5	194	97.94	2.06	0.693147	0	176	99.43	0.57	0.693147	NA	122	99.18	0.82	0.693147	NA	82	98.78	1.22	0.693147	NA	72	100	0	NA	NA
ENSDARG00000101757	si:dkey-27n6.4	194	98.45	1.55	0.828302	0.234095	176	99.43	0.57	0.693147	NA	122	97.54	2.46	0.693147	0	82	100	0	NA	NA	72	98.61	1.39	0.693147	NA
ENSDARG00000114142	si:dkeyp-4f2.1	194	98.97	1.03	0.693147	0	176	98.86	1.14	1.09861	0	122	94.26	5.74	0.908015	0.284628	82	97.56	2.44	1.09861	0	72	98.61	1.39	1.09861	NA
ENSDARG00000104817	pyroxd1	194	95.88	4.12	1.03165	0.575506	176	97.73	2.27	1.28099	0.526634	122	95.08	4.92	0.760725	0.16553	82	93.9	6.1	1.68396	0.440147	72	98.61	1.39	0.693147	NA
ENSDARG00000098716	parp11	194	96.91	3.09	0.693147	0	176	99.43	0.57	0.693147	NA	122	99.18	0.82	1.79176	NA	82	100	0	NA	NA	72	95.83	4.17	0.693147	0
ENSDARG00000105976	LO017820.1	194	97.94	2.06	0.794513	0.202733	176	100	0	NA	NA	122	98.36	1.64	0.693147	0	82	98.78	1.22	0.693147	NA	72	98.61	1.39	0.693147	NA
ENSDARG00000116300	zgc:165515	194	97.94	2.06	0.9678	0.549306	176	96.59	3.41	1.72762	0.734003	122	97.54	2.46	1.19451	0.555548	82	98.78	1.22	1.79176	NA	72	98.61	1.39	0.693147	NA
ENSDARG00000090998	si:cabz01071911.3	194	98.45	1.55	1.19451	0.868379	176	97.73	2.27	1.32458	0.433899	122	97.54	2.46	1.6276	1.61852	82	98.78	1.22	1.09861	NA	72	97.22	2.78	0.693147	0
ENSDARG00000117524	CABZ01071909.1	194	98.45	1.55	0.693147	0	176	99.43	0.57	0.693147	NA	122	97.54	2.46	0.693147	0	82	98.78	1.22	0.693147	NA	72	100	0	NA	NA
ENSDARG00000091841	si:cabz01071909.2	194	98.97	1.03	0.693147	0	176	98.86	1.14	0.693147	0	122	100	0	NA	NA	82	97.56	2.44	0.693147	0	72	98.61	1.39	0.693147	NA
ENSDARG00000105756	CR788316.3	194	97.94	2.06	2.39808	1.40854	176	98.86	1.14	1.38629	0	122	99.18	0.82	4.41884	NA	82	100	0	NA	NA	72	100	0	NA	NA
ENSDARG00000091393	si:ch211-161m3.6	194	97.42	2.58	0.693147	0	176	98.3	1.7	0.828302	0.234095	122	99.18	0.82	0.693147	NA	82	95.12	4.88	1.06917	0.285012	72	98.61	1.39	0.693147	NA
ENSDARG00000105731	CR788316.1	194	99.48	0.52	0.693147	NA	176	98.3	1.7	0.693147	0	122	95.9	4.1	0.693147	0	82	100	0	NA	NA	72	98.61	1.39	0.693147	NA
ENSDARG00000105829	CR788316.4	194	99.48	0.52	0.693147	NA	176	99.43	0.57	0.693147	NA	122	99.18	0.82	0.693147	NA	82	98.78	1.22	0.693147	NA	72	98.61	1.39	0.693147	NA
ENSDARG00000075417	zgc:175107	194	98.45	1.55	2.87779	1.93105	176	97.16	2.84	1.9266	1.64222	122	95.9	4.1	2.4448	1.71995	82	96.34	3.66	2.95978	1.12804	72	100	0	NA	NA
ENSDARG00000103375	si:ch211-161m3.4	194	91.75	8.25	0.74383	0.138493	176	94.32	5.68	1.74922	0.714187	122	92.62	7.38	0.693147	0	82	95.12	4.88	1.85664	0.47785	72	94.44	5.56	0.693147	0
ENSDARG00000089598	si:cabz01054396.2	194	98.97	1.03	1.03972	0.490129	176	98.86	1.14	2.3222	2.30382	122	99.18	0.82	0.693147	NA	82	96.34	3.66	2.20935	0.423779	72	97.22	2.78	2.3222	2.30382
ENSDARG00000089092	si:cabz01054394.5	194	97.42	2.58	1.46318	1.3677	176	98.86	1.14	0.693147	0	122	98.36	1.64	1.24245	0.776836	82	95.12	4.88	1.65997	0.818392	72	97.22	2.78	0.693147	0
ENSDARG00000098324	si:cabz01054394.6	194	98.45	1.55	0.693147	0	176	99.43	0.57	0.693147	NA	122	99.18	0.82	0.693147	NA	82	100	0	NA	NA	72	100	0	NA	NA
ENSDARG00000089715	si:cabz01054394.7	194	98.97	1.03	0.693147	0	176	98.86	1.14	0.693147	0	122	99.18	0.82	0.693147	NA	82	97.56	2.44	0.693147	0	72	98.61	1.39	0.693147	NA
ENSDARG00000090942	CABZ01054394.1	194	97.94	2.06	1.00634	0.626381	176	98.86	1.14	0.89588	0.286707	122	98.36	1.64	0.693147	0	82	93.9	6.1	1.5664	0.334638	72	94.44	5.56	0.693147	0
ENSDARG00000103952	CABZ01054391.1	194	97.42	2.58	0.77424	0.18133	176	98.3	1.7	0.998577	0.529021	122	98.36	1.64	0.693147	0	82	100	0	NA	NA	72	100	0	NA	NA
ENSDARG00000101908	rab3ip	194	96.39	3.61	2.63336	1.45707	176	97.16	2.84	1.43341	0.450564	122	90.98	9.02	2.93574	0.98695	82	95.12	4.88	1.99449	0.927056	72	95.83	4.17	2.49851	0.628742
ENSDARG00000101645	myrfl	194	98.45	1.55	0.693147	0	176	97.73	2.27	0.997246	0.202733	122	99.18	0.82	0.693147	NA	82	95.12	4.88	0.997246	0.202733	72	98.61	1.39	0.693147	NA
ENSDARG00000098811	LO018021.1	194	98.45	1.55	1.63755	1.63576	176	100	0	NA	NA	122	100	0	NA	NA	82	98.78	1.22	1.09861	NA	72	97.22	2.78	1.54552	1.20544
ENSDARG00000102586	zgc:152938	194	99.48	0.52	0.693147	NA	176	98.3	1.7	2.25037	1.9949	122	97.54	2.46	1.47694	1.02664	82	96.34	3.66	1.79176	0.405465	72	98.61	1.39	2.63906	NA
ENSDARG00000099864	si:ch73-170d6.2	194	98.97	1.03	0.693147	0	176	97.73	2.27	1.06917	0.518263	122	98.36	1.64	0.693147	0	82	97.56	2.44	0.89588	0.286707	72	98.61	1.39	0.693147	NA
ENSDARG00000098722	si:ch73-170d6.3	194	96.91	3.09	0.876249	0.297892	176	96.59	3.41	0.89588	0.222082	122	97.54	2.46	0.693147	0	82	96.34	3.66	1.6566	0.468191	72	97.22	2.78	0.693147	0
ENSDARG00000104120	LO018260.1	194	99.48	0.52	0.693147	NA	176	99.43	0.57	0.693147	NA	122	100	0	NA	NA	82	97.56	2.44	0.693147	0	72	98.61	1.39	0.693147	NA
ENSDARG00000102835	CABZ01021435.1	194	98.45	1.55	0.693147	0	176	99.43	0.57	0.693147	NA	122	98.36	1.64	0.89588	0.286707	82	96.34	3.66	1.05935	0.348237	72	97.22	2.78	0.693147	0
ENSDARG00000105696	CABZ01021433.1	194	98.97	1.03	1.31953	0.885837	176	94.89	5.11	1.89635	1.52173	122	97.54	2.46	0.828302	0.234095	82	95.12	4.88	2.00358	0.174592	72	95.83	4.17	0.693147	0
ENSDARG00000103865	wu:fc30c06	194	99.48	0.52	0.693147	NA	176	97.73	2.27	0.693147	0	122	98.36	1.64	0.89588	0.286707	82	96.34	3.66	0.693147	0	72	100	0	NA	NA
ENSDARG00000101365	si:cabz01021430.2	194	98.45	1.55	0.828302	0.234095	176	95.45	4.55	0.845197	0.209848	122	98.36	1.64	0.693147	0	82	97.56	2.44	1.09861	0	72	98.61	1.39	0.693147	NA
ENSDARG00000105781	zgc:171727	194	97.42	2.58	0.993963	0.298667	176	98.3	1.7	1.2904	0.166093	122	95.9	4.1	1.47951	1.18111	82	98.78	1.22	1.94591	NA	72	100	0	NA	NA
ENSDARG00000103850	si:cabz01021426.2	194	97.42	2.58	1.25979	1.26705	176	98.86	1.14	1.03972	0.490129	122	99.18	0.82	2.19722	NA	82	98.78	1.22	1.94591	NA	72	97.22	2.78	1.09861	0
ENSDARG00000091869	zgc:162958	194	98.45	1.55	0.828302	0.234095	176	99.43	0.57	0.693147	NA	122	97.54	2.46	0.693147	0	82	97.56	2.44	0.693147	0	72	100	0	NA	NA
ENSDARG00000095030	si:ch73-120g24.4	194	99.48	0.52	0.693147	NA	176	99.43	0.57	0.693147	NA	122	99.18	0.82	0.693147	NA	82	97.56	2.44	0.693147	0	72	97.22	2.78	0.693147	0
ENSDARG00000095135	si:ch73-266f23.1	194	98.45	1.55	2.55867	1.26048	176	98.3	1.7	2.46991	1.42008	122	97.54	2.46	2.51425	1.28617	82	100	0	NA	NA	72	97.22	2.78	0.693147	0
ENSDARG00000074298	znf1015	194	92.78	7.22	0.899602	0.602017	176	93.75	6.25	1.58461	0.729595	122	91.8	8.2	1.3339	0.742803	82	93.9	6.1	2.30418	0.572444	72	94.44	5.56	0.794513	0.202733
ENSDARG00000096111	CU570689.1	194	98.97	1.03	0.693147	0	176	98.86	1.14	0.89588	0.286707	122	100	0	NA	NA	82	100	0	NA	NA	72	94.44	5.56	0.693147	0
ENSDARG00000105713	CU570689.2	194	97.42	2.58	0.77424	0.18133	176	97.73	2.27	0.997246	0.202733	122	98.36	1.64	0.693147	0	82	97.56	2.44	1.44519	0.490129	72	95.83	4.17	0.693147	0
ENSDARG00000098389	znf1015	194	97.94	2.06	0.92222	0.458145	176	99.43	0.57	0.693147	NA	122	96.72	3.28	1.02359	0.43483	82	98.78	1.22	1.09861	NA	72	100	0	NA	NA
ENSDARG00000054957	znf1015	194	97.42	2.58	0.855333	0.222082	176	98.3	1.7	0.828302	0.234095	122	98.36	1.64	0.693147	0	82	97.56	2.44	0.693147	0	72	100	0	NA	NA
ENSDARG00000077239	si:ch211-165i18.2	194	100	0	NA	NA	176	97.16	2.84	2.33419	1.76553	122	98.36	1.64	0.693147	0	82	97.56	2.44	1.44519	0.490129	72	98.61	1.39	0.693147	NA
ENSDARG00000096120	si:ch73-266f23.3	194	98.45	1.55	0.828302	0.234095	176	98.86	1.14	1.38629	0.980258	122	97.54	2.46	0.828302	0.234095	82	98.78	1.22	1.09861	NA	72	100	0	NA	NA
ENSDARG00000096141	zgc:173624	194	99.48	0.52	0.693147	NA	176	99.43	0.57	0.693147	NA	122	99.18	0.82	0.693147	NA	82	97.56	2.44	0.693147	0	72	98.61	1.39	0.693147	NA
ENSDARG00000103751	si:dkey-262g12.14	194	95.36	4.64	1.52546	0.868794	176	95.45	4.55	1.46815	1.256	122	98.36	1.64	0.693147	0	82	97.56	2.44	2.60747	1.727	72	95.83	4.17	1.9783	1.88573
ENSDARG00000095670	BX855614.2	194	98.45	1.55	0.693147	0	176	100	0	NA	NA	122	99.18	0.82	0.693147	NA	82	98.78	1.22	0.693147	NA	72	100	0	NA	NA
ENSDARG00000105816	BX855614.4	194	98.97	1.03	2.5438	2.61722	176	97.16	2.84	1.28723	0.771982	122	99.18	0.82	0.693147	NA	82	100	0	NA	NA	72	98.61	1.39	1.09861	NA
ENSDARG00000102154	si:dkey-262g12.10	194	98.45	1.55	0.693147	0	176	99.43	0.57	0.693147	NA	122	96.72	3.28	2.10975	1.63576	82	98.78	1.22	1.09861	NA	72	98.61	1.39	0.693147	NA
ENSDARG00000094612	si:dkey-262g12.3	194	97.42	2.58	1.2767	1.30487	176	98.86	1.14	1.31953	0.885837	122	98.36	1.64	0.693147	0	82	100	0	NA	NA	72	98.61	1.39	0.693147	NA
ENSDARG00000092608	si:dkey-262g12.12	194	96.39	3.61	0.792168	0.261985	176	97.73	2.27	1.41574	0.767397	122	96.72	3.28	0.89588	0.234095	82	95.12	4.88	1.76231	0.95352	72	100	0	NA	NA
ENSDARG00000080016	si:cabz01032454.3	194	97.94	2.06	0.693147	0	176	99.43	0.57	0.693147	NA	122	99.18	0.82	0.693147	NA	82	97.56	2.44	0.693147	0	72	100	0	NA	NA
ENSDARG00000105692	CABZ01069022.1	194	98.45	1.55	0.828302	0.234095	176	98.86	1.14	0.693147	0	122	98.36	1.64	0.693147	0	82	97.56	2.44	0.693147	0	72	98.61	1.39	0.693147	NA
ENSDARG00000105806	CABZ01069020.1	194	98.97	1.03	2.22717	2.16944	176	98.86	1.14	1.03972	0.490129	122	97.54	2.46	1.88765	2.06895	82	98.78	1.22	1.09861	NA	72	98.61	1.39	0.693147	NA
ENSDARG00000113971	LO018181.1	194	97.94	2.06	0.794513	0.202733	176	100	0	NA	NA	122	99.18	0.82	0.693147	NA	82	100	0	NA	NA	72	97.22	2.78	0.693147	0
ENSDARG00000100752	RAB21	194	99.48	0.52	3.61092	NA	176	98.3	1.7	2.4404	1.64572	122	100	0	NA	NA	82	98.78	1.22	1.09861	NA	72	98.61	1.39	0.693147	NA
ENSDARG00000103350	trim24	194	98.45	1.55	0.693147	0	176	97.73	2.27	1.39961	0.355438	122	99.18	0.82	0.693147	NA	82	92.68	7.32	1.39517	0.394476	72	95.83	4.17	1.47694	1.35757
ENSDARG00000105744	ptprr	194	97.94	2.06	0.794513	0.202733	176	96.59	3.41	1.19451	0.366727	122	95.9	4.1	1.13259	0.666548	82	93.9	6.1	2.10397	0.758973	72	98.61	1.39	0.693147	NA
ENSDARG00000076624	ptprb	194	98.45	1.55	0.828302	0.234095	176	94.89	5.11	1.52721	0.506695	122	95.9	4.1	1.13259	0.284671	82	90.24	9.76	2.09413	0.464382	72	94.44	5.56	0.693147	0
ENSDARG00000091499	zmp:0000001020	194	99.48	0.52	0.693147	NA	176	98.3	1.7	1.67898	0.883164	122	98.36	1.64	1.38629	0	82	100	0	NA	NA	72	100	0	NA	NA
ENSDARG00000105746	LO018124.1	194	97.42	2.58	0.693147	0	176	100	0	NA	NA	122	99.18	0.82	0.693147	NA	82	95.12	4.88	0.693147	0	72	100	0	NA	NA
ENSDARG00000017108	kcna1b	194	97.42	2.58	0.831777	0.309985	176	98.3	1.7	0.828302	0.234095	122	98.36	1.64	0.89588	0.286707	82	97.56	2.44	1.58903	0.286707	72	97.22	2.78	0.89588	0.286707
ENSDARG00000105822	CABZ01117780.1	194	99.48	0.52	0.693147	NA	176	97.16	2.84	0.693147	0	122	99.18	0.82	0.693147	NA	82	98.78	1.22	0.693147	NA	72	100	0	NA	NA
ENSDARG00000109502	PHF21B	194	98.97	1.03	0.693147	0	176	99.43	0.57	0.693147	NA	122	100	0	NA	NA	82	97.56	2.44	1.15129	0.647915	72	100	0	NA	NA
ENSDARG00000017454	nup50	194	93.81	6.19	1.97415	1.34942	176	98.3	1.7	1.96203	0.67713	122	96.72	3.28	1.91772	0.686889	82	95.12	4.88	2.05048	0.660323	72	97.22	2.78	3.23463	0.744689
ENSDARG00000068830	zgc:172139	194	98.97	1.03	0.89588	0.286707	176	99.43	0.57	4.15888	NA	122	99.18	0.82	0.693147	NA	82	97.56	2.44	1.24245	0.203422	72	98.61	1.39	0.693147	NA
ENSDARG00000005126	large1	194	97.94	2.06	0.794513	0.202733	176	98.86	1.14	0.693147	0	122	95.9	4.1	0.936426	0.222082	82	97.56	2.44	1.24245	0.203422	72	100	0	NA	NA
ENSDARG00000100624	CABZ01066312.1	194	97.94	2.06	0.693147	0	176	98.86	1.14	1.31953	0.885837	122	98.36	1.64	0.693147	0	82	98.78	1.22	1.09861	NA	72	95.83	4.17	0.693147	0
ENSDARG00000112073	CABZ01043953.1	194	97.94	2.06	1.51243	1.63857	176	98.86	1.14	1.24245	0.776836	122	98.36	1.64	1.95601	0.490129	82	98.78	1.22	1.38629	NA	72	94.44	5.56	1.24245	1.09861
ENSDARG00000087867	CABZ01043955.1	194	100	0	NA	NA	176	98.86	1.14	0.693147	0	122	98.36	1.64	0.693147	0	82	95.12	4.88	0.866434	0.346574	72	100	0	NA	NA
ENSDARG00000059409	abcd2	194	97.94	2.06	0.9678	0.33819	176	98.3	1.7	0.963457	0.234095	122	98.36	1.64	2.50532	2.5628	82	97.56	2.44	1.74825	0.918732	72	100	0	NA	NA
ENSDARG00000102191	CABZ01041913.1	194	92.27	7.73	1.59448	1.14214	176	95.45	4.55	3.24146	1.69524	122	95.08	4.92	3.14475	0.794949	82	95.12	4.88	1.73674	0.797635	72	94.44	5.56	1.83811	1.1676
ENSDARG00000103844	si:ch211-266c8.1	194	96.39	3.61	0.693147	0	176	99.43	0.57	2.48491	NA	122	98.36	1.64	0.693147	0	82	100	0	NA	NA	72	94.44	5.56	1.09551	0.804719
ENSDARG00000104916	si:dkey-71l4.4	194	98.45	1.55	1.62251	0.93597	176	100	0	NA	NA	122	99.18	0.82	0.693147	NA	82	100	0	NA	NA	72	97.22	2.78	1.7006	0.851337
ENSDARG00000098369	si:dkey-165o8.1	194	98.45	1.55	1.24589	0.639235	176	97.73	2.27	1.1611	0.935901	122	100	0	NA	NA	82	100	0	NA	NA	72	100	0	NA	NA
ENSDARG00000104166	si:ch211-232d10.1	194	98.97	1.03	0.89588	0.286707	176	99.43	0.57	0.693147	NA	122	99.18	0.82	0.693147	NA	82	100	0	NA	NA	72	98.61	1.39	0.693147	NA
ENSDARG00000098653	BX957252.1	194	98.97	1.03	1.54552	1.20544	176	98.3	1.7	0.924196	0.400189	122	100	0	NA	NA	82	100	0	NA	NA	72	98.61	1.39	0.693147	NA
ENSDARG00000103186	si:ch73-389k6.1	194	100	0	NA	NA	176	98.86	1.14	1.03972	0.490129	122	96.72	3.28	1.54345	0.984658	82	100	0	NA	NA	72	98.61	1.39	0.693147	NA
ENSDARG00000102473	zgc:171673	194	98.97	1.03	0.89588	0.286707	176	97.73	2.27	0.794513	0.202733	122	96.72	3.28	1.06917	0.518263	82	98.78	1.22	0.693147	NA	72	100	0	NA	NA
ENSDARG00000101690	si:ch73-158p21.2	194	98.97	1.03	1.09861	0	176	98.3	1.7	0.693147	0	122	100	0	NA	NA	82	98.78	1.22	1.09861	NA	72	97.22	2.78	0.693147	0
ENSDARG00000101030	si:ch73-158p21.3	194	100	0	NA	NA	176	100	0	NA	NA	122	98.36	1.64	0.693147	0	82	96.34	3.66	0.693147	0	72	97.22	2.78	0.693147	0
ENSDARG00000101675	zgc:123107	194	98.45	1.55	0.693147	0	176	96.59	3.41	1.75293	1.28646	122	99.18	0.82	1.38629	NA	82	100	0	NA	NA	72	100	0	NA	NA
ENSDARG00000102679	FP074874.1	194	96.39	3.61	0.751071	0.153251	176	96.02	3.98	1.67414	1.02694	122	97.54	2.46	0.693147	0	82	89.02	10.98	2.20822	0.64908	72	98.61	1.39	0.693147	NA
ENSDARG00000101883	zgc:172128	194	95.88	4.12	1.32764	1.20677	176	96.02	3.98	1.65946	0.501655	122	99.18	0.82	0.693147	NA	82	96.34	3.66	3.00921	1.16134	72	97.22	2.78	1.91432	1.727
ENSDARG00000100294	zgc:113209	194	98.45	1.55	0.828302	0.234095	176	98.86	1.14	1.09861	0	122	96.72	3.28	1.4824	1.5785	82	93.9	6.1	2.01716	0.398939	72	95.83	4.17	0.924196	0.400189
ENSDARG00000100164	si:dkey-16p6.1	194	100	0	NA	NA	176	98.86	1.14	0.693147	0	122	97.54	2.46	0.693147	0	82	100	0	NA	NA	72	100	0	NA	NA
ENSDARG00000089142	zgc:113119	194	96.91	3.09	0.693147	0	176	97.16	2.84	0.91287	0.317595	122	98.36	1.64	0.693147	0	82	97.56	2.44	1.24245	0.203422	72	95.83	4.17	0.693147	0
ENSDARG00000077205	zgc:153116	194	98.45	1.55	0.924196	0.400189	176	98.86	1.14	2.42991	1.88273	122	98.36	1.64	0.693147	0	82	100	0	NA	NA	72	100	0	NA	NA
ENSDARG00000029105	ftr51	194	96.39	3.61	1.11749	1.12271	176	97.73	2.27	1.25266	0.443984	122	97.54	2.46	0.693147	0	82	95.12	4.88	1.90222	0.138708	72	97.22	2.78	0.693147	0
ENSDARG00000116378	ms4a17a.17	194	98.97	1.03	0.693147	0	176	98.3	1.7	0.924196	0.400189	122	99.18	0.82	0.693147	NA	82	95.12	4.88	0.693147	0	72	100	0	NA	NA
ENSDARG00000053563	ms4a17a.12	194	100	0	NA	NA	176	98.86	1.14	1.81879	1.5919	122	99.18	0.82	0.693147	NA	82	97.56	2.44	0.693147	0	72	100	0	NA	NA
ENSDARG00000099099	CABZ01015815.1	194	97.94	2.06	0.9678	0.549306	176	97.73	2.27	0.89588	0.234095	122	96.72	3.28	0.9678	0.33819	82	98.78	1.22	1.09861	NA	72	94.44	5.56	0.693147	0
ENSDARG00000105800	CABZ01015815.5	194	98.97	1.03	0.693147	0	176	100	0	NA	NA	122	99.18	0.82	0.693147	NA	82	98.78	1.22	0.693147	NA	72	98.61	1.39	0.693147	NA
ENSDARG00000089296	si:dkey-240n22.6	194	98.45	1.55	0.693147	0	176	99.43	0.57	0.693147	NA	122	96.72	3.28	0.693147	0	82	100	0	NA	NA	72	100	0	NA	NA
ENSDARG00000094215	BX005417.1	194	97.94	2.06	0.794513	0.202733	176	98.86	1.14	1.15129	0.647915	122	98.36	1.64	0.693147	0	82	100	0	NA	NA	72	98.61	1.39	1.09861	NA
ENSDARG00000095696	trpm2	194	98.97	1.03	0.693147	0	176	100	0	NA	NA	122	100	0	NA	NA	82	97.56	2.44	0.693147	0	72	97.22	2.78	0.89588	0.286707
ENSDARG00000095717	si:dkey-172k15.6	194	98.97	1.03	0.693147	0	176	98.86	1.14	0.693147	0	122	99.18	0.82	0.693147	NA	82	98.78	1.22	0.693147	NA	72	100	0	NA	NA
ENSDARG00000105831	znf1009	194	98.45	1.55	1.13373	0.459154	176	97.73	2.27	0.92222	0.458145	122	97.54	2.46	0.693147	0	82	96.34	3.66	1.59583	0.203075	72	97.22	2.78	2.3768	2.38104
ENSDARG00000105689	znf1009	194	93.81	6.19	1.00462	0.427572	176	91.48	8.52	2.06088	1.05039	122	93.44	6.56	1.10161	0.57087	82	92.68	7.32	2.81645	0.928942	72	97.22	2.78	0.693147	0
ENSDARG00000096001	si:dkey-240n22.8	194	98.45	1.55	1.72349	1.78461	176	99.43	0.57	0.693147	NA	122	98.36	1.64	0.693147	0	82	98.78	1.22	0.693147	NA	72	97.22	2.78	0.693147	0
ENSDARG00000102480	BX005417.2	194	99.48	0.52	1.09861	NA	176	97.73	2.27	0.9678	0.33819	122	97.54	2.46	0.693147	0	82	98.78	1.22	1.09861	NA	72	97.22	2.78	0.89588	0.286707
ENSDARG00000104678	CU467646.6	194	98.45	1.55	0.828302	0.234095	176	96.59	3.41	1.13299	0.523364	122	97.54	2.46	0.693147	0	82	95.12	4.88	2.33279	0.877888	72	97.22	2.78	1.03972	0.490129
ENSDARG00000095486	CU467646.2	194	98.97	1.03	0.693147	0	176	99.43	0.57	0.693147	NA	122	99.18	0.82	0.693147	NA	82	96.34	3.66	0.693147	0	72	100	0	NA	NA
ENSDARG00000105712	CU467646.7	194	97.94	2.06	0.794513	0.202733	176	100	0	NA	NA	122	99.18	0.82	0.693147	NA	82	98.78	1.22	0.693147	NA	72	98.61	1.39	0.693147	NA
ENSDARG00000102027	si:dkey-172k15.11	194	96.91	3.09	1.18822	1.02692	176	99.43	0.57	1.09861	NA	122	100	0	NA	NA	82	98.78	1.22	1.09861	NA	72	97.22	2.78	0.693147	0
ENSDARG00000099945	CU467646.4	194	98.45	1.55	0.828302	0.234095	176	98.86	1.14	0.693147	0	122	97.54	2.46	0.963457	0.234095	82	97.56	2.44	1.09861	0	72	100	0	NA	NA
ENSDARG00000043781	psmb10	194	95.36	4.64	2.23574	1.21679	176	96.59	3.41	1.42086	1.13015	122	98.36	1.64	3.29309	0.104949	82	98.78	1.22	1.60944	NA	72	94.44	5.56	1.28099	1.17569
ENSDARG00000097086	si:dkey-172k15.4	194	97.94	2.06	0.693147	0	176	98.86	1.14	0.693147	0	122	98.36	1.64	0.693147	0	82	98.78	1.22	1.79176	NA	72	97.22	2.78	1.03972	0.490129
ENSDARG00000097215	si:dkey-172k15.3	194	97.94	2.06	1.14109	0.89588	176	100	0	NA	NA	122	100	0	NA	NA	82	100	0	NA	NA	72	98.61	1.39	0.693147	NA
ENSDARG00000076442	zgc:174310	194	98.97	1.03	0.693147	0	176	98.86	1.14	1.24245	0.203422	122	99.18	0.82	4.72739	NA	82	98.78	1.22	1.09861	NA	72	98.61	1.39	3.93183	NA
ENSDARG00000053695	zgc:162948	194	98.45	1.55	2.43101	1.24151	176	98.86	1.14	1.60944	0	122	94.26	5.74	2.1111	1.40462	82	100	0	NA	NA	72	100	0	NA	NA
ENSDARG00000105784	LO018029.1	194	89.18	10.82	1.07499	0.657628	176	92.05	7.95	1.7502	0.735508	122	92.62	7.38	1.00713	0.340218	82	90.24	9.76	2.74698	0.618683	72	93.06	6.94	0.993963	0.672644
ENSDARG00000101156	slco1f2	194	100	0	NA	NA	176	99.43	0.57	0.693147	NA	122	98.36	1.64	0.693147	0	82	98.78	1.22	0.693147	NA	72	98.61	1.39	0.693147	NA
ENSDARG00000105691	slco1f3	194	99.48	0.52	0.693147	NA	176	98.3	1.7	0.693147	0	122	99.18	0.82	0.693147	NA	82	98.78	1.22	0.693147	NA	72	100	0	NA	NA
ENSDARG00000100780	slco1e1	194	98.45	1.55	1.13373	0.459154	176	99.43	0.57	0.693147	NA	122	97.54	2.46	1.22963	0.477814	82	98.78	1.22	0.693147	NA	72	100	0	NA	NA
ENSDARG00000104108	slco1d1	194	97.42	2.58	0.693147	0	176	99.43	0.57	0.693147	NA	122	97.54	2.46	0.693147	0	82	98.78	1.22	0.693147	NA	72	100	0	NA	NA
ENSDARG00000115094	CABZ01087415.1	194	95.36	4.64	1.8526	1.19543	176	97.16	2.84	2.10238	1.08758	122	94.26	5.74	2.23952	1.13368	82	96.34	3.66	2.05793	0.66114	72	97.22	2.78	1.89209	0.71531
ENSDARG00000115978	AL935186.9	194	98.97	1.03	0.693147	0	176	98.3	1.7	2.54478	1.64787	122	96.72	3.28	1.09551	0.804719	82	97.56	2.44	2.27694	0.943988	72	95.83	4.17	1.32966	0.778203
ENSDARG00000096762	si:dkey-61p9.11	194	97.42	2.58	0.91287	0.317595	176	96.02	3.98	1.29488	0.199825	122	98.36	1.64	0.693147	0	82	91.46	8.54	1.68174	0.444057	72	98.61	1.39	0.693147	NA
ENSDARG00000068874	si:ch211-250m6.7	194	98.45	1.55	0.693147	0	176	96.59	3.41	0.760725	0.16553	122	99.18	0.82	0.693147	NA	82	97.56	2.44	1.35403	0.361208	72	100	0	NA	NA
ENSDARG00000068865	si:dkey-61p9.7	194	98.97	1.03	0.693147	0	176	99.43	0.57	0.693147	NA	122	97.54	2.46	0.693147	0	82	96.34	3.66	0.693147	0	72	100	0	NA	NA
ENSDARG00000068857	gbp4	194	98.97	1.03	0.89588	0.286707	176	97.73	2.27	0.794513	0.202733	122	97.54	2.46	0.693147	0	82	97.56	2.44	0.693147	0	72	98.61	1.39	0.693147	NA
ENSDARG00000025046	AL935186.1	194	97.94	2.06	0.693147	0	176	97.73	2.27	0.89588	0.234095	122	98.36	1.64	0.693147	0	82	95.12	4.88	1.58903	0.800611	72	100	0	NA	NA
ENSDARG00000100669	si:dkey-61p9.9	194	100	0	NA	NA	176	98.3	1.7	0.828302	0.234095	122	99.18	0.82	0.693147	NA	82	95.12	4.88	0.794513	0.202733	72	100	0	NA	NA
ENSDARG00000104380	si:dkey-238k10.2	194	98.97	1.03	0.693147	0	176	98.86	1.14	1.03972	0.490129	122	100	0	NA	NA	82	100	0	NA	NA	72	95.83	4.17	0.998577	0.529021
ENSDARG00000101992	si:dkey-238k10.3	194	96.39	3.61	0.808994	0.197847	176	96.02	3.98	1.15996	0.504725	122	94.26	5.74	1.32865	0.767136	82	98.78	1.22	1.38629	NA	72	95.83	4.17	1.54166	1.13674
ENSDARG00000100654	si:dkey-207m2.4	194	99.48	0.52	1.09861	NA	176	99.43	0.57	0.693147	NA	122	96.72	3.28	1.25266	0.443984	82	100	0	NA	NA	72	100	0	NA	NA
ENSDARG00000090778	ttll1	194	98.97	1.03	1.74825	0.918732	176	97.73	2.27	1.94581	0.969969	122	98.36	1.64	2.45264	1.91488	82	97.56	2.44	1.49787	0.157786	72	95.83	4.17	1.58453	1.54392
ENSDARG00000078014	pacsin2	194	94.33	5.67	1.91902	1.34688	176	98.3	1.7	3.30266	1.20504	122	91.8	8.2	1.83119	0.885869	82	95.12	4.88	2.57804	1.00756	72	98.61	1.39	4.00733	NA
ENSDARG00000097583	arfgap3	194	99.48	0.52	1.09861	NA	176	97.73	2.27	2.00358	1.68053	122	98.36	1.64	1.24245	0.776836	82	98.78	1.22	1.09861	NA	72	100	0	NA	NA
ENSDARG00000078520	zgc:113921	194	97.94	2.06	1.74151	1.54737	176	98.86	1.14	0.89588	0.286707	122	95.9	4.1	1.35231	1.25958	82	93.9	6.1	1.59311	0.202938	72	100	0	NA	NA
ENSDARG00000039302	terfa	194	97.42	2.58	2.54657	0.547732	176	98.86	1.14	0.89588	0.286707	122	97.54	2.46	1.82688	1.25664	82	98.78	1.22	2.19722	NA	72	94.44	5.56	2.937	1.54602
ENSDARG00000032405	ckap4	194	98.45	1.55	2.28054	1.88005	176	97.73	2.27	3.18697	1.3566	122	98.36	1.64	2.57083	0.52836	82	97.56	2.44	2.16537	1.10177	72	98.61	1.39	4.76217	NA
ENSDARG00000099824	nots	194	99.48	0.52	0.693147	NA	176	98.3	1.7	0.828302	0.234095	122	98.36	1.64	0.693147	0	82	100	0	NA	NA	72	100	0	NA	NA
ENSDARG00000104674	cct2	194	87.11	12.89	2.80849	1.3664	176	88.64	11.36	2.45213	1.26851	122	88.52	11.48	2.35824	1.18406	82	67.07	32.93	0.865384	0.592838	72	86.11	13.89	2.84683	1.00733
ENSDARG00000101049	CABZ01075274.1	194	100	0	NA	NA	176	98.86	1.14	1.31953	0.885837	122	99.18	0.82	0.693147	NA	82	96.34	3.66	0.693147	0	72	98.61	1.39	1.38629	NA
ENSDARG00000114910	FO704772.1	194	76.8	23.2	1.99405	1.04944	176	79.55	20.45	2.23153	1.32067	122	71.31	28.69	1.57544	0.710193	82	50	50	1.00796	0.815211	72	80.56	19.44	1.81164	0.882556
ENSDARG00000116076	FO704772.2	194	95.88	4.12	0.936386	0.474575	176	95.45	4.55	1.20494	0.505859	122	95.08	4.92	1.2202	0.536372	82	98.78	1.22	1.79176	NA	72	98.61	1.39	1.38629	NA
ENSDARG00000113112	NRXN2	194	98.45	1.55	0.693147	0	176	96.59	3.41	0.828302	0.209381	122	98.36	1.64	0.693147	0	82	96.34	3.66	1.2904	0.166093	72	98.61	1.39	0.693147	NA
ENSDARG00000063150	nrxn2b	194	97.42	2.58	0.91287	0.491314	176	97.16	2.84	1.59559	0.482934	122	96.72	3.28	0.9678	0.549306	82	95.12	4.88	2.48949	0.202887	72	97.22	2.78	0.693147	0
ENSDARG00000091521	MAP3K11	194	98.97	1.03	1.03972	0.490129	176	98.86	1.14	1.49787	0.157786	122	99.18	0.82	0.693147	NA	82	97.56	2.44	1.03972	0.490129	72	100	0	NA	NA
ENSDARG00000041203	drap1	194	87.11	12.89	2.92471	1.38357	176	90.91	9.09	2.02213	1.13528	122	87.7	12.3	2.47373	1.31774	82	60.98	39.02	1.14349	0.85493	72	91.67	8.33	3.4114	1.25491
ENSDARG00000019406	zgc:63470	194	96.39	3.61	2.41772	1.51498	176	99.43	0.57	2.19722	NA	122	97.54	2.46	2.60101	0.721729	82	98.78	1.22	1.60944	NA	72	97.22	2.78	2.52493	2.59053
ENSDARG00000098696	rela	194	98.97	1.03	0.693147	0	176	98.3	1.7	1.34178	0.627566	122	99.18	0.82	2.3979	NA	82	100	0	NA	NA	72	100	0	NA	NA
ENSDARG00000105631	si:cabz01076231.1	194	98.97	1.03	0.693147	0	176	97.73	2.27	0.794513	0.202733	122	97.54	2.46	0.828302	0.234095	82	98.78	1.22	0.693147	NA	72	98.61	1.39	1.38629	NA
ENSDARG00000102296	zgc:175177	194	98.97	1.03	1.03972	0.490129	176	98.86	1.14	0.693147	0	122	98.36	1.64	0.693147	0	82	98.78	1.22	0.693147	NA	72	98.61	1.39	0.693147	NA
ENSDARG00000105657	si:cabz01080528.1	194	98.97	1.03	2.34107	1.75709	176	99.43	0.57	1.09861	NA	122	96.72	3.28	0.794513	0.202733	82	96.34	3.66	1.80537	0.339359	72	98.61	1.39	4.06044	NA
ENSDARG00000117818	CR926130.2	194	98.97	1.03	0.89588	0.286707	176	98.3	1.7	0.693147	0	122	99.18	0.82	0.693147	NA	82	97.56	2.44	0.693147	0	72	100	0	NA	NA
ENSDARG00000076386	epdl1	194	97.94	2.06	2.55699	1.76517	176	99.43	0.57	4.34381	NA	122	95.08	4.92	2.1957	1.37602	82	100	0	NA	NA	72	95.83	4.17	1.77271	0.929621
ENSDARG00000019743	dctn1a	194	98.45	1.55	0.998577	0.529021	176	96.59	3.41	1.09654	0.366738	122	97.54	2.46	2.4269	1.5151	82	96.34	3.66	1.43916	0.294925	72	97.22	2.78	0.693147	0
ENSDARG00000117262	CT030017.2	194	98.97	1.03	0.693147	0	176	98.86	1.14	0.693147	0	122	99.18	0.82	0.693147	NA	82	98.78	1.22	0.693147	NA	72	98.61	1.39	0.693147	NA
ENSDARG00000105495	si:dkey-31g16.2	194	98.97	1.03	1.03972	0.490129	176	99.43	0.57	0.693147	NA	122	100	0	NA	NA	82	96.34	3.66	0.693147	0	72	100	0	NA	NA
ENSDARG00000090965	ripk3	194	99.48	0.52	0.693147	NA	176	98.86	1.14	0.693147	0	122	97.54	2.46	0.828302	0.234095	82	98.78	1.22	0.693147	NA	72	100	0	NA	NA
ENSDARG00000092488	khnyn	194	97.94	2.06	1.83129	1.13346	176	98.3	1.7	1.77271	1.07016	122	100	0	NA	NA	82	92.68	7.32	2.10846	0.67348	72	95.83	4.17	1.76611	1.85842
ENSDARG00000105551	si:cabz01101003.1	194	97.42	2.58	1.97203	1.05774	176	98.86	1.14	0.89588	0.286707	122	98.36	1.64	0.693147	0	82	100	0	NA	NA	72	98.61	1.39	2.89037	NA
ENSDARG00000039268	emc4	194	95.36	4.64	1.10127	0.463568	176	98.86	1.14	1.03972	0.490129	122	94.26	5.74	1.40087	0.52998	82	100	0	NA	NA	72	94.44	5.56	0.794513	0.202733
ENSDARG00000035028	lpcat4	194	99.48	0.52	0.693147	NA	176	98.3	1.7	1.80978	1.59585	122	100	0	NA	NA	82	98.78	1.22	1.94591	NA	72	98.61	1.39	1.09861	NA
ENSDARG00000104227	nop10	194	92.78	7.22	2.60489	1.36442	176	96.59	3.41	1.99035	1.06203	122	98.36	1.64	3.38996	0.557524	82	100	0	NA	NA	72	95.83	4.17	2.92182	0.408446
ENSDARG00000105648	si:cabz01102082.1	194	97.42	2.58	1.92475	0.772459	176	98.3	1.7	2.87624	1.12556	122	98.36	1.64	0.693147	0	82	98.78	1.22	2.70805	NA	72	100	0	NA	NA
ENSDARG00000079949	supt16h	194	91.24	8.76	1.75288	1.21976	176	95.45	4.55	2.67996	1.69248	122	95.9	4.1	0.993963	0.672644	82	90.24	9.76	2.26192	0.966651	72	90.28	9.72	1.80127	1.22262
ENSDARG00000059103	si:ch73-126o18.1	194	99.48	0.52	0.693147	NA	176	98.3	1.7	0.693147	0	122	100	0	NA	NA	82	98.78	1.22	0.693147	NA	72	100	0	NA	NA
ENSDARG00000110326	CABZ01040626.1	194	100	0	NA	NA	176	98.86	1.14	0.693147	0	122	99.18	0.82	1.09861	NA	82	100	0	NA	NA	72	97.22	2.78	0.693147	0
ENSDARG00000105590	si:cabz01007794.1	194	98.97	1.03	0.693147	0	176	97.73	2.27	0.693147	0	122	98.36	1.64	0.693147	0	82	97.56	2.44	1.03972	0.490129	72	100	0	NA	NA
ENSDARG00000068030	si:cabz01007802.1	194	96.39	3.61	0.751071	0.153251	176	92.61	7.39	2.93511	1.61006	122	95.08	4.92	1.56677	0.803356	82	93.9	6.1	2.32512	0.819797	72	93.06	6.94	1.22969	0.773472
ENSDARG00000089961	si:cabz01007807.1	194	100	0	NA	NA	176	97.73	2.27	0.89588	0.234095	122	99.18	0.82	0.693147	NA	82	97.56	2.44	0.89588	0.286707	72	98.61	1.39	0.693147	NA
ENSDARG00000087424	si:dkey-187j14.6	194	97.94	2.06	0.693147	0	176	98.86	1.14	1.03972	0.490129	122	99.18	0.82	0.693147	NA	82	100	0	NA	NA	72	100	0	NA	NA
ENSDARG00000078093	zgc:172065	194	98.97	1.03	0.89588	0.286707	176	99.43	0.57	0.693147	NA	122	98.36	1.64	1.03972	0.490129	82	93.9	6.1	1.25831	0.232476	72	97.22	2.78	0.693147	0
ENSDARG00000076146	zgc:172075	194	98.45	1.55	0.693147	0	176	97.16	2.84	1.15615	0.128655	122	97.54	2.46	0.693147	0	82	93.9	6.1	1.21369	0.15757	72	100	0	NA	NA
ENSDARG00000105316	si:dkey-187j14.7	194	97.94	2.06	0.693147	0	176	99.43	0.57	0.693147	NA	122	99.18	0.82	0.693147	NA	82	98.78	1.22	0.693147	NA	72	98.61	1.39	0.693147	NA
ENSDARG00000117704	BX322792.2	194	98.45	1.55	0.693147	0	176	98.3	1.7	0.828302	0.234095	122	98.36	1.64	0.693147	0	82	98.78	1.22	1.09861	NA	72	95.83	4.17	1.11073	0.723283
ENSDARG00000117506	BX322792.1	194	97.42	2.58	2.15791	1.12575	176	100	0	NA	NA	122	95.9	4.1	1.03859	0.378066	82	96.34	3.66	1.69172	0.353824	72	97.22	2.78	1.7006	1.42475
ENSDARG00000104895	BX004857.1	194	97.42	2.58	0.693147	0	176	97.73	2.27	0.89588	0.234095	122	95.08	4.92	0.760725	0.16553	82	100	0	NA	NA	72	98.61	1.39	0.693147	NA
ENSDARG00000105375	si:ch211-285c6.5	194	98.45	1.55	0.693147	0	176	98.3	1.7	0.693147	0	122	100	0	NA	NA	82	98.78	1.22	0.693147	NA	72	100	0	NA	NA
ENSDARG00000076257	si:ch211-285c6.1	194	98.97	1.03	0.89588	0.286707	176	98.86	1.14	0.693147	0	122	99.18	0.82	0.693147	NA	82	98.78	1.22	0.693147	NA	72	100	0	NA	NA
ENSDARG00000105464	si:ch211-285c6.6	194	97.94	2.06	0.693147	0	176	98.3	1.7	1.05935	0.348237	122	94.26	5.74	0.881969	0.354592	82	95.12	4.88	1.24245	0.166093	72	98.61	1.39	0.693147	NA
ENSDARG00000026505	si:ch211-285c6.3	194	97.42	2.58	0.693147	0	176	99.43	0.57	0.693147	NA	122	100	0	NA	NA	82	96.34	3.66	0.693147	0	72	98.61	1.39	0.693147	NA
ENSDARG00000094779	si:dkey-192d15.1	194	98.97	1.03	0.693147	0	176	100	0	NA	NA	122	98.36	1.64	0.693147	0	82	97.56	2.44	0.693147	0	72	98.61	1.39	0.693147	NA
ENSDARG00000043770	si:dkey-192d15.2	194	97.42	2.58	0.693147	0	176	98.3	1.7	0.998577	0.529021	122	94.26	5.74	0.751071	0.153251	82	95.12	4.88	1.31437	0.143841	72	97.22	2.78	0.693147	0
ENSDARG00000105145	si:ch211-282j17.12	194	100	0	NA	NA	176	99.43	0.57	0.693147	NA	122	97.54	2.46	0.693147	0	82	100	0	NA	NA	72	97.22	2.78	0.693147	0
ENSDARG00000086419	CR392330.1	194	99.48	0.52	0.693147	NA	176	97.16	2.84	0.957498	0.404532	122	100	0	NA	NA	82	96.34	3.66	0.828302	0.234095	72	98.61	1.39	1.09861	NA
ENSDARG00000070852	zgc:195077	194	100	0	NA	NA	176	99.43	0.57	0.693147	NA	122	99.18	0.82	0.693147	NA	82	96.34	3.66	0.924196	0.400189	72	98.61	1.39	0.693147	NA
ENSDARG00000105367	si:dkey-88n24.11	194	98.97	1.03	0.693147	0	176	97.16	2.84	1.13259	0.284671	122	97.54	2.46	0.963457	0.234095	82	98.78	1.22	1.09861	NA	72	97.22	2.78	0.693147	0
ENSDARG00000011170	ndrg2	194	75.77	24.23	2.19416	1.3742	176	64.77	35.23	1.83516	1.33537	122	81.97	18.03	1.94422	1.28516	82	42.68	57.32	0.991125	0.487627	72	52.78	47.22	2.41076	1.21108
ENSDARG00000103845	zgc:55733	194	92.78	7.22	2.11742	1.35961	176	96.59	3.41	2.56946	2.00409	122	93.44	6.56	2.5972	0.927962	82	87.8	12.2	1.30815	0.896524	72	88.89	11.11	1.83557	1.53731
ENSDARG00000105450	si:ch211-63p21.1	194	85.57	14.43	2.3287	1.39239	176	84.66	15.34	2.03154	1.16062	122	83.61	16.39	2.34085	1.41991	82	60.98	39.02	1.17172	1.01083	72	83.33	16.67	2.52859	1.36692
ENSDARG00000114345	si:dkey-28d5.5	194	97.94	2.06	0.794513	0.202733	176	97.73	2.27	1.48372	0.706168	122	96.72	3.28	0.9678	0.549306	82	92.68	7.32	1.80126	0.216863	72	98.61	1.39	0.693147	NA
ENSDARG00000041159	si:ch211-63p21.4	194	98.45	1.55	2.44434	0.723612	176	97.73	2.27	1.45428	0.66792	122	95.08	4.92	2.59368	1.08352	82	97.56	2.44	1.9356	0.776836	72	100	0	NA	NA
ENSDARG00000105343	klhl33	194	98.97	1.03	0.693147	0	176	96.59	3.41	0.760725	0.16553	122	100	0	NA	NA	82	93.9	6.1	1.01752	0.18133	72	100	0	NA	NA
ENSDARG00000086654	cbln11	194	100	0	NA	NA	176	100	0	NA	NA	122	99.18	0.82	0.693147	NA	82	97.56	2.44	0.693147	0	72	97.22	2.78	0.89588	0.286707
ENSDARG00000105443	si:ch211-63p21.8	194	96.39	3.61	0.881969	0.354592	176	94.89	5.11	1.34541	0.393868	122	96.72	3.28	0.794513	0.202733	82	92.68	7.32	1.80932	0.297643	72	97.22	2.78	0.89588	0.286707
ENSDARG00000071173	slc12a10.2	194	97.94	2.06	0.794513	0.202733	176	94.89	5.11	1.05218	0.319669	122	99.18	0.82	1.38629	NA	82	95.12	4.88	1.66095	0.497303	72	95.83	4.17	0.693147	0
ENSDARG00000055253	slc12a10.3	194	100	0	NA	NA	176	97.73	2.27	0.866434	0.346574	122	99.18	0.82	0.693147	NA	82	96.34	3.66	0.963457	0.234095	72	95.83	4.17	0.828302	0.234095
ENSDARG00000055313	slc12a10.1	194	98.45	1.55	0.693147	0	176	98.86	1.14	0.693147	0	122	98.36	1.64	0.693147	0	82	96.34	3.66	0.693147	0	72	100	0	NA	NA
ENSDARG00000032631	ltb4r	194	97.42	2.58	0.831777	0.309985	176	96.59	3.41	1.09654	0.366738	122	97.54	2.46	0.693147	0	82	93.9	6.1	1.61667	0.415093	72	95.83	4.17	0.693147	0
ENSDARG00000088615	ltb4r2a	194	98.45	1.55	0.693147	0	176	96.59	3.41	0.963457	0.209381	122	99.18	0.82	1.09861	NA	82	95.12	4.88	1.45428	0.354704	72	97.22	2.78	0.89588	0.286707
ENSDARG00000093776	si:ch211-272h9.6	194	98.97	1.03	0.693147	0	176	99.43	0.57	0.693147	NA	122	97.54	2.46	0.693147	0	82	100	0	NA	NA	72	100	0	NA	NA
ENSDARG00000060049	zgc:195075	194	98.97	1.03	0.693147	0	176	98.86	1.14	0.693147	0	122	98.36	1.64	0.693147	0	82	98.78	1.22	0.693147	NA	72	100	0	NA	NA
ENSDARG00000105364	si:ch73-223f5.1	194	98.45	1.55	0.693147	0	176	98.3	1.7	1.05935	0.348237	122	92.62	7.38	0.937283	0.306857	82	96.34	3.66	1.46068	0.128832	72	98.61	1.39	0.693147	NA
ENSDARG00000027397	vangl2	194	91.75	8.25	2.31416	1.3642	176	94.32	5.68	1.53921	0.681613	122	90.98	9.02	2.18191	1.1499	82	74.39	25.61	1.54086	1.33461	72	84.72	15.28	2.46699	1.4037
ENSDARG00000052482	arhgef11	194	94.85	5.15	0.982184	0.630866	176	94.32	5.68	1.92572	1.02478	122	94.26	5.74	1.28502	0.885922	82	95.12	4.88	2.7275	0.838029	72	93.06	6.94	1.42066	1.62678
ENSDARG00000086815	MYADM	194	89.18	10.82	2.42323	1.11552	176	90.91	9.09	2.32898	1.26699	122	81.15	18.85	2.41343	1.14805	82	65.85	34.15	0.992736	0.692425	72	88.89	11.11	1.88914	1.43901
ENSDARG00000090099	si:dkeyp-67a8.4	194	97.94	2.06	0.794513	0.202733	176	98.86	1.14	0.693147	0	122	100	0	NA	NA	82	97.56	2.44	1.03972	0.490129	72	100	0	NA	NA
ENSDARG00000045200	dusp19b	194	98.45	1.55	1.11073	0.723283	176	97.16	2.84	1.66394	0.977917	122	99.18	0.82	0.693147	NA	82	98.78	1.22	1.60944	NA	72	93.06	6.94	1.15366	0.652116
ENSDARG00000105397	si:ch211-113a14.22	194	98.97	1.03	0.693147	0	176	99.43	0.57	0.693147	NA	122	99.18	0.82	0.693147	NA	82	100	0	NA	NA	72	98.61	1.39	1.09861	NA
ENSDARG00000029838	si:dkey-23a13.11	194	99.48	0.52	0.693147	NA	176	98.3	1.7	0.924196	0.400189	122	99.18	0.82	0.693147	NA	82	98.78	1.22	0.693147	NA	72	97.22	2.78	0.693147	0
ENSDARG00000102806	zgc:112234	194	98.45	1.55	1.32966	0.778203	176	98.3	1.7	1.4065	1.23557	122	99.18	0.82	1.09861	NA	82	98.78	1.22	1.09861	NA	72	98.61	1.39	1.09861	NA
ENSDARG00000105328	si:dkey-23a13.17	194	98.45	1.55	1.2904	0.712769	176	97.73	2.27	2.13174	0.738138	122	99.18	0.82	1.38629	NA	82	100	0	NA	NA	72	100	0	NA	NA
ENSDARG00000105384	si:dkey-23a13.22	194	98.97	1.03	0.693147	0	176	99.43	0.57	0.693147	NA	122	99.18	0.82	0.693147	NA	82	100	0	NA	NA	72	98.61	1.39	0.693147	NA
ENSDARG00000105439	si:dkey-273g18.1	194	97.94	2.06	1.32458	1.26286	176	99.43	0.57	1.38629	NA	122	95.9	4.1	1.33692	0.618215	82	98.78	1.22	1.09861	NA	72	98.61	1.39	0.693147	NA
ENSDARG00000105473	si:cabz01036006.1	194	98.45	1.55	0.693147	0	176	98.86	1.14	0.693147	0	122	98.36	1.64	0.693147	0	82	98.78	1.22	0.693147	NA	72	100	0	NA	NA
ENSDARG00000015607	si:ch211-220f21.2	194	99.48	0.52	0.693147	NA	176	97.73	2.27	0.794513	0.202733	122	98.36	1.64	0.693147	0	82	97.56	2.44	0.89588	0.286707	72	98.61	1.39	0.693147	NA
ENSDARG00000105372	si:ch211-220f21.1	194	97.94	2.06	0.794513	0.202733	176	100	0	NA	NA	122	100	0	NA	NA	82	98.78	1.22	0.693147	NA	72	100	0	NA	NA
ENSDARG00000105430	si:ch73-368j24.11	194	98.97	1.03	1.44519	1.06354	176	97.16	2.84	1.90683	1.16146	122	98.36	1.64	0.89588	0.286707	82	100	0	NA	NA	72	98.61	1.39	1.38629	NA
ENSDARG00000105502	si:ch73-368j24.12	194	100	0	NA	NA	176	97.73	2.27	1.03972	0.693147	122	99.18	0.82	1.09861	NA	82	98.78	1.22	2.77259	NA	72	100	0	NA	NA
ENSDARG00000105350	si:ch1073-153i20.4	194	99.48	0.52	3.3322	NA	176	98.3	1.7	2.17009	1.02664	122	98.36	1.64	2.35925	0.58455	82	98.78	1.22	1.60944	NA	72	98.61	1.39	0.693147	NA
ENSDARG00000105366	hist1h2a10	194	100	0	NA	NA	176	98.3	1.7	0.693147	0	122	98.36	1.64	2.69681	1.53778	82	98.78	1.22	1.09861	NA	72	100	0	NA	NA
ENSDARG00000058479	zgc:110425	194	98.97	1.03	0.693147	0	176	99.43	0.57	0.693147	NA	122	98.36	1.64	2.87787	3.08967	82	98.78	1.22	1.38629	NA	72	100	0	NA	NA
ENSDARG00000074818	si:cabz01036022.1	194	99.48	0.52	0.693147	NA	176	97.73	2.27	1.03972	0.693147	122	98.36	1.64	0.693147	0	82	98.78	1.22	0.693147	NA	72	100	0	NA	NA
ENSDARG00000105438	si:ch1073-220m6.1	194	99.48	0.52	1.09861	NA	176	98.86	1.14	1.03972	0.490129	122	99.18	0.82	0.693147	NA	82	98.78	1.22	0.693147	NA	72	98.61	1.39	0.693147	NA
ENSDARG00000090815	kcnj10a	194	98.97	1.03	0.693147	0	176	100	0	NA	NA	122	98.36	1.64	0.693147	0	82	97.56	2.44	0.89588	0.286707	72	98.61	1.39	0.693147	NA
ENSDARG00000078619	pnp5a	194	79.38	20.62	2.29089	1.30086	176	75	25	1.95861	1.46459	122	86.89	13.11	2.12462	1.2385	82	42.68	57.32	1.21595	0.980128	72	79.17	20.83	2.73188	1.04018
ENSDARG00000045199	zgc:55262	194	99.48	0.52	0.693147	NA	176	98.86	1.14	1.24245	0.203422	122	96.72	3.28	1.51711	1.39081	82	97.56	2.44	2.32698	1.01476	72	94.44	5.56	2.8083	0.791656
ENSDARG00000018049	sf3b2	194	88.14	11.86	2.29505	1.31735	176	84.66	15.34	1.94124	1.15815	122	86.89	13.11	2.5781	1.43321	82	65.85	34.15	1.26487	1.1855	72	87.5	12.5	2.85601	1.27643
ENSDARG00000104153	zgc:175248	194	98.97	1.03	0.693147	0	176	99.43	0.57	0.693147	NA	122	99.18	0.82	0.693147	NA	82	96.34	3.66	0.828302	0.234095	72	100	0	NA	NA
ENSDARG00000103834	rbm14b	194	18.56	81.44	1.3532	0.731111	176	11.36	88.64	2.38979	1.09884	122	13.11	86.89	1.66851	0.968576	82	0	100	4.33289	1.28642	72	19.44	80.56	1.06679	0.576341
ENSDARG00000001431	actn3b	194	98.97	1.03	0.89588	0.286707	176	98.3	1.7	0.828302	0.234095	122	96.72	3.28	0.89588	0.234095	82	96.34	3.66	1.09861	0	72	97.22	2.78	1.15129	0.647915
ENSDARG00000073728	gal3st3	194	97.42	2.58	1.0515	0.347573	176	97.73	2.27	1.52169	0.702436	122	97.54	2.46	0.998577	0.529021	82	92.68	7.32	1.89446	0.35846	72	93.06	6.94	0.957498	0.404532
ENSDARG00000070100	si:ch211-168d1.3	194	96.39	3.61	0.965939	0.411267	176	94.32	5.68	1.33284	0.420995	122	95.08	4.92	1.18822	0.731839	82	93.9	6.1	1.98229	0.946882	72	97.22	2.78	0.693147	0
ENSDARG00000070107	six7	194	97.94	2.06	0.693147	0	176	98.86	1.14	0.693147	0	122	99.18	0.82	0.693147	NA	82	97.56	2.44	0.89588	0.286707	72	98.61	1.39	1.60944	NA
ENSDARG00000077583	b4gat1	194	95.36	4.64	0.783251	0.178793	176	98.86	1.14	1.09861	0	122	97.54	2.46	0.828302	0.234095	82	95.12	4.88	1.44208	0.111572	72	98.61	1.39	0.693147	NA
ENSDARG00000025391	pfdn2	194	92.27	7.73	3.07788	1.01217	176	95.45	4.55	1.3291	0.565473	122	95.9	4.1	2.99205	1.21432	82	93.9	6.1	1.52802	1.19207	72	95.83	4.17	1.55132	0.426628
ENSDARG00000003269	clcn3	194	95.36	4.64	0.770164	0.231049	176	97.73	2.27	1.96505	1.3239	122	95.9	4.1	1.37339	0.868107	82	92.68	7.32	2.66675	0.747965	72	98.61	1.39	3.73767	NA
ENSDARG00000062752	mfap3l	194	97.94	2.06	2.10229	2.10517	176	96.59	3.41	2.24379	1.12512	122	98.36	1.64	2.15874	0.776836	82	96.34	3.66	1.90126	0.359313	72	94.44	5.56	1.59076	1.26067
ENSDARG00000011410	aadat	194	99.48	0.52	0.693147	NA	176	99.43	0.57	1.09861	NA	122	98.36	1.64	1.03972	0.490129	82	97.56	2.44	0.693147	0	72	98.61	1.39	0.693147	NA
ENSDARG00000062749	ino80b	194	98.97	1.03	1.03972	0.490129	176	98.86	1.14	1.79176	0.980258	122	96.72	3.28	0.794513	0.202733	82	97.56	2.44	1.09861	0	72	100	0	NA	NA
ENSDARG00000077639	intu	194	96.91	3.09	1.09654	0.805962	176	97.73	2.27	0.89588	0.234095	122	98.36	1.64	0.89588	0.286707	82	98.78	1.22	1.09861	NA	72	100	0	NA	NA
ENSDARG00000060176	trmt10b	194	98.45	1.55	0.924196	0.400189	176	97.73	2.27	0.9678	0.33819	122	96.72	3.28	1.4087	1.4311	82	98.78	1.22	2.19722	NA	72	97.22	2.78	2.27165	2.23234
ENSDARG00000102776	cxcl19	194	99.48	0.52	0.693147	NA	176	98.3	1.7	1.987	2.24102	122	100	0	NA	NA	82	98.78	1.22	0.693147	NA	72	100	0	NA	NA
ENSDARG00000102299	cxcl8b.1	194	99.48	0.52	0.693147	NA	176	99.43	0.57	5.03695	NA	122	98.36	1.64	0.693147	0	82	100	0	NA	NA	72	98.61	1.39	1.09861	NA
ENSDARG00000099377	si:cabz01030277.1	194	98.97	1.03	0.693147	0	176	97.73	2.27	0.794513	0.202733	122	95.08	4.92	0.693147	0	82	96.34	3.66	1.09861	0	72	100	0	NA	NA
ENSDARG00000105415	si:ch211-163c2.1	194	98.45	1.55	0.924196	0.400189	176	99.43	0.57	0.693147	NA	122	99.18	0.82	0.693147	NA	82	95.12	4.88	0.9678	0.33819	72	100	0	NA	NA
ENSDARG00000100612	si:ch211-163c2.1	194	98.45	1.55	0.828302	0.234095	176	98.3	1.7	0.828302	0.234095	122	97.54	2.46	0.693147	0	82	97.56	2.44	0.89588	0.286707	72	100	0	NA	NA
ENSDARG00000036893	f13a1b	194	98.45	1.55	0.828302	0.234095	176	96.02	3.98	2.09371	0.956176	122	96.72	3.28	0.693147	0	82	97.56	2.44	1.7006	0.128921	72	95.83	4.17	0.693147	0
ENSDARG00000099026	si:dkey-185m8.2	194	98.97	1.03	0.693147	0	176	93.75	6.25	1.29981	0.386069	122	96.72	3.28	0.794513	0.202733	82	95.12	4.88	1.84444	0.627644	72	98.61	1.39	0.693147	NA
ENSDARG00000039100	jac7	194	99.48	0.52	0.693147	NA	176	98.86	1.14	0.89588	0.286707	122	99.18	0.82	0.693147	NA	82	97.56	2.44	0.693147	0	72	100	0	NA	NA
ENSDARG00000039099	aep1	194	97.94	2.06	0.794513	0.202733	176	97.73	2.27	0.693147	0	122	99.18	0.82	0.693147	NA	82	98.78	1.22	1.09861	NA	72	98.61	1.39	1.09861	NA
ENSDARG00000076388	zgc:194686	194	99.48	0.52	0.693147	NA	176	99.43	0.57	0.693147	NA	122	97.54	2.46	0.693147	0	82	100	0	NA	NA	72	100	0	NA	NA
ENSDARG00000092521	jac1	194	100	0	NA	NA	176	98.3	1.7	0.693147	0	122	98.36	1.64	1.09861	0	82	100	0	NA	NA	72	100	0	NA	NA
ENSDARG00000105371	CR382283.1	194	100	0	NA	NA	176	98.86	1.14	0.693147	0	122	99.18	0.82	0.693147	NA	82	98.78	1.22	1.09861	NA	72	98.61	1.39	0.693147	NA
ENSDARG00000044584	tex261	194	98.45	1.55	2.86137	1.54632	176	97.16	2.84	2.15378	1.6819	122	97.54	2.46	2.05793	1.35415	82	98.78	1.22	1.79176	NA	72	98.61	1.39	3.80666	NA
ENSDARG00000017504	si:ch211-1o7.3	194	99.48	0.52	0.693147	NA	176	98.86	1.14	0.693147	0	122	99.18	0.82	0.693147	NA	82	98.78	1.22	0.693147	NA	72	100	0	NA	NA
ENSDARG00000076239	si:ch211-74f19.2	194	99.48	0.52	0.693147	NA	176	98.86	1.14	0.693147	0	122	96.72	3.28	0.693147	0	82	97.56	2.44	0.693147	0	72	98.61	1.39	0.693147	NA
ENSDARG00000100900	si:ch211-183d5.2	194	98.45	1.55	0.693147	0	176	99.43	0.57	0.693147	NA	122	99.18	0.82	1.60944	NA	82	96.34	3.66	0.693147	0	72	100	0	NA	NA
ENSDARG00000012446	zgc:113057	194	99.48	0.52	0.693147	NA	176	97.16	2.84	1.01752	0.18133	122	96.72	3.28	0.693147	0	82	91.46	8.54	1.50654	0.45681	72	97.22	2.78	0.693147	0
ENSDARG00000024651	snrpa1	194	96.39	3.61	2.38367	1.24218	176	94.89	5.11	2.71946	1.49762	122	93.44	6.56	2.15847	1.60144	82	95.12	4.88	2.52344	0.629642	72	94.44	5.56	1.95096	1.3641
ENSDARG00000070097	selenos	194	90.72	9.28	2.1832	1.37026	176	98.86	1.14	3.15677	1.52358	122	92.62	7.38	1.76377	1.3364	82	92.68	7.32	1.01747	0.794414	72	91.67	8.33	2.31318	1.00186
ENSDARG00000079027	chsy1	194	97.94	2.06	1.30373	1.22117	176	97.16	2.84	1.15615	0.128655	122	98.36	1.64	2.23867	2.1857	82	90.24	9.76	2.02543	0.545318	72	98.61	1.39	0.693147	NA
ENSDARG00000007398	lrrk1	194	97.94	2.06	0.866434	0.346574	176	97.73	2.27	2.48807	1.01548	122	98.36	1.64	1.03972	0.490129	82	91.46	8.54	1.90983	0.554518	72	95.83	4.17	0.693147	0
ENSDARG00000076933	aldh1a3	194	97.94	2.06	0.693147	0	176	98.86	1.14	0.693147	0	122	99.18	0.82	0.693147	NA	82	97.56	2.44	1.09861	0	72	98.61	1.39	0.693147	NA
ENSDARG00000006494	asb7	194	93.3	6.7	1.52152	1.00331	176	97.73	2.27	0.9678	0.549306	122	95.9	4.1	1.8403	1.33122	82	97.56	2.44	1.94591	0	72	98.61	1.39	1.79176	NA
ENSDARG00000086879	lins1	194	100	0	NA	NA	176	99.43	0.57	0.693147	NA	122	100	0	NA	NA	82	96.34	3.66	0.828302	0.234095	72	98.61	1.39	0.693147	NA
ENSDARG00000078541	cers3a	194	99.48	0.52	0.693147	NA	176	96.59	3.41	0.876249	0.297892	122	95.08	4.92	0.760725	0.16553	82	98.78	1.22	1.38629	NA	72	98.61	1.39	0.693147	NA
ENSDARG00000075555	adamts17	194	98.97	1.03	0.693147	0	176	97.73	2.27	0.693147	0	122	98.36	1.64	0.89588	0.286707	82	97.56	2.44	0.693147	0	72	100	0	NA	NA
ENSDARG00000105432	si:cabz01029535.1	194	98.97	1.03	0.693147	0	176	98.86	1.14	0.693147	0	122	100	0	NA	NA	82	98.78	1.22	0.693147	NA	72	100	0	NA	NA
ENSDARG00000104487	mthfs	194	99.48	0.52	0.693147	NA	176	97.16	2.84	2.29422	1.47012	122	100	0	NA	NA	82	98.78	1.22	1.60944	NA	72	97.22	2.78	3.71683	0.188535
ENSDARG00000098443	zfand6	194	97.42	2.58	2.35407	1.59107	176	96.02	3.98	2.438	1.32616	122	97.54	2.46	2.32075	1.41021	82	98.78	1.22	2.77259	NA	72	95.83	4.17	1.86366	2.02739
ENSDARG00000103697	arnt2	194	94.33	5.67	1.05191	0.935109	176	94.32	5.68	1.68796	0.717253	122	95.08	4.92	2.35598	1.07851	82	96.34	3.66	2.94308	0.478898	72	97.22	2.78	2.26089	2.21713
ENSDARG00000058452	abhd17c	194	94.85	5.15	2.18769	1.4288	176	97.16	2.84	2.51414	1.04637	122	96.72	3.28	3.25161	0.717179	82	97.56	2.44	3.48677	1.41685	72	98.61	1.39	3.3673	NA
ENSDARG00000039881	cemip	194	96.39	3.61	1.25692	1.32148	176	92.61	7.39	2.10047	1.06766	122	95.9	4.1	1.49461	0.831439	82	92.68	7.32	2.45277	0.798159	72	94.44	5.56	1.26879	1.15129
ENSDARG00000063030	mesd	194	98.97	1.03	2.86179	1.51326	176	98.86	1.14	2.23295	1.6042	122	98.36	1.64	2.2499	1.62817	82	97.56	2.44	1.35403	0.361208	72	100	0	NA	NA
ENSDARG00000079017	tlnrd1	194	96.91	3.09	1.59209	1.30672	176	98.3	1.7	0.828302	0.234095	122	98.36	1.64	0.693147	0	82	97.56	2.44	1.49787	0.157786	72	98.61	1.39	0.693147	NA
ENSDARG00000102908	il16	194	90.21	9.79	2.06855	0.959584	176	90.34	9.66	2.21754	1.0309	122	92.62	7.38	1.73202	1.13365	82	84.15	15.85	0.95283	0.638307	72	93.06	6.94	2.19622	1.01556
ENSDARG00000090696	si:dkey-15b23.3	194	98.97	1.03	0.89588	0.286707	176	97.73	2.27	0.794513	0.202733	122	98.36	1.64	0.693147	0	82	98.78	1.22	0.693147	NA	72	100	0	NA	NA
ENSDARG00000099543	CR388156.1	194	98.97	1.03	0.693147	0	176	98.86	1.14	0.693147	0	122	100	0	NA	NA	82	98.78	1.22	0.693147	NA	72	98.61	1.39	0.693147	NA
ENSDARG00000058369	mex3b	194	93.81	6.19	1.57678	1.122	176	98.3	1.7	1.79176	0.603165	122	97.54	2.46	3.12068	0.715488	82	95.12	4.88	2.18146	0.548695	72	94.44	5.56	1.9416	1.61346
ENSDARG00000079672	efl1	194	93.81	6.19	1.0722	0.78487	176	94.89	5.11	1.38102	0.874131	122	97.54	2.46	0.693147	0	82	95.12	4.88	1.94076	0.117596	72	100	0	NA	NA
ENSDARG00000006474	saxo2	194	98.45	1.55	0.693147	0	176	98.3	1.7	0.693147	0	122	99.18	0.82	0.693147	NA	82	97.56	2.44	0.89588	0.286707	72	100	0	NA	NA
ENSDARG00000027903	adamtsl3	194	90.21	9.79	1.8881	1.23536	176	94.32	5.68	1.84578	0.784356	122	90.98	9.02	1.43681	1.08275	82	89.02	10.98	2.41411	1.01428	72	95.83	4.17	0.693147	0
ENSDARG00000062959	zgc:158785	194	97.42	2.58	0.855333	0.222082	176	97.16	2.84	0.77424	0.18133	122	98.36	1.64	0.89588	0.286707	82	97.56	2.44	1.24245	0.203422	72	97.22	2.78	0.693147	0
ENSDARG00000017927	cx36.7	194	98.97	1.03	0.693147	0	176	99.43	0.57	0.693147	NA	122	98.36	1.64	0.693147	0	82	100	0	NA	NA	72	97.22	2.78	0.693147	0
ENSDARG00000013360	sh3gl3a	194	98.45	1.55	0.693147	0	176	97.73	2.27	1.1077	0.590589	122	94.26	5.74	1.7266	1.20642	82	93.9	6.1	1.85894	0.613773	72	95.83	4.17	0.828302	0.234095
ENSDARG00000015551	fth1a	194	47.94	52.06	2.94983	1.36883	176	43.75	56.25	1.75271	1.37572	122	47.54	52.46	2.95861	1.24015	82	10.98	89.02	1.65195	1.05313	72	47.22	52.78	3.12231	1.44545
ENSDARG00000011201	rplp2l	194	49.48	50.52	2.62663	0.98594	176	47.73	52.27	1.6305	1.26837	122	54.1	45.9	2.56771	1.05473	82	17.07	82.93	1.24841	0.691578	72	41.67	58.33	2.25021	0.849855
ENSDARG00000058336	slc25a22b	194	98.97	1.03	1.15129	0.647915	176	99.43	0.57	0.693147	NA	122	98.36	1.64	0.693147	0	82	97.56	2.44	0.693147	0	72	98.61	1.39	0.693147	NA
ENSDARG00000078060	syt7b	194	95.88	4.12	0.881157	0.274246	176	93.18	6.82	1.51372	0.594609	122	91.8	8.2	1.17267	0.959275	82	86.59	13.41	2.42032	0.6675	72	100	0	NA	NA
ENSDARG00000062971	sdhaf2	194	97.94	2.06	0.866434	0.346574	176	98.3	1.7	0.828302	0.234095	122	98.36	1.64	0.693147	0	82	100	0	NA	NA	72	97.22	2.78	0.693147	0
ENSDARG00000058349	polr2l	194	92.27	7.73	2.48654	0.590279	176	97.73	2.27	1.85664	0.379592	122	96.72	3.28	2.98159	0.846206	82	96.34	3.66	0.693147	0	72	91.67	8.33	2.39595	0.934812
ENSDARG00000099257	si:ch73-119p20.1	194	97.94	2.06	0.794513	0.202733	176	97.16	2.84	0.993963	0.479297	122	96.72	3.28	0.794513	0.202733	82	97.56	2.44	1.24245	0.203422	72	98.61	1.39	0.693147	NA
ENSDARG00000062956	dagla	194	95.36	4.64	1.89721	1.50492	176	93.18	6.82	1.88103	1.11858	122	92.62	7.38	2.25176	1.26427	82	90.24	9.76	2.54311	0.373156	72	95.83	4.17	1.987	2.24102
ENSDARG00000036870	arih1l	194	97.94	2.06	1.60581	1.82533	176	97.73	2.27	2.3155	0.931681	122	94.26	5.74	1.61374	1.35944	82	93.9	6.1	2.23038	0.289861	72	98.61	1.39	0.693147	NA
ENSDARG00000016774	plekho2	194	92.78	7.22	1.07697	0.692076	176	96.59	3.41	1.75685	1.1705	122	85.25	14.75	1.78379	1.18587	82	85.37	14.63	2.42999	1.04364	72	90.28	9.72	1.56826	1.26196
ENSDARG00000098647	ankdd1a	194	98.97	1.03	0.693147	0	176	99.43	0.57	0.693147	NA	122	96.72	3.28	0.794513	0.202733	82	91.46	8.54	1.04069	0.153251	72	98.61	1.39	0.693147	NA
ENSDARG00000007760	spg21	194	90.72	9.28	2.74064	1.32537	176	92.05	7.95	2.04652	1.59647	122	85.25	14.75	2.80079	1.24456	82	69.51	30.49	1.24249	1.19983	72	90.28	9.72	2.46029	1.28739
ENSDARG00000029063	clpxa	194	93.81	6.19	1.87003	1.41516	176	96.59	3.41	1.73319	0.898795	122	96.72	3.28	1.93298	0.951628	82	92.68	7.32	2.48736	0.773993	72	98.61	1.39	4.27667	NA
ENSDARG00000038976	pdcd7	194	96.39	3.61	2.46286	1.14568	176	96.59	3.41	1.34515	0.553315	122	95.9	4.1	1.79482	1.53519	82	92.68	7.32	2.12219	0.397424	72	98.61	1.39	0.693147	NA
ENSDARG00000076449	kbtbd13	194	97.94	2.06	0.693147	0	176	98.86	1.14	0.693147	0	122	100	0	NA	NA	82	100	0	NA	NA	72	100	0	NA	NA
ENSDARG00000002701	rasl12	194	96.39	3.61	1.03891	0.589097	176	96.02	3.98	1.13794	0.466644	122	95.9	4.1	1.43092	1.02382	82	92.68	7.32	2.10509	0.534515	72	95.83	4.17	0.693147	0
ENSDARG00000025797	abhd2a	194	83.51	16.49	2.52251	1.22584	176	77.84	22.16	1.97804	1.60927	122	74.59	25.41	2.49313	1.30435	82	47.56	52.44	0.951837	0.611385	72	75	25	2.67813	1.1074
ENSDARG00000012504	rlbp1a	194	100	0	NA	NA	176	98.86	1.14	1.35403	0.361208	122	97.54	2.46	0.998577	0.529021	82	98.78	1.22	0.693147	NA	72	98.61	1.39	0.693147	NA
ENSDARG00000058257	slc39a1	194	92.27	7.73	2.59821	1.49186	176	96.02	3.98	1.84183	0.999479	122	93.44	6.56	2.22704	1.24221	82	90.24	9.76	1.32948	1.23204	72	87.5	12.5	2.01995	1.2279
ENSDARG00000105391	strc	194	93.3	6.7	0.755526	0.152266	176	96.02	3.98	1.08923	0.676442	122	96.72	3.28	0.9678	0.549306	82	92.68	7.32	1.77557	0.205111	72	95.83	4.17	0.693147	0
ENSDARG00000062909	furina	194	95.88	4.12	1.93909	1.51947	176	97.16	2.84	1.44068	0.485601	122	97.54	2.46	0.693147	0	82	93.9	6.1	1.76257	0.581441	72	100	0	NA	NA
ENSDARG00000011449	fes	194	96.91	3.09	0.828302	0.209381	176	97.73	2.27	1.34382	0.78437	122	98.36	1.64	0.89588	0.286707	82	93.9	6.1	1.51202	0.365369	72	94.44	5.56	0.794513	0.202733
ENSDARG00000033099	kif7	194	93.81	6.19	0.894845	0.487447	176	97.16	2.84	1.76872	1.33208	122	94.26	5.74	2.01602	1.49398	82	97.56	2.44	2.59648	0.157786	72	95.83	4.17	1.34178	1.12347
ENSDARG00000075129	mrps11	194	97.42	2.58	2.92093	1.31512	176	97.73	2.27	1.64997	0.400333	122	97.54	2.46	1.85865	1.67984	82	100	0	NA	NA	72	97.22	2.78	1.9356	0.776836
ENSDARG00000016307	mrpl46	194	95.88	4.12	1.59868	1.36581	176	97.73	2.27	1.82831	1.13408	122	99.18	0.82	2.3979	NA	82	93.9	6.1	2.08842	0.572978	72	97.22	2.78	2.13833	2.0438
ENSDARG00000086214	ntrk3b	194	97.94	2.06	0.89588	0.234095	176	98.3	1.7	1.19451	0.555548	122	95.9	4.1	0.693147	0	82	96.34	3.66	1.26889	0.294925	72	97.22	2.78	0.693147	0
ENSDARG00000098326	CU280645.1	194	99.48	0.52	0.693147	NA	176	99.43	0.57	0.693147	NA	122	99.18	0.82	1.09861	NA	82	96.34	3.66	0.924196	0.400189	72	98.61	1.39	0.693147	NA
ENSDARG00000023868	si:dkey-172h23.2	194	96.91	3.09	0.808672	0.282976	176	89.2	10.8	1.59415	0.541292	122	99.18	0.82	1.79176	NA	82	87.8	12.2	2.19274	0.600146	72	95.83	4.17	1.9783	1.88573
ENSDARG00000057427	sv2ba	194	98.45	1.55	0.693147	0	176	97.16	2.84	0.993963	0.298667	122	98.36	1.64	0.693147	0	82	93.9	6.1	1.25831	0.232476	72	97.22	2.78	0.89588	0.286707
ENSDARG00000017078	mespaa	194	98.97	1.03	1.03972	0.490129	176	99.43	0.57	0.693147	NA	122	99.18	0.82	0.693147	NA	82	97.56	2.44	0.693147	0	72	98.61	1.39	0.693147	NA
ENSDARG00000089706	si:ch211-276a23.5	194	97.42	2.58	0.693147	0	176	100	0	NA	NA	122	97.54	2.46	0.828302	0.234095	82	95.12	4.88	0.997246	0.202733	72	98.61	1.39	0.693147	NA
ENSDARG00000036809	si:ch211-106j24.1	194	96.91	3.09	0.924196	0.35794	176	94.89	5.11	1.35775	0.684386	122	92.62	7.38	1.05218	0.319669	82	98.78	1.22	2.70805	NA	72	95.83	4.17	0.693147	0
ENSDARG00000034434	igf1rb	194	95.36	4.64	1.79086	1.51773	176	92.61	7.39	1.70693	0.579618	122	95.08	4.92	1.60943	1.04073	82	93.9	6.1	2.57277	0.699148	72	94.44	5.56	1.74894	1.40641
ENSDARG00000057527	mef2ab	194	97.94	2.06	0.693147	0	176	100	0	NA	NA	122	100	0	NA	NA	82	96.34	3.66	0.828302	0.234095	72	98.61	1.39	0.693147	NA
ENSDARG00000073970	mctp2b	194	99.48	0.52	0.693147	NA	176	98.3	1.7	0.693147	0	122	100	0	NA	NA	82	96.34	3.66	0.924196	0.400189	72	97.22	2.78	0.693147	0
ENSDARG00000070006	rcn1	194	97.42	2.58	1.56955	1.60061	176	97.73	2.27	1.90615	1.53695	122	98.36	1.64	1.58903	1.26697	82	97.56	2.44	2.08719	0.675649	72	98.61	1.39	0.693147	NA
ENSDARG00000045936	pax6b	194	96.91	3.09	0.693147	0	176	95.45	4.55	1.14619	0.407519	122	97.54	2.46	0.693147	0	82	95.12	4.88	1.45428	0.354704	72	97.22	2.78	0.693147	0
ENSDARG00000008852	elp4	194	96.39	3.61	0.792168	0.261985	176	95.45	4.55	1.15581	0.685825	122	98.36	1.64	0.89588	0.286707	82	91.46	8.54	1.62093	0.329776	72	98.61	1.39	1.38629	NA
ENSDARG00000045935	immp1l	194	97.94	2.06	1.46305	1.28381	176	98.86	1.14	1.24245	0.776836	122	98.36	1.64	0.693147	0	82	97.56	2.44	1.35403	0.361208	72	98.61	1.39	2.94444	NA
ENSDARG00000117257	BX957347.1	194	96.39	3.61	0.808994	0.197847	176	94.32	5.68	1.02681	0.390883	122	97.54	2.46	0.998577	0.529021	82	96.34	3.66	1.99042	0.0770944	72	97.22	2.78	0.693147	0
ENSDARG00000074813	btr05	194	98.97	1.03	0.693147	0	176	100	0	NA	NA	122	98.36	1.64	0.693147	0	82	98.78	1.22	0.693147	NA	72	100	0	NA	NA
ENSDARG00000105558	btr07	194	99.48	0.52	0.693147	NA	176	98.3	1.7	0.693147	0	122	99.18	0.82	0.693147	NA	82	98.78	1.22	0.693147	NA	72	100	0	NA	NA
ENSDARG00000105603	BX957276.1	194	98.97	1.03	2.04717	1.91488	176	98.3	1.7	1.6566	0.966471	122	99.18	0.82	3.21888	NA	82	98.78	1.22	1.09861	NA	72	100	0	NA	NA
ENSDARG00000006889	mpped2a	194	91.75	8.25	2.31134	1.27231	176	95.45	4.55	1.63757	0.83263	122	94.26	5.74	2.88748	1.79059	82	87.8	12.2	1.62082	1.28505	72	88.89	11.11	2.08945	1.42852
ENSDARG00000101144	zdhhc13	194	96.91	3.09	2.72152	1.48626	176	98.86	1.14	1.9356	0.776836	122	96.72	3.28	0.794513	0.202733	82	95.12	4.88	2.19871	0.568598	72	95.83	4.17	2.59882	1.6526
ENSDARG00000101706	csrp3	194	98.45	1.55	0.693147	0	176	98.86	1.14	0.693147	0	122	99.18	0.82	0.693147	NA	82	98.78	1.22	0.693147	NA	72	100	0	NA	NA
ENSDARG00000057323	e2f8	194	97.42	2.58	0.693147	0	176	94.32	5.68	1.36693	0.410704	122	97.54	2.46	0.828302	0.234095	82	93.9	6.1	1.6568	0.488474	72	98.61	1.39	0.693147	NA
ENSDARG00000073688	nav2a	194	96.91	3.09	1.1073	0.554534	176	90.34	9.66	1.52093	0.728035	122	95.9	4.1	1.32561	0.706405	82	90.24	9.76	2.83159	0.664759	72	93.06	6.94	0.993963	0.298667
ENSDARG00000028386	htatip2	194	97.42	2.58	3.68543	0.55482	176	97.16	2.84	1.49911	0.62317	122	95.08	4.92	2.29716	1.62277	82	95.12	4.88	3.15842	0.740031	72	100	0	NA	NA
ENSDARG00000019791	prmt3	194	98.97	1.03	2.15203	2.06318	176	98.3	1.7	1.9783	1.30165	122	96.72	3.28	0.693147	0	82	97.56	2.44	1.49787	0.157786	72	100	0	NA	NA
ENSDARG00000067964	slc6a5	194	95.88	4.12	0.807684	0.323958	176	96.59	3.41	2.30017	1.4184	122	96.72	3.28	1.00634	0.626381	82	97.56	2.44	1.97562	0.833435	72	91.67	8.33	0.89588	0.222082
ENSDARG00000098626	nitr12	194	100	0	NA	NA	176	98.86	1.14	0.693147	0	122	97.54	2.46	0.693147	0	82	100	0	NA	NA	72	100	0	NA	NA
ENSDARG00000028333	nitr9	194	98.97	1.03	0.693147	0	176	98.3	1.7	0.693147	0	122	98.36	1.64	0.693147	0	82	100	0	NA	NA	72	100	0	NA	NA
ENSDARG00000100740	CU179702.2	194	100	0	NA	NA	176	100	0	NA	NA	122	98.36	1.64	0.693147	0	82	96.34	3.66	1.15525	0.400189	72	100	0	NA	NA
ENSDARG00000069773	nitr1b	194	98.97	1.03	0.693147	0	176	99.43	0.57	0.693147	NA	122	100	0	NA	NA	82	96.34	3.66	0.828302	0.234095	72	100	0	NA	NA
ENSDARG00000077557	nitr5	194	96.91	3.09	0.693147	0	176	98.86	1.14	0.693147	0	122	99.18	0.82	0.693147	NA	82	97.56	2.44	0.693147	0	72	100	0	NA	NA
ENSDARG00000075288	nitr4a	194	97.42	2.58	0.77424	0.18133	176	96.59	3.41	1.02896	0.401946	122	96.72	3.28	0.794513	0.202733	82	89.02	10.98	1.82263	0.522036	72	100	0	NA	NA
ENSDARG00000001234	map4k2	194	98.45	1.55	1.2614	0.984237	176	97.73	2.27	0.693147	0	122	99.18	0.82	0.693147	NA	82	97.56	2.44	1.09861	0	72	95.83	4.17	0.828302	0.234095
ENSDARG00000089456	men1	194	96.91	3.09	2.30342	1.78702	176	100	0	NA	NA	122	96.72	3.28	3.37355	0.279195	82	95.12	4.88	2.2688	0.302501	72	95.83	4.17	2.35662	1.44778
ENSDARG00000091348	rtn3	194	84.02	15.98	1.9483	1.22818	176	88.64	11.36	2.28419	1.42251	122	71.31	28.69	2.03734	1.14884	82	57.32	42.68	0.836663	0.381917	72	79.17	20.83	1.33368	0.661516
ENSDARG00000088036	si:dkey-106g10.7	194	97.42	2.58	0.693147	0	176	94.89	5.11	1.35712	0.782361	122	94.26	5.74	0.792168	0.261985	82	95.12	4.88	1.77001	0.531024	72	97.22	2.78	0.89588	0.286707
ENSDARG00000104840	si:dkey-28a3.2	194	97.94	2.06	1.03972	0.400189	176	95.45	4.55	1.8181	1.55211	122	95.9	4.1	0.91287	0.317595	82	97.56	2.44	1.35403	0.361208	72	98.61	1.39	0.693147	NA
ENSDARG00000062834	ecsit	194	97.42	2.58	1.30559	0.938307	176	97.73	2.27	1.17962	0.606417	122	95.9	4.1	2.69804	1.66825	82	97.56	2.44	2.09483	0.428603	72	98.61	1.39	2.83321	NA
ENSDARG00000058038	eml3	194	94.85	5.15	1.50473	0.954092	176	96.02	3.98	1.97436	1.29339	122	99.18	0.82	0.693147	NA	82	91.46	8.54	2.38824	0.564735	72	97.22	2.78	0.89588	0.286707
ENSDARG00000013031	mta2	194	97.42	2.58	1.60392	1.24726	176	96.59	3.41	1.35798	0.607966	122	95.9	4.1	2.50402	1.23282	82	97.56	2.44	4.6309	1.83663	72	97.22	2.78	2.41814	2.43951
ENSDARG00000057328	cth1	194	98.45	1.55	0.963457	0.234095	176	100	0	NA	NA	122	99.18	0.82	0.693147	NA	82	98.78	1.22	1.09861	NA	72	98.61	1.39	0.693147	NA
ENSDARG00000079684	taf6l	194	97.94	2.06	1.89002	1.07109	176	98.86	1.14	2.17835	1.52699	122	97.54	2.46	1.61734	1.0588	82	100	0	NA	NA	72	94.44	5.56	1.14109	0.89588
ENSDARG00000057331	kcnk7	194	99.48	0.52	2.19722	NA	176	99.43	0.57	1.09861	NA	122	97.54	2.46	0.693147	0	82	100	0	NA	NA	72	100	0	NA	NA
ENSDARG00000057353	ehbp1l1a	194	89.69	10.31	1.97368	1.05146	176	90.34	9.66	1.68879	1.13195	122	84.43	15.57	2.21952	1.17822	82	69.51	30.49	1.82153	1.3174	72	98.61	1.39	1.38629	NA
ENSDARG00000105521	si:ch73-40a2.1	194	98.97	1.03	0.693147	0	176	97.73	2.27	0.693147	0	122	98.36	1.64	0.89588	0.286707	82	95.12	4.88	1.20907	0.527103	72	98.61	1.39	0.693147	NA
ENSDARG00000058044	rab1ba	194	84.02	15.98	2.09648	1.30245	176	91.48	8.52	1.6733	1.37127	122	79.51	20.49	1.87828	1.17304	82	54.88	45.12	1.16155	0.967641	72	73.61	26.39	2.31104	1.08235
ENSDARG00000087452	peli3	194	95.88	4.12	1.44011	1.09761	176	98.86	1.14	1.31953	0.885837	122	97.54	2.46	3.14858	0.401311	82	96.34	3.66	2.14538	0.658608	72	97.22	2.78	1.89209	0.71531
ENSDARG00000103713	cd248a	194	98.97	1.03	0.693147	0	176	98.86	1.14	2.69225	2.82715	122	98.36	1.64	0.693147	0	82	96.34	3.66	0.963457	0.234095	72	100	0	NA	NA
ENSDARG00000067925	sstr1b	194	96.39	3.61	0.751071	0.153251	176	97.16	2.84	1.01503	0.447768	122	98.36	1.64	1.03972	0.490129	82	91.46	8.54	1.64666	0.461237	72	98.61	1.39	0.693147	NA
ENSDARG00000105532	znf16l	194	94.85	5.15	1.22628	0.544858	176	96.02	3.98	1.65684	0.874023	122	98.36	1.64	2.31249	1.71668	82	93.9	6.1	2.11022	0.4652	72	100	0	NA	NA
ENSDARG00000009610	rgs12a	194	97.42	2.58	1.51326	1.04115	176	97.16	2.84	1.42777	0.52009	122	96.72	3.28	0.794513	0.202733	82	92.68	7.32	1.85516	0.53016	72	97.22	2.78	0.693147	0
ENSDARG00000078801	msantd1	194	100	0	NA	NA	176	99.43	0.57	1.09861	NA	122	98.36	1.64	0.693147	0	82	96.34	3.66	0.693147	0	72	98.61	1.39	0.693147	NA
ENSDARG00000076302	DTX4	194	96.91	3.09	0.91344	0.377576	176	96.02	3.98	1.12111	0.408021	122	97.54	2.46	0.693147	0	82	96.34	3.66	1.53506	0.128832	72	95.83	4.17	1.11073	0.723283
ENSDARG00000099518	si:ch211-119e14.1	194	97.94	2.06	1.17053	0.710648	176	96.02	3.98	1.51663	1.01376	122	96.72	3.28	0.92222	0.458145	82	96.34	3.66	1.59583	0.203075	72	100	0	NA	NA
ENSDARG00000008660	coro1b	194	97.42	2.58	0.77424	0.18133	176	98.86	1.14	1.24245	0.203422	122	96.72	3.28	0.794513	0.202733	82	95.12	4.88	1.42595	0.242252	72	97.22	2.78	0.693147	0
ENSDARG00000077419	nectin4a	194	97.42	2.58	0.693147	0	176	98.3	1.7	0.924196	0.400189	122	97.54	2.46	0.924196	0.400189	82	95.12	4.88	1.64481	0.192587	72	97.22	2.78	0.693147	0
ENSDARG00000036678	trmt10a	194	98.97	1.03	2.20336	2.13576	176	97.73	2.27	1.19687	0.586396	122	99.18	0.82	3.78419	NA	82	100	0	NA	NA	72	98.61	1.39	3.58352	NA
ENSDARG00000098379	si:dkey-38l22.2	194	96.39	3.61	0.808994	0.197847	176	96.59	3.41	0.876249	0.297892	122	93.44	6.56	1.18277	1.22926	82	90.24	9.76	2.14711	0.699587	72	97.22	2.78	0.693147	0
ENSDARG00000006754	mllt3	194	98.97	1.03	1.99449	1.84038	176	98.3	1.7	0.963457	0.234095	122	98.36	1.64	0.89588	0.286707	82	95.12	4.88	0.89588	0.234095	72	100	0	NA	NA
ENSDARG00000022020	focad	194	98.45	1.55	0.693147	0	176	97.16	2.84	0.855333	0.222082	122	98.36	1.64	0.693147	0	82	96.34	3.66	1.19451	0.166093	72	97.22	2.78	0.693147	0
ENSDARG00000102221	HACD4	194	97.94	2.06	2.15941	1.66037	176	98.86	1.14	1.52226	0.59913	122	100	0	NA	NA	82	100	0	NA	NA	72	93.06	6.94	2.66315	1.772
ENSDARG00000007526	ndufs2	194	93.3	6.7	2.39609	1.1207	176	97.73	2.27	2.90151	1.09375	122	96.72	3.28	2.13814	1.66869	82	93.9	6.1	1.5805	1.23952	72	90.28	9.72	3.15717	0.540751
ENSDARG00000001634	kirrel1a	194	89.18	10.82	1.57651	1.11872	176	94.32	5.68	2.17482	1.02383	122	91.8	8.2	1.45394	1.07951	82	89.02	10.98	2.1401	0.657343	72	97.22	2.78	1.24245	0.776836
ENSDARG00000080020	il13ra1	194	98.45	1.55	0.828302	0.234095	176	99.43	0.57	0.693147	NA	122	95.9	4.1	0.831777	0.309985	82	95.12	4.88	1.92967	0.716042	72	98.61	1.39	1.09861	NA
ENSDARG00000062485	dock11	194	97.94	2.06	1.09551	0.473452	176	94.89	5.11	1.32062	0.46497	122	99.18	0.82	2.99573	NA	82	87.8	12.2	2.19369	0.603031	72	95.83	4.17	0.693147	0
ENSDARG00000102066	ntn4	194	98.97	1.03	0.693147	0	176	99.43	0.57	0.693147	NA	122	96.72	3.28	1.32458	1.26286	82	100	0	NA	NA	72	97.22	2.78	0.693147	0
ENSDARG00000105037	snrpf	194	93.81	6.19	2.61003	1.74737	176	97.16	2.84	2.56212	1.38558	122	95.9	4.1	2.33496	0.93014	82	95.12	4.88	2.51883	1.22398	72	93.06	6.94	3.1288	0.491182
ENSDARG00000036575	si:ch73-71d17.2	194	97.94	2.06	1.1611	0.935901	176	98.86	1.14	1.03972	0.490129	122	95.08	4.92	0.969519	0.50508	82	96.34	3.66	1.36478	0.256091	72	97.22	2.78	1.74825	0.918732
ENSDARG00000088656	si:ch211-212k18.6	194	97.42	2.58	0.936426	0.222082	176	97.16	2.84	0.855333	0.222082	122	95.9	4.1	0.77424	0.18133	82	96.34	3.66	1.76276	0.650127	72	97.22	2.78	0.693147	0
ENSDARG00000055504	si:ch211-212k18.7	194	100	0	NA	NA	176	96.59	3.41	0.876249	0.448507	122	100	0	NA	NA	82	100	0	NA	NA	72	97.22	2.78	0.693147	0
ENSDARG00000086421	si:ch211-212k18.8	194	97.94	2.06	1.24245	0.463629	176	95.45	4.55	1.30631	0.492788	122	95.08	4.92	1.93818	0.918369	82	97.56	2.44	2.41814	0.312423	72	95.83	4.17	1.36478	0.837083
ENSDARG00000100946	si:ch211-212k18.9	194	98.97	1.03	2.19101	0.822472	176	97.73	2.27	1.19687	0.395595	122	98.36	1.64	1.44519	0.490129	82	97.56	2.44	2.01268	0.094421	72	95.83	4.17	1.56071	0.400189
ENSDARG00000079463	man2b2	194	94.85	5.15	2.56026	1.21581	176	96.59	3.41	2.10325	0.640943	122	98.36	1.64	2.78034	0.30461	82	97.56	2.44	2.29756	0.141896	72	94.44	5.56	2.65263	1.42525
ENSDARG00000013329	ttc5	194	97.94	2.06	2.46133	1.84668	176	97.73	2.27	1.64481	0.597823	122	96.72	3.28	2.62337	1.75894	82	98.78	1.22	1.38629	NA	72	97.22	2.78	3.09104	0
ENSDARG00000104639	CCNB1IP1	194	99.48	0.52	0.693147	NA	176	98.3	1.7	0.693147	0	122	98.36	1.64	0.693147	0	82	98.78	1.22	0.693147	NA	72	98.61	1.39	1.60944	NA
ENSDARG00000103316	si:ch211-212k18.5	194	96.39	3.61	0.751071	0.153251	176	97.73	2.27	0.997246	0.202733	122	97.54	2.46	0.693147	0	82	97.56	2.44	1.09861	0	72	98.61	1.39	0.693147	NA
ENSDARG00000055226	slc7a7	194	98.97	1.03	0.693147	0	176	99.43	0.57	0.693147	NA	122	99.18	0.82	0.693147	NA	82	97.56	2.44	0.693147	0	72	100	0	NA	NA
ENSDARG00000069313	oxa1l	194	97.42	2.58	1.95146	1.51167	176	99.43	0.57	4.39445	NA	122	97.54	2.46	1.931	1.58217	82	98.78	1.22	2.56495	NA	72	98.61	1.39	0.693147	NA
ENSDARG00000014657	zgc:171731	194	97.94	2.06	1.02359	0.43483	176	99.43	0.57	0.693147	NA	122	97.54	2.46	0.998577	0.529021	82	98.78	1.22	0.693147	NA	72	100	0	NA	NA
ENSDARG00000105614	si:ch211-212k18.13	194	97.42	2.58	0.693147	0	176	96.59	3.41	1.03103	0.16553	122	97.54	2.46	0.828302	0.234095	82	98.78	1.22	1.09861	NA	72	100	0	NA	NA
ENSDARG00000089432	si:ch211-212k18.15	194	100	0	NA	NA	176	98.86	1.14	0.693147	0	122	99.18	0.82	0.693147	NA	82	97.56	2.44	0.89588	0.286707	72	97.22	2.78	1.03972	0.490129
ENSDARG00000104169	si:ch211-212k18.4	194	89.18	10.82	1.73538	1.1553	176	93.18	6.82	1.97841	1.10675	122	89.34	10.66	2.1037	1.02124	82	60.98	39.02	1.53419	1.014	72	90.28	9.72	2.71103	1.27495
ENSDARG00000101750	si:ch211-196p9.1	194	96.91	3.09	0.760725	0.16553	176	95.45	4.55	1.26073	0.390404	122	98.36	1.64	0.693147	0	82	96.34	3.66	1.36478	0.256091	72	97.22	2.78	1.24245	0.776836
ENSDARG00000062085	tkfc	194	98.97	1.03	2.26089	2.21713	176	97.73	2.27	1.77869	1.34329	122	97.54	2.46	1.85356	2.00989	82	97.56	2.44	2.08719	0.675649	72	94.44	5.56	1.41574	1.19032
ENSDARG00000089821	si:dkey-9k7.3	194	98.45	1.55	0.924196	0.400189	176	97.16	2.84	1.07506	0.247178	122	97.54	2.46	0.828302	0.234095	82	95.12	4.88	1.24245	0.166093	72	98.61	1.39	0.693147	NA
ENSDARG00000010940	BX957278.1	194	100	0	NA	NA	176	99.43	0.57	1.09861	NA	122	99.18	0.82	0.693147	NA	82	95.12	4.88	0.693147	0	72	100	0	NA	NA
ENSDARG00000076472	ovol1a	194	97.94	2.06	0.693147	0	176	98.3	1.7	0.693147	0	122	97.54	2.46	0.693147	0	82	100	0	NA	NA	72	100	0	NA	NA
ENSDARG00000069326	mus81	194	97.42	2.58	1.25382	1.2537	176	96.02	3.98	1.25961	0.357253	122	97.54	2.46	1.54813	0.946337	82	91.46	8.54	1.86993	0.39907	72	98.61	1.39	0.693147	NA
ENSDARG00000077986	TMEM151A	194	95.88	4.12	0.74383	0.143354	176	92.61	7.39	1.5486	0.686619	122	96.72	3.28	0.794513	0.202733	82	90.24	9.76	2.07134	0.621209	72	98.61	1.39	1.60944	NA
ENSDARG00000056233	zgc:110591	194	80.41	19.59	2.55438	1.41157	176	81.82	18.18	1.87025	1.3217	122	77.05	22.95	2.45592	1.22815	82	47.56	52.44	0.900995	0.482781	72	73.61	26.39	2.93623	1.20543
ENSDARG00000088810	prox1b	194	98.45	1.55	1.31708	1.08069	176	100	0	NA	NA	122	97.54	2.46	1.19451	0.868379	82	92.68	7.32	1.53638	0.48644	72	97.22	2.78	0.693147	0
ENSDARG00000020397	snx15	194	97.42	2.58	0.693147	0	176	97.73	2.27	2.54769	1.55047	122	99.18	0.82	0.693147	NA	82	97.56	2.44	1.44519	0.490129	72	97.22	2.78	0.693147	0
ENSDARG00000069331	trip6	194	95.88	4.12	1.63267	1.37052	176	98.3	1.7	1.96203	0.310985	122	96.72	3.28	1.958	1.51981	82	96.34	3.66	2.53629	1.15863	72	97.22	2.78	0.693147	0
ENSDARG00000069335	bcl6b	194	99.48	0.52	0.693147	NA	176	97.73	2.27	0.89588	0.234095	122	97.54	2.46	1.8686	1.4769	82	98.78	1.22	1.09861	NA	72	100	0	NA	NA
ENSDARG00000055342	slc16a13	194	97.94	2.06	0.89588	0.234095	176	95.45	4.55	1.32948	0.644133	122	100	0	NA	NA	82	92.68	7.32	1.58433	0.44726	72	98.61	1.39	2.94444	NA
ENSDARG00000056346	acap1	194	97.94	2.06	2.39179	2.17319	176	96.59	3.41	1.35328	0.836066	122	95.08	4.92	1.76214	1.13572	82	98.78	1.22	1.60944	NA	72	88.89	11.11	2.33275	1.02529
ENSDARG00000069334	zgc:114045	194	94.85	5.15	1.72602	1.36003	176	99.43	0.57	1.09861	NA	122	98.36	1.64	2.3222	2.30382	82	98.78	1.22	2.19722	NA	72	100	0	NA	NA
ENSDARG00000036414	si:ch73-335l21.1	194	97.42	2.58	0.957498	0.404532	176	97.73	2.27	1.68096	1.10103	122	95.08	4.92	0.693147	0	82	93.9	6.1	1.82259	0.294879	72	97.22	2.78	0.693147	0
ENSDARG00000117632	CU019646.1	194	98.45	1.55	0.828302	0.234095	176	99.43	0.57	1.09861	NA	122	95.9	4.1	0.693147	0	82	96.34	3.66	0.828302	0.234095	72	95.83	4.17	0.693147	0
ENSDARG00000091234	si:ch73-335l21.4	194	67.53	32.47	2.36245	1.37395	176	63.64	36.36	1.46934	1.19202	122	64.75	35.25	3.1488	1.18695	82	26.83	73.17	1.40581	1.11361	72	36.11	63.89	3.65904	1.47457
ENSDARG00000105617	si:ch73-335l21.2	194	99.48	0.52	0.693147	NA	176	98.86	1.14	0.693147	0	122	98.36	1.64	2.42602	2.45065	82	100	0	NA	NA	72	98.61	1.39	0.693147	NA
ENSDARG00000056184	dvl2	194	76.29	23.71	2.38587	1.27493	176	83.52	16.48	1.31892	1.32637	122	70.49	29.51	2.22404	1.16402	82	45.12	54.88	1.05367	0.72404	72	73.61	26.39	2.4725	1.26783
ENSDARG00000016687	acadvl	194	92.27	7.73	1.97405	1.33694	176	96.02	3.98	2.12438	1.19455	122	91.8	8.2	1.68023	1.04836	82	90.24	9.76	2.2822	1.54046	72	91.67	8.33	2.35957	1.22457
ENSDARG00000077414	zgc:194312	194	100	0	NA	NA	176	99.43	0.57	0.693147	NA	122	98.36	1.64	0.693147	0	82	97.56	2.44	0.693147	0	72	100	0	NA	NA
ENSDARG00000090444	ponzr1	194	50	50	3.33633	1.40406	176	43.18	56.82	1.55663	1.30297	122	29.51	70.49	3.20564	1.35944	82	12.2	87.8	1.46715	0.877854	72	44.44	55.56	3.03897	1.32743
ENSDARG00000036420	si:dkey-33c9.6	194	96.39	3.61	0.808994	0.197847	176	97.73	2.27	1.12495	0.375309	122	94.26	5.74	0.693147	0	82	97.56	2.44	1.35403	0.361208	72	98.61	1.39	0.693147	NA
ENSDARG00000036422	ntn5	194	97.42	2.58	0.77424	0.18133	176	98.3	1.7	1.13373	0.459154	122	95.9	4.1	0.77424	0.18133	82	95.12	4.88	1.31437	0.143841	72	98.61	1.39	0.693147	NA
ENSDARG00000055797	cnpy4	194	98.45	1.55	1.8686	2.03595	176	98.86	1.14	1.35403	0.361208	122	96.72	3.28	1.44208	1.49787	82	98.78	1.22	1.38629	NA	72	98.61	1.39	0.693147	NA
ENSDARG00000061850	si:dkey-19b23.13	194	98.45	1.55	0.828302	0.234095	176	98.86	1.14	0.693147	0	122	100	0	NA	NA	82	96.34	3.66	0.693147	0	72	98.61	1.39	0.693147	NA
ENSDARG00000036426	zgc:103586	194	99.48	0.52	0.693147	NA	176	99.43	0.57	0.693147	NA	122	97.54	2.46	0.828302	0.234095	82	100	0	NA	NA	72	98.61	1.39	0.693147	NA
ENSDARG00000036427	slc3a2a	194	97.94	2.06	2.14742	0.681505	176	96.59	3.41	1.97918	1.12341	122	94.26	5.74	2.21254	1.48395	82	97.56	2.44	2.17835	0.546728	72	98.61	1.39	1.09861	NA
ENSDARG00000055791	zgc:158423	194	99.48	0.52	0.693147	NA	176	99.43	0.57	1.79176	NA	122	97.54	2.46	1.05935	0.348237	82	97.56	2.44	1.44519	1.06354	72	98.61	1.39	0.693147	NA
ENSDARG00000098410	si:dkey-19b23.10	194	98.45	1.55	0.693147	0	176	98.86	1.14	0.89588	0.286707	122	100	0	NA	NA	82	98.78	1.22	0.693147	NA	72	100	0	NA	NA
ENSDARG00000079034	si:dkey-19b23.11	194	97.42	2.58	0.693147	0	176	98.3	1.7	0.828302	0.234095	122	97.54	2.46	0.828302	0.234095	82	96.34	3.66	1.26889	0.294925	72	97.22	2.78	0.693147	0
ENSDARG00000099752	si:dkey-19b23.7	194	98.97	1.03	0.693147	0	176	98.86	1.14	0.89588	0.286707	122	100	0	NA	NA	82	97.56	2.44	0.89588	0.286707	72	100	0	NA	NA
ENSDARG00000103211	si:dkey-19b23.8	194	97.42	2.58	0.855333	0.222082	176	97.73	2.27	0.794513	0.202733	122	95.08	4.92	0.828302	0.209381	82	98.78	1.22	1.38629	NA	72	100	0	NA	NA
ENSDARG00000036430	sat2a	194	98.97	1.03	0.693147	0	176	98.86	1.14	0.693147	0	122	98.36	1.64	0.693147	0	82	100	0	NA	NA	72	98.61	1.39	2.07944	NA
ENSDARG00000069376	tnfsf12	194	94.85	5.15	2.78568	1.22168	176	96.59	3.41	2.7434	1.13644	122	99.18	0.82	3.93183	NA	82	97.56	2.44	2.4414	0.0615263	72	95.83	4.17	3.24516	0.793281
ENSDARG00000021405	chd3	194	76.29	23.71	1.98508	1.20236	176	86.93	13.07	1.86275	1.22205	122	77.87	22.13	1.60403	0.954573	82	50	50	1.18429	1.04992	72	80.56	19.44	1.93703	0.813343
ENSDARG00000056007	cyb5d1	194	95.88	4.12	0.693147	0	176	98.86	1.14	0.693147	0	122	99.18	0.82	0.693147	NA	82	100	0	NA	NA	72	98.61	1.39	0.693147	NA
ENSDARG00000017874	dnajc3b	194	95.88	4.12	2.14517	1.26052	176	97.16	2.84	1.69527	0.258408	122	98.36	1.64	0.693147	0	82	97.56	2.44	1.73287	0.490129	72	98.61	1.39	0.693147	NA
ENSDARG00000112049	cldn15a	194	97.42	2.58	0.693147	0	176	98.86	1.14	1.03972	0.490129	122	96.72	3.28	0.866434	0.346574	82	97.56	2.44	1.09861	0	72	97.22	2.78	0.693147	0
ENSDARG00000114549	fis1	194	94.85	5.15	2.71618	0.856162	176	96.59	3.41	2.08223	0.905626	122	86.07	13.93	2.49092	0.91895	82	85.37	14.63	0.769505	0.26451	72	91.67	8.33	2.01121	1.03871
ENSDARG00000098932	gigyf1a	194	100	0	NA	NA	176	98.3	1.7	1.31708	1.08069	122	99.18	0.82	0.693147	NA	82	98.78	1.22	0.693147	NA	72	98.61	1.39	0.693147	NA
ENSDARG00000042277	efnb3b	194	98.97	1.03	3.5582	1.11102	176	98.3	1.7	1.52145	0.234095	122	96.72	3.28	1.23541	0.641042	82	98.78	1.22	1.38629	NA	72	97.22	2.78	1.81879	1.5919
ENSDARG00000036445	serpinh2	194	89.69	10.31	2.51043	1.44248	176	96.02	3.98	1.73754	0.865542	122	93.44	6.56	2.43922	0.887691	82	81.71	18.29	1.32718	1.13559	72	90.28	9.72	1.9625	1.7847
ENSDARG00000087352	dnah2	194	95.88	4.12	0.9678	0.422295	176	96.59	3.41	1.44655	0.768669	122	99.18	0.82	0.693147	NA	82	86.59	13.41	2.1207	0.640093	72	90.28	9.72	0.693147	0
ENSDARG00000088087	kdm6ba	194	89.18	10.82	1.98458	1.36015	176	88.07	11.93	2.42542	1.39272	122	98.36	1.64	1.86883	1.66267	82	74.39	25.61	1.5604	0.854856	72	93.06	6.94	1.36313	1.00385
ENSDARG00000102693	BX005336.1	194	100	0	NA	NA	176	98.3	1.7	0.924196	0.400189	122	99.18	0.82	0.693147	NA	82	98.78	1.22	0.693147	NA	72	100	0	NA	NA
ENSDARG00000069388	tmem88b	194	98.97	1.03	0.693147	0	176	98.3	1.7	0.693147	0	122	100	0	NA	NA	82	100	0	NA	NA	72	100	0	NA	NA
ENSDARG00000101135	si:dkey-85k7.7	194	99.48	0.52	0.693147	NA	176	98.86	1.14	0.693147	0	122	98.36	1.64	0.693147	0	82	100	0	NA	NA	72	100	0	NA	NA
ENSDARG00000012827	mettl3	194	98.97	1.03	3.46622	0.349803	176	98.86	1.14	1.35403	0.361208	122	97.54	2.46	0.693147	0	82	96.34	3.66	1.87826	0.242194	72	94.44	5.56	1.62756	1.60991
ENSDARG00000036394	pop7	194	96.39	3.61	3.01582	1.24378	176	98.86	1.14	1.31953	0.885837	122	97.54	2.46	2.49703	1.04697	82	97.56	2.44	2.94305	0.0745011	72	98.61	1.39	3.13549	NA
ENSDARG00000055163	epoa	194	98.97	1.03	0.693147	0	176	98.3	1.7	0.828302	0.234095	122	97.54	2.46	0.828302	0.234095	82	100	0	NA	NA	72	98.61	1.39	0.693147	NA
ENSDARG00000061610	ufsp1	194	97.94	2.06	1.79253	1.64561	176	100	0	NA	NA	122	99.18	0.82	3.98898	NA	82	100	0	NA	NA	72	97.22	2.78	2.07944	1.96052
ENSDARG00000073844	si:dkey-85k7.10	194	99.48	0.52	0.693147	NA	176	99.43	0.57	0.693147	NA	122	100	0	NA	NA	82	97.56	2.44	0.693147	0	72	98.61	1.39	0.693147	NA
ENSDARG00000078731	si:dkey-85k7.12	194	98.45	1.55	0.693147	0	176	98.86	1.14	1.24245	0.776836	122	94.26	5.74	0.850092	0.280605	82	95.12	4.88	1.34382	0.327977	72	94.44	5.56	0.693147	0
ENSDARG00000077329	nlgn2a	194	97.94	2.06	1.06917	0.285012	176	95.45	4.55	1.89157	1.02023	122	95.9	4.1	1.05966	0.501873	82	92.68	7.32	1.74174	0.344731	72	94.44	5.56	0.693147	0
ENSDARG00000038901	tmem256	194	95.88	4.12	2.5068	1.83661	176	97.73	2.27	2.74783	1.19856	122	97.54	2.46	3.42479	0.392591	82	98.78	1.22	2.30259	NA	72	94.44	5.56	1.53924	1.6922
ENSDARG00000087162	TMEM102	194	97.42	2.58	1.09613	0.696908	176	97.16	2.84	1.37339	0.522644	122	97.54	2.46	1.19451	0.555548	82	96.34	3.66	2.05793	0.588753	72	97.22	2.78	0.693147	0
ENSDARG00000069662	fgf11a	194	98.97	1.03	0.693147	0	176	99.43	0.57	0.693147	NA	122	100	0	NA	NA	82	97.56	2.44	0.89588	0.286707	72	98.61	1.39	0.693147	NA
ENSDARG00000069660	chrnb1	194	98.45	1.55	0.693147	0	176	99.43	0.57	0.693147	NA	122	99.18	0.82	0.693147	NA	82	95.12	4.88	1.55564	0.530543	72	100	0	NA	NA
ENSDARG00000022532	chrnb1l	194	99.48	0.52	0.693147	NA	176	98.3	1.7	0.693147	0	122	99.18	0.82	0.693147	NA	82	98.78	1.22	0.693147	NA	72	98.61	1.39	0.693147	NA
ENSDARG00000104636	si:dkey-112a7.4	194	97.94	2.06	2.37017	1.56241	176	98.86	1.14	1.52226	0.59913	122	95.08	4.92	2.32697	1.26067	82	98.78	1.22	1.60944	NA	72	95.83	4.17	2.68186	1.72232
ENSDARG00000105629	BX470211.1	194	78.35	21.65	1.01014	0.414801	176	91.48	8.52	1.11939	0.593597	122	86.07	13.93	1.02154	0.383944	82	78.05	21.95	0.850548	0.667795	72	83.33	16.67	0.818487	0.237551
ENSDARG00000087440	ponzr4	194	98.97	1.03	1.62905	1.32356	176	99.43	0.57	0.693147	NA	122	99.18	0.82	0.693147	NA	82	97.56	2.44	1.31953	0.885837	72	100	0	NA	NA
ENSDARG00000032862	ugt5g1	194	79.38	20.62	2.91233	1.22513	176	86.36	13.64	1.17703	1.15634	122	84.43	15.57	2.07361	1.5041	82	47.56	52.44	0.950162	0.701178	72	65.28	34.72	3.2017	0.743655
ENSDARG00000090052	si:dkey-165a24.9	194	96.91	3.09	1.57358	0.945762	176	98.3	1.7	1.2904	0.555548	122	97.54	2.46	1.42556	1.26857	82	98.78	1.22	3.21888	NA	72	95.83	4.17	0.693147	0
ENSDARG00000016260	fxr2	194	94.33	5.67	2.55455	1.38029	176	96.02	3.98	2.01871	1.03895	122	95.9	4.1	1.976	1.58143	82	92.68	7.32	3.16019	1.63332	72	94.44	5.56	1.78232	1.41421
ENSDARG00000091111	si:ch211-15b10.6	194	86.08	13.92	2.52387	1.14735	176	88.64	11.36	2.46414	1.3825	122	91.8	8.2	2.27841	1.32646	82	67.07	32.93	0.840887	0.486803	72	79.17	20.83	2.66935	1.06685
ENSDARG00000022129	rbm4.3	194	94.33	5.67	1.16523	0.913102	176	96.02	3.98	1.3041	0.33673	122	94.26	5.74	1.77353	1.26137	82	98.78	1.22	2.48491	NA	72	91.67	8.33	1.31309	0.943178
ENSDARG00000055080	rbm4.2	194	95.36	4.64	2.57094	1.59351	176	94.89	5.11	2.50305	1.00431	122	95.08	4.92	1.72244	0.882387	82	98.78	1.22	0.693147	NA	72	86.11	13.89	1.97865	1.21739
ENSDARG00000036386	rbm4.1	194	92.78	7.22	2.2577	1.11709	176	96.59	3.41	1.67154	0.678608	122	96.72	3.28	2.56452	1.17584	82	86.59	13.41	1.57191	1.28466	72	87.5	12.5	3.0885	0.921718
ENSDARG00000008188	sf1	194	87.11	12.89	2.63103	1.3458	176	91.48	8.52	1.80101	0.884514	122	88.52	11.48	2.17023	1.54691	82	71.95	28.05	0.859135	0.796048	72	80.56	19.44	2.80661	1.45461
ENSDARG00000013317	pygmb	194	97.94	2.06	0.794513	0.202733	176	98.86	1.14	1.24245	0.203422	122	95.9	4.1	0.693147	0	82	96.34	3.66	1.78237	0.168433	72	98.61	1.39	3.66356	NA
ENSDARG00000022466	clcn5b	194	95.88	4.12	1.62693	1.63776	176	96.59	3.41	1.32759	0.696533	122	95.08	4.92	1.36478	0.86761	82	93.9	6.1	2.26342	0.662535	72	91.67	8.33	0.828302	0.209381
ENSDARG00000004196	tnfsf10l	194	95.36	4.64	0.738199	0.135155	176	97.73	2.27	1.15129	0.529021	122	95.9	4.1	0.77424	0.18133	82	96.34	3.66	1.60944	0	72	98.61	1.39	0.693147	NA
ENSDARG00000102228	si:dkey-171c9.3	194	98.45	1.55	0.828302	0.234095	176	99.43	0.57	0.693147	NA	122	97.54	2.46	0.693147	0	82	96.34	3.66	0.693147	0	72	100	0	NA	NA
ENSDARG00000034855	ccnb3	194	97.42	2.58	0.693147	0	176	98.3	1.7	0.693147	0	122	99.18	0.82	0.693147	NA	82	96.34	3.66	1.09861	0	72	98.61	1.39	0.693147	NA
ENSDARG00000018228	htr2cl1	194	97.94	2.06	0.794513	0.202733	176	99.43	0.57	0.693147	NA	122	96.72	3.28	0.693147	0	82	93.9	6.1	1.53557	0.57246	72	97.22	2.78	0.693147	0
ENSDARG00000069600	zgc:109889	194	96.91	3.09	0.876249	0.297892	176	93.75	6.25	1.33627	0.617379	122	95.08	4.92	0.91344	0.377576	82	96.34	3.66	2.13231	0.67713	72	95.83	4.17	0.693147	0
ENSDARG00000074183	si:dkey-172j4.3	194	97.94	2.06	0.693147	0	176	97.16	2.84	0.855333	0.222082	122	99.18	0.82	0.693147	NA	82	95.12	4.88	1.42343	0.649641	72	98.61	1.39	0.693147	NA
ENSDARG00000030176	ITGB1BP2	194	98.45	1.55	0.693147	0	176	99.43	0.57	0.693147	NA	122	96.72	3.28	1.14109	0.89588	82	100	0	NA	NA	72	100	0	NA	NA
ENSDARG00000029170	si:ch211-200p22.4	194	97.42	2.58	1.35231	1.04056	176	95.45	4.55	1.49432	0.70906	122	97.54	2.46	0.693147	0	82	92.68	7.32	1.94894	0.654099	72	98.61	1.39	0.693147	NA
ENSDARG00000105524	AL954129.1	194	98.45	1.55	0.828302	0.234095	176	99.43	0.57	0.693147	NA	122	99.18	0.82	1.60944	NA	82	100	0	NA	NA	72	100	0	NA	NA
ENSDARG00000036499	zgc:162171	194	89.18	10.82	2.7668	1.42333	176	94.32	5.68	2.68973	1.42316	122	95.08	4.92	2.98023	0.783103	82	74.39	25.61	1.11384	0.964463	72	95.83	4.17	2.88623	1.92187
ENSDARG00000036501	rab39bb	194	98.97	1.03	0.693147	0	176	97.73	2.27	1.19687	0.761519	122	99.18	0.82	0.693147	NA	82	98.78	1.22	1.09861	NA	72	98.61	1.39	0.693147	NA
ENSDARG00000030241	vbp1	194	92.27	7.73	2.44135	1.47194	176	97.73	2.27	3.03554	0.501134	122	95.08	4.92	3.38326	1.4385	82	89.02	10.98	1.58594	1.36424	72	87.5	12.5	2.35483	1.46959
ENSDARG00000036505	syt4	194	99.48	0.52	1.60944	NA	176	100	0	NA	NA	122	98.36	1.64	1.09861	0	82	98.78	1.22	0.693147	NA	72	97.22	2.78	0.89588	0.286707
ENSDARG00000102029	si:dkey-183c6.7	194	97.94	2.06	0.693147	0	176	98.86	1.14	0.89588	0.286707	122	95.9	4.1	0.855333	0.222082	82	97.56	2.44	1.09861	0	72	98.61	1.39	0.693147	NA
ENSDARG00000076443	si:dkey-183c6.8	194	96.39	3.61	1.04813	0.684196	176	94.89	5.11	1.44722	0.64879	122	96.72	3.28	0.693147	0	82	93.9	6.1	1.69527	0.379619	72	97.22	2.78	0.89588	0.286707
ENSDARG00000101235	ccdc166	194	98.45	1.55	0.693147	0	176	99.43	0.57	0.693147	NA	122	99.18	0.82	0.693147	NA	82	95.12	4.88	0.693147	0	72	100	0	NA	NA
ENSDARG00000105607	si:dkey-183c6.9	194	98.97	1.03	0.693147	0	176	99.43	0.57	0.693147	NA	122	99.18	0.82	0.693147	NA	82	100	0	NA	NA	72	98.61	1.39	0.693147	NA
ENSDARG00000024598	homezb	194	95.88	4.12	1.9174	1.23402	176	98.3	1.7	2.05793	1.35415	122	96.72	3.28	2.30458	1.54626	82	98.78	1.22	1.38629	NA	72	98.61	1.39	4.36945	NA
ENSDARG00000012640	cideb	194	99.48	0.52	0.693147	NA	176	98.3	1.7	0.693147	0	122	99.18	0.82	0.693147	NA	82	97.56	2.44	0.693147	0	72	97.22	2.78	0.693147	0
ENSDARG00000098710	CR388231.1	194	98.97	1.03	0.693147	0	176	98.3	1.7	0.828302	0.234095	122	100	0	NA	NA	82	98.78	1.22	0.693147	NA	72	98.61	1.39	0.693147	NA
ENSDARG00000054473	tinf2	194	98.45	1.55	1.2904	1.03447	176	98.86	1.14	1.09861	0	122	97.54	2.46	0.693147	0	82	100	0	NA	NA	72	97.22	2.78	2.13833	2.0438
ENSDARG00000021135	dhrs4	194	98.97	1.03	0.693147	0	176	98.86	1.14	1.91432	1.727	122	98.36	1.64	0.693147	0	82	97.56	2.44	1.35403	0.361208	72	100	0	NA	NA
ENSDARG00000088835	efs	194	99.48	0.52	1.09861	NA	176	95.45	4.55	1.83799	1.50215	122	95.08	4.92	1.99548	1.27175	82	92.68	7.32	2.11401	0.51857	72	94.44	5.56	1.87884	1.54141
ENSDARG00000105601	CR388231.3	194	99.48	0.52	0.693147	NA	176	99.43	0.57	0.693147	NA	122	98.36	1.64	0.693147	0	82	100	0	NA	NA	72	98.61	1.39	0.693147	NA
ENSDARG00000026842	acin1b	194	91.24	8.76	2.2823	1.42295	176	92.61	7.39	2.36935	1.2533	122	90.98	9.02	2.92441	1.51911	82	68.29	31.71	1.34008	1.012	72	80.56	19.44	1.92863	1.12291
ENSDARG00000077842	ajuba	194	98.45	1.55	1.42556	0.939558	176	98.86	1.14	1.38629	0	122	95.9	4.1	1.65002	1.18781	82	97.56	2.44	3.05462	0.232287	72	91.67	8.33	1.84276	1.53618
ENSDARG00000090568	mrpl52	194	97.42	2.58	1.96968	0.998099	176	98.86	1.14	1.83178	1.03686	122	99.18	0.82	0.693147	NA	82	100	0	NA	NA	72	97.22	2.78	2.39375	0.128921
ENSDARG00000002235	mmp14a	194	98.45	1.55	0.693147	0	176	97.73	2.27	1.81248	1.35448	122	98.36	1.64	0.89588	0.286707	82	95.12	4.88	1.24245	0.166093	72	98.61	1.39	0.693147	NA
ENSDARG00000054539	lrp10	194	93.81	6.19	2.60374	1.27677	176	95.45	4.55	2.16725	1.11269	122	91.8	8.2	1.72528	1.31053	82	93.9	6.1	2.27167	1.6763	72	94.44	5.56	2.84602	1.4817
ENSDARG00000098915	si:ch211-216p19.5	194	100	0	NA	NA	176	98.3	1.7	1.15525	0.800377	122	99.18	0.82	0.693147	NA	82	96.34	3.66	0.693147	0	72	100	0	NA	NA
ENSDARG00000069563	zgc:153151	194	99.48	0.52	0.693147	NA	176	100	0	NA	NA	122	97.54	2.46	0.693147	0	82	97.56	2.44	0.89588	0.286707	72	98.61	1.39	0.693147	NA
ENSDARG00000027907	si:ch211-216p19.6	194	98.97	1.03	0.89588	0.286707	176	98.86	1.14	2.38109	1.81369	122	97.54	2.46	1.05935	0.348237	82	96.34	3.66	1.19451	0.166093	72	97.22	2.78	0.693147	0
ENSDARG00000061301	gmpr2	194	96.91	3.09	2.19626	1.65191	176	98.3	1.7	2.67864	1.7978	122	94.26	5.74	1.3939	0.682301	82	100	0	NA	NA	72	97.22	2.78	2.71467	2.28545
ENSDARG00000007989	nedd8	194	88.14	11.86	3.03938	1.42689	176	94.89	5.11	2.24643	1.28855	122	95.08	4.92	1.82895	1.20402	82	75.61	24.39	1.2065	1.40039	72	94.44	5.56	2.45837	1.35632
ENSDARG00000075831	slc7a8a	194	96.91	3.09	0.693147	0	176	97.73	2.27	1.1077	0.590589	122	96.72	3.28	1.29824	0.498797	82	95.12	4.88	1.71673	0.660878	72	97.22	2.78	1.03972	0.490129
ENSDARG00000013526	svep1	194	95.36	4.64	0.860267	0.374164	176	95.45	4.55	1.6872	0.56641	122	94.26	5.74	0.908015	0.568488	82	95.12	4.88	2.23266	0.802869	72	95.83	4.17	0.693147	0
ENSDARG00000044125	txn	194	83.51	16.49	2.31793	1.25397	176	95.45	4.55	2.10458	1.40671	122	92.62	7.38	2.40362	1.16421	82	69.51	30.49	0.988476	0.864839	72	79.17	20.83	2.68111	1.17076
ENSDARG00000087017	PTGR1	194	98.97	1.03	0.693147	0	176	99.43	0.57	1.09861	NA	122	99.18	0.82	0.693147	NA	82	98.78	1.22	0.693147	NA	72	100	0	NA	NA
ENSDARG00000024877	ptgr1	194	97.42	2.58	2.74447	1.19481	176	97.73	2.27	1.90333	1.01852	122	94.26	5.74	2.09728	0.700458	82	97.56	2.44	2.39375	0.444493	72	91.67	8.33	2.11251	1.46629
ENSDARG00000061385	haus3	194	97.94	2.06	0.89588	0.234095	176	100	0	NA	NA	122	100	0	NA	NA	82	97.56	2.44	0.693147	0	72	100	0	NA	NA
ENSDARG00000103961	poln	194	96.91	3.09	0.961387	0.421504	176	98.3	1.7	0.828302	0.234095	122	97.54	2.46	1.05935	0.634284	82	93.9	6.1	2.00135	0.551177	72	98.61	1.39	1.38629	NA
ENSDARG00000077256	nat8l	194	98.45	1.55	0.693147	0	176	97.16	2.84	1.09613	0.410023	122	100	0	NA	NA	82	95.12	4.88	1.24245	0.166093	72	93.06	6.94	1.36832	1.29503
ENSDARG00000089877	si:dkeyp-75h12.5	194	93.3	6.7	2.31715	1.46	176	96.02	3.98	2.40828	0.962163	122	95.08	4.92	3.50975	1.38467	82	96.34	3.66	2.66341	1.70754	72	90.28	9.72	2.19474	1.46452
ENSDARG00000061411	nelfa	194	88.66	11.34	1.23428	0.696197	176	80.68	19.32	1.84484	0.823428	122	84.43	15.57	0.975228	0.553306	82	59.76	40.24	2.18869	1.36591	72	83.33	16.67	0.934011	0.599749
ENSDARG00000054786	faah2b	194	98.45	1.55	0.693147	0	176	98.3	1.7	1.57283	0.76475	122	100	0	NA	NA	82	98.78	1.22	1.09861	NA	72	98.61	1.39	0.693147	NA
ENSDARG00000054805	btr09	194	100	0	NA	NA	176	98.86	1.14	0.89588	0.286707	122	97.54	2.46	0.693147	0	82	98.78	1.22	0.693147	NA	72	98.61	1.39	0.693147	NA
ENSDARG00000079281	si:dkeyp-75h12.2	194	97.94	2.06	1.1077	0.590589	176	98.3	1.7	1.7525	0.939558	122	97.54	2.46	1.15525	0.800377	82	95.12	4.88	2.04212	0.121055	72	98.61	1.39	0.693147	NA
ENSDARG00000105583	si:dkeyp-75h12.7	194	99.48	0.52	2.30259	NA	176	97.73	2.27	0.693147	0	122	97.54	2.46	0.693147	0	82	95.12	4.88	0.89588	0.234095	72	100	0	NA	NA
ENSDARG00000054829	pik3c3	194	94.85	5.15	2.05463	1.11796	176	94.32	5.68	2.19023	0.409744	122	95.08	4.92	1.57868	1.37191	82	96.34	3.66	2.05793	0.625591	72	97.22	2.78	1.62905	1.32356
ENSDARG00000006545	rgp1	194	95.36	4.64	1.99298	1.66158	176	96.02	3.98	1.46845	0.809948	122	95.08	4.92	1.17488	0.701838	82	91.46	8.54	2.59558	0.364822	72	97.22	2.78	3.4797	0.260021
ENSDARG00000061472	gba2	194	97.94	2.06	0.89588	0.234095	176	97.73	2.27	1.7104	1.33279	122	97.54	2.46	0.693147	0	82	96.34	3.66	1.2904	0.166093	72	100	0	NA	NA
ENSDARG00000036345	cmtr2	194	96.39	3.61	1.95084	1.5981	176	98.86	1.14	1.89209	0.71531	122	98.36	1.64	1.58903	1.26697	82	100	0	NA	NA	72	98.61	1.39	3.61092	NA
ENSDARG00000079900	shroom4	194	95.36	4.64	1.43145	1.35751	176	94.89	5.11	2.08179	1.40933	122	94.26	5.74	1.77344	0.95953	82	93.9	6.1	2.54402	1.45285	72	94.44	5.56	0.693147	0
ENSDARG00000011462	otub1b	194	94.85	5.15	2.81558	1.82896	176	97.73	2.27	2.0114	0.912737	122	93.44	6.56	2.73655	1.06477	82	92.68	7.32	1.79482	1.40613	72	90.28	9.72	3.23489	1.17945
ENSDARG00000054856	CSKMT	194	97.42	2.58	1.0341	0.762387	176	98.3	1.7	0.828302	0.234095	122	98.36	1.64	0.693147	0	82	95.12	4.88	1.24245	0.166093	72	98.61	1.39	0.693147	NA
ENSDARG00000002685	fam113	194	98.97	1.03	0.693147	0	176	98.86	1.14	1.38629	0	122	98.36	1.64	0.693147	0	82	96.34	3.66	1.05935	0.348237	72	98.61	1.39	0.693147	NA
ENSDARG00000105557	BX511061.1	194	98.45	1.55	0.693147	0	176	96.59	3.41	0.991774	0.343581	122	96.72	3.28	0.693147	0	82	91.46	8.54	1.49292	0.252247	72	98.61	1.39	0.693147	NA
ENSDARG00000105626	adad2	194	100	0	NA	NA	176	98.3	1.7	0.693147	0	122	99.18	0.82	0.693147	NA	82	97.56	2.44	0.89588	0.286707	72	100	0	NA	NA
ENSDARG00000040224	krcp	194	98.45	1.55	1.42556	1.26857	176	98.3	1.7	0.828302	0.234095	122	98.36	1.64	0.693147	0	82	98.78	1.22	0.693147	NA	72	98.61	1.39	0.693147	NA
ENSDARG00000032458	mark2b	194	92.27	7.73	1.42962	1.0528	176	94.32	5.68	1.98655	1.00906	122	96.72	3.28	2.19757	2.47561	82	93.9	6.1	2.14087	0.445878	72	90.28	9.72	1.96153	1.58416
ENSDARG00000008278	rcor2	194	98.97	1.03	0.693147	0	176	98.3	1.7	0.828302	0.234095	122	100	0	NA	NA	82	98.78	1.22	0.693147	NA	72	97.22	2.78	0.693147	0
ENSDARG00000024109	naa40	194	95.36	4.64	2.08515	1.46281	176	98.3	1.7	2.90249	1.95969	122	96.72	3.28	3.23106	0.88927	82	100	0	NA	NA	72	98.61	1.39	3.73767	NA
ENSDARG00000001939	b3gat3	194	95.36	4.64	1.65544	1.36688	176	98.86	1.14	2.66877	0.833435	122	99.18	0.82	0.693147	NA	82	90.24	9.76	1.82568	0.529678	72	100	0	NA	NA
ENSDARG00000099819	sb:cb1058	194	98.97	1.03	0.693147	0	176	100	0	NA	NA	122	97.54	2.46	0.693147	0	82	96.34	3.66	0.693147	0	72	100	0	NA	NA
ENSDARG00000103682	si:dkey-23i12.5	194	98.45	1.55	2.66544	1.71508	176	96.59	3.41	2.41235	1.09927	122	100	0	NA	NA	82	98.78	1.22	2.19722	NA	72	98.61	1.39	0.693147	NA
ENSDARG00000069496	arl2	194	95.88	4.12	1.51226	1.57844	176	97.16	2.84	2.40347	1.48749	122	96.72	3.28	4.45052	1.31186	82	98.78	1.22	2.83321	NA	72	100	0	NA	NA
ENSDARG00000105562	si:dkey-23i12.7	194	99.48	0.52	0.693147	NA	176	98.86	1.14	0.693147	0	122	98.36	1.64	1.03972	0.490129	82	100	0	NA	NA	72	100	0	NA	NA
ENSDARG00000054931	ppp2r5b	194	98.45	1.55	0.693147	0	176	97.73	2.27	0.693147	0	122	100	0	NA	NA	82	95.12	4.88	1.34382	0.327977	72	100	0	NA	NA
ENSDARG00000054937	badb	194	97.42	2.58	2.52224	1.70886	176	98.86	1.14	2.70582	0.885837	122	97.54	2.46	1.77918	1.32684	82	98.78	1.22	1.79176	NA	72	98.61	1.39	0.693147	NA
ENSDARG00000098874	exoc6b	194	96.91	3.09	1.15525	0.839443	176	97.16	2.84	1.86272	0.674555	122	97.54	2.46	0.998577	0.529021	82	93.9	6.1	2.11022	0.403716	72	95.83	4.17	1.6566	0.836454
ENSDARG00000077121	cyp26b1	194	94.85	5.15	0.9477	0.674645	176	96.02	3.98	1.36202	0.544486	122	97.54	2.46	1.2904	1.03447	82	97.56	2.44	2.00367	0.557524	72	98.61	1.39	0.693147	NA
ENSDARG00000105572	CU929416.1	194	100	0	NA	NA	176	98.3	1.7	0.693147	0	122	98.36	1.64	2.67829	2.80742	82	95.12	4.88	2.34842	1.7781	72	100	0	NA	NA
ENSDARG00000007370	dysf	194	98.45	1.55	1.11073	0.723283	176	96.02	3.98	1.38147	0.535248	122	95.08	4.92	0.943827	0.294012	82	90.24	9.76	1.77527	0.631153	72	94.44	5.56	1.09551	0.473452
ENSDARG00000007199	CR846090.1	194	98.97	1.03	0.693147	0	176	98.3	1.7	0.828302	0.234095	122	99.18	0.82	0.693147	NA	82	96.34	3.66	0.828302	0.234095	72	98.61	1.39	0.693147	NA
ENSDARG00000037560	mtm1	194	97.42	2.58	0.693147	0	176	99.43	0.57	1.09861	NA	122	100	0	NA	NA	82	100	0	NA	NA	72	97.22	2.78	0.693147	0
ENSDARG00000056690	mtmr1a	194	99.48	0.52	1.38629	NA	176	98.3	1.7	0.693147	0	122	99.18	0.82	0.693147	NA	82	97.56	2.44	1.03972	0.490129	72	98.61	1.39	0.693147	NA
ENSDARG00000056722	cd99l2	194	92.78	7.22	1.62699	1.09771	176	95.45	4.55	2.7517	0.854139	122	95.08	4.92	1.97792	1.06512	82	91.46	8.54	2.35896	0.980587	72	93.06	6.94	2.93816	1.21932
ENSDARG00000056725	hmgb3a	194	92.27	7.73	2.65155	1.25428	176	92.05	7.95	2.16176	1.13857	122	90.98	9.02	2.42608	0.997249	82	78.05	21.95	1.38646	1.18682	72	90.28	9.72	3.21617	0.623906
ENSDARG00000011545	arrb2b	194	82.47	17.53	2.44065	1.0474	176	88.07	11.93	1.87644	1.29414	122	86.07	13.93	2.6125	1.00791	82	56.1	43.9	0.920541	0.642122	72	77.78	22.22	2.4186	1.2455
ENSDARG00000079313	pelp1	194	94.33	5.67	2.74016	1.48567	176	94.89	5.11	2.09479	1.24431	122	93.44	6.56	2.68003	1.07136	82	92.68	7.32	1.71615	1.12718	72	93.06	6.94	1.58861	1.0177
ENSDARG00000069463	alox12	194	98.97	1.03	0.693147	0	176	97.73	2.27	1.24245	0.589821	122	97.54	2.46	0.693147	0	82	96.34	3.66	1.09861	0	72	100	0	NA	NA
ENSDARG00000069461	rnaseka	194	89.18	10.82	2.49638	1.34966	176	91.48	8.52	2.27871	1.19442	122	86.89	13.11	2.12693	1.40291	82	65.85	34.15	0.997055	0.706504	72	90.28	9.72	3.12056	1.14456
ENSDARG00000105575	si:dkey-6n21.12	194	96.39	3.61	1.80582	1.21107	176	97.73	2.27	1.7791	0.748383	122	95.9	4.1	2.3317	1.41865	82	93.9	6.1	2.67792	0.530847	72	97.22	2.78	0.693147	0
ENSDARG00000069459	si:dkey-6n21.13	194	96.91	3.09	0.943827	0.445939	176	98.86	1.14	0.89588	0.286707	122	98.36	1.64	0.693147	0	82	96.34	3.66	1.36478	0.256091	72	100	0	NA	NA
ENSDARG00000105638	CT027989.1	194	97.94	2.06	0.794513	0.202733	176	99.43	0.57	0.693147	NA	122	96.72	3.28	0.693147	0	82	97.56	2.44	0.89588	0.286707	72	100	0	NA	NA
ENSDARG00000015161	zgc:92664	194	98.45	1.55	3.33559	0.752036	176	97.73	2.27	1.5262	0.631343	122	95.08	4.92	1.59509	1.39792	82	96.34	3.66	2.15382	0.128832	72	98.61	1.39	4.46591	NA
ENSDARG00000031796	ache	194	96.91	3.09	0.876249	0.297892	176	98.3	1.7	0.924196	0.400189	122	97.54	2.46	0.963457	0.234095	82	92.68	7.32	1.35798	0.254995	72	98.61	1.39	0.693147	NA
ENSDARG00000105522	si:ch211-196f2.3	194	98.97	1.03	0.693147	0	176	98.3	1.7	0.828302	0.234095	122	98.36	1.64	0.693147	0	82	97.56	2.44	0.89588	0.286707	72	97.22	2.78	0.693147	0
ENSDARG00000036473	snapc2	194	98.97	1.03	1.81879	1.5919	176	100	0	NA	NA	122	98.36	1.64	0.693147	0	82	97.56	2.44	1.03972	0.490129	72	100	0	NA	NA
ENSDARG00000086222	nat16	194	97.94	2.06	0.693147	0	176	96.02	3.98	0.808994	0.197847	122	95.08	4.92	0.991774	0.343581	82	92.68	7.32	1.6959	0.142546	72	94.44	5.56	0.794513	0.202733
ENSDARG00000076402	NAT16	194	98.97	1.03	1.54552	1.20544	176	97.16	2.84	0.77424	0.18133	122	97.54	2.46	0.693147	0	82	100	0	NA	NA	72	98.61	1.39	0.693147	NA
ENSDARG00000105529	vgf	194	96.39	3.61	0.808994	0.197847	176	98.3	1.7	0.828302	0.234095	122	99.18	0.82	0.693147	NA	82	96.34	3.66	1.19451	0.166093	72	98.61	1.39	0.693147	NA
ENSDARG00000056803	ap1s1	194	96.39	3.61	0.965939	0.563581	176	99.43	0.57	1.09861	NA	122	97.54	2.46	1.92277	1.09051	82	100	0	NA	NA	72	98.61	1.39	0.693147	NA
ENSDARG00000056795	serpine1	194	97.94	2.06	0.794513	0.202733	176	94.89	5.11	1.78423	1.43751	122	97.54	2.46	1.88765	1.72972	82	100	0	NA	NA	72	98.61	1.39	0.693147	NA
ENSDARG00000039211	zgc:77439	194	98.45	1.55	2.63218	1.70074	176	97.73	2.27	1.29824	0.959113	122	94.26	5.74	1.78667	1.6017	82	98.78	1.22	2.48491	NA	72	97.22	2.78	2.10975	2.00338
ENSDARG00000056781	zanl	194	94.85	5.15	0.77424	0.170959	176	94.89	5.11	1.42243	0.618738	122	97.54	2.46	0.924196	0.400189	82	93.9	6.1	1.76257	0.390272	72	97.22	2.78	1.03972	0.490129
ENSDARG00000078891	si:dkey-3k24.5	194	97.94	2.06	0.693147	0	176	97.73	2.27	0.997246	0.202733	122	99.18	0.82	0.693147	NA	82	91.46	8.54	1.4067	0.331191	72	98.61	1.39	0.693147	NA
ENSDARG00000079712	gal3st4	194	97.42	2.58	0.77424	0.18133	176	96.59	3.41	1.42086	0.672014	122	96.72	3.28	1.17053	0.45613	82	92.68	7.32	1.97736	0.878272	72	95.83	4.17	0.693147	0
ENSDARG00000016363	her8a	194	99.48	0.52	0.693147	NA	176	98.3	1.7	0.693147	0	122	98.36	1.64	0.693147	0	82	96.34	3.66	0.693147	0	72	100	0	NA	NA
ENSDARG00000077644	zgc:172079	194	98.45	1.55	0.963457	0.234095	176	100	0	NA	NA	122	99.18	0.82	1.09861	NA	82	98.78	1.22	0.693147	NA	72	100	0	NA	NA
ENSDARG00000077314	mblac1	194	100	0	NA	NA	176	98.86	1.14	0.693147	0	122	98.36	1.64	0.693147	0	82	97.56	2.44	1.03972	0.490129	72	98.61	1.39	3.82864	NA
ENSDARG00000040265	mpdu1b	194	98.45	1.55	1.42556	1.26857	176	99.43	0.57	1.09861	NA	122	99.18	0.82	1.38629	NA	82	97.56	2.44	1.49787	0.157786	72	95.83	4.17	3.12754	0.661633
ENSDARG00000040266	sox19b	194	97.94	2.06	0.693147	0	176	97.16	2.84	1.15615	0.128655	122	96.72	3.28	0.693147	0	82	93.9	6.1	1.15615	0.128655	72	100	0	NA	NA
ENSDARG00000092115	eif4a1a	194	86.08	13.92	1.75082	0.961331	176	96.02	3.98	1.36202	0.723246	122	91.8	8.2	1.70098	0.898511	82	76.83	23.17	0.777854	0.36923	72	80.56	19.44	1.99482	1.01034
ENSDARG00000056741	senp3b	194	97.94	2.06	1.66864	1.69151	176	99.43	0.57	1.38629	NA	122	96.72	3.28	2.75351	1.44946	82	96.34	3.66	2.26073	0.545285	72	95.83	4.17	1.77271	1.86985
ENSDARG00000069433	tnk1	194	98.97	1.03	0.693147	0	176	97.73	2.27	0.693147	0	122	99.18	0.82	0.693147	NA	82	95.12	4.88	0.89588	0.234095	72	98.61	1.39	0.693147	NA
ENSDARG00000091614	si:dkey-62k3.6	194	98.97	1.03	0.693147	0	176	98.86	1.14	0.693147	0	122	99.18	0.82	0.693147	NA	82	97.56	2.44	0.693147	0	72	100	0	NA	NA
ENSDARG00000069432	plscr3b	194	58.25	41.75	2.90446	1.2491	176	59.66	40.34	1.30688	1.05392	122	62.3	37.7	2.82458	1.1601	82	23.17	76.83	1.50922	1.12497	72	51.39	48.61	3.33446	0.947772
ENSDARG00000036305	phf23b	194	95.36	4.64	2.87318	0.96927	176	97.16	2.84	1.82986	0.460848	122	95.9	4.1	2.61455	1.15965	82	100	0	NA	NA	72	95.83	4.17	2.38695	1.58288
ENSDARG00000069425	hsbp1a	194	99.48	0.52	0.693147	NA	176	98.86	1.14	2.13833	1.06354	122	95.9	4.1	2.17485	1.73853	82	100	0	NA	NA	72	97.22	2.78	2.67355	0.524629
ENSDARG00000069430	tp53i11a	194	97.94	2.06	0.693147	0	176	100	0	NA	NA	122	99.18	0.82	0.693147	NA	82	98.78	1.22	0.693147	NA	72	100	0	NA	NA
ENSDARG00000019098	cd82a	194	95.36	4.64	2.34553	1.37557	176	97.73	2.27	0.9678	0.33819	122	97.54	2.46	1.98872	1.1286	82	95.12	4.88	2.16855	0.403537	72	97.22	2.78	3.3667	0.455629
ENSDARG00000056656	tspan18a	194	97.42	2.58	2.03403	1.28177	176	98.3	1.7	1.49994	0.359313	122	93.44	6.56	2.01573	1.10841	82	100	0	NA	NA	72	98.61	1.39	2.99573	NA
ENSDARG00000103000	si:ch211-107p11.3	194	97.94	2.06	1.33438	1.28247	176	100	0	NA	NA	122	98.36	1.64	0.693147	0	82	98.78	1.22	0.693147	NA	72	100	0	NA	NA
ENSDARG00000056648	ext2	194	95.88	4.12	2.03128	1.17383	176	98.86	1.14	1.49787	1.13804	122	95.9	4.1	2.43516	1.10097	82	98.78	1.22	3.13549	NA	72	98.61	1.39	1.60944	NA
ENSDARG00000088332	alx4a	194	44.85	55.15	2.85965	1.42126	176	42.05	57.95	1.73384	1.36575	122	27.87	72.13	3.00983	1.3826	82	12.2	87.8	1.58173	0.950643	72	50	50	2.89191	1.37206
ENSDARG00000009346	caprin1a	194	96.39	3.61	1.05957	0.96946	176	97.16	2.84	1.95802	1.44459	122	94.26	5.74	1.76971	1.03056	82	95.12	4.88	2.64853	0.265124	72	97.22	2.78	2.22717	2.16944
ENSDARG00000036299	nucb2a	194	83.51	16.49	2.22213	1.44418	176	86.93	13.07	2.04088	1.38927	122	78.69	21.31	2.44352	1.23087	82	53.66	46.34	0.968185	0.683169	72	81.94	18.06	2.75486	1.34754
ENSDARG00000036298	rps13	194	46.39	53.61	3.02245	1.32383	176	36.36	63.64	1.93102	1.41003	122	44.26	55.74	2.77018	1.19072	82	10.98	89.02	1.45757	0.975347	72	41.67	58.33	2.70401	1.23528
ENSDARG00000062220	plekha7b	194	97.42	2.58	0.77424	0.18133	176	97.73	2.27	1.06917	0.285012	122	95.9	4.1	0.77424	0.18133	82	93.9	6.1	1.62957	0.386036	72	95.83	4.17	0.828302	0.234095
ENSDARG00000015536	sox6	194	95.36	4.64	1.55011	1.99313	176	85.8	14.2	2.39871	1.30841	122	90.98	9.02	0.813307	0.290718	82	89.02	10.98	2.64166	1.16609	72	97.22	2.78	0.693147	0
ENSDARG00000056587	cyp2r1	194	98.97	1.03	0.693147	0	176	96.59	3.41	1.58507	1.1765	122	100	0	NA	NA	82	97.56	2.44	1.24245	0.203422	72	97.22	2.78	0.693147	0
ENSDARG00000056590	calca	194	97.42	2.58	0.77424	0.18133	176	98.86	1.14	0.693147	0	122	99.18	0.82	0.693147	NA	82	100	0	NA	NA	72	100	0	NA	NA
ENSDARG00000062190	PDE3B	194	93.81	6.19	2.59308	1.65107	176	96.02	3.98	1.45288	1.32168	122	95.9	4.1	0.855333	0.222082	82	92.68	7.32	2.26336	0.30812	72	94.44	5.56	0.794513	0.202733
ENSDARG00000105566	BX005056.1	194	99.48	0.52	0.693147	NA	176	98.3	1.7	0.693147	0	122	99.18	0.82	0.693147	NA	82	98.78	1.22	0.693147	NA	72	100	0	NA	NA
ENSDARG00000056557	copb1	194	91.75	8.25	1.82644	1.12306	176	97.16	2.84	2.50034	1.00055	122	91.8	8.2	2.65557	1.07148	82	90.24	9.76	1.16184	0.879353	72	91.67	8.33	2.59955	0.7388
ENSDARG00000036252	rras2	194	95.36	4.64	2.38619	1.37657	176	93.75	6.25	2.56533	1.24721	122	94.26	5.74	2.04529	1.22059	82	98.78	1.22	3.21888	NA	72	98.61	1.39	2.56495	NA
ENSDARG00000062165	tub	194	94.33	5.67	0.927194	0.443942	176	96.02	3.98	1.3041	0.583101	122	95.08	4.92	0.693147	0	82	89.02	10.98	2.03517	0.569697	72	95.83	4.17	0.693147	0
ENSDARG00000105549	RIC3	194	96.39	3.61	1.43138	0.676692	176	98.3	1.7	1.85865	1.20035	122	99.18	0.82	2.48491	NA	82	97.56	2.44	2.35925	0.58455	72	97.22	2.78	2.34107	2.33051
ENSDARG00000034504	lmo1	194	98.97	1.03	0.693147	0	176	97.73	2.27	0.693147	0	122	99.18	0.82	0.693147	NA	82	100	0	NA	NA	72	98.61	1.39	0.693147	NA
ENSDARG00000105561	BX072554.2	194	98.97	1.03	0.693147	0	176	99.43	0.57	0.693147	NA	122	98.36	1.64	1.6661	1.37597	82	100	0	NA	NA	72	98.61	1.39	0.693147	NA
ENSDARG00000054318	stk33	194	97.94	2.06	0.693147	0	176	96.59	3.41	1.09654	0.366738	122	98.36	1.64	0.693147	0	82	96.34	3.66	1.2904	0.166093	72	100	0	NA	NA
ENSDARG00000054324	rerglb	194	98.97	1.03	0.693147	0	176	98.3	1.7	0.828302	0.234095	122	97.54	2.46	0.693147	0	82	97.56	2.44	0.89588	0.286707	72	98.61	1.39	0.693147	NA
ENSDARG00000054332	trim66	194	97.42	2.58	0.91287	0.491314	176	97.16	2.84	1.35231	0.551146	122	98.36	1.64	1.58903	0.286707	82	93.9	6.1	1.4724	0.367833	72	98.61	1.39	0.693147	NA
ENSDARG00000037363	st5	194	96.39	3.61	1.40411	0.949851	176	96.59	3.41	2.0649	0.872837	122	98.36	1.64	2.06357	1.93807	82	97.56	2.44	2.28217	0.693551	72	93.06	6.94	1.25382	1.2537
ENSDARG00000025693	tmem9b	194	85.57	14.43	2.79662	1.22608	176	90.91	9.09	1.62463	1.21421	122	84.43	15.57	2.26013	1.18298	82	59.76	40.24	1.26389	1.14544	72	77.78	22.22	2.35954	1.28588
ENSDARG00000037362	scube2	194	98.45	1.55	1.05935	0.348237	176	97.16	2.84	1.27939	0.389119	122	97.54	2.46	2.36777	1.51339	82	91.46	8.54	1.77674	0.46713	72	98.61	1.39	3.46574	NA
ENSDARG00000010596	slc7a6os	194	93.81	6.19	1.75663	1.25235	176	98.86	1.14	2.34107	1.75709	122	93.44	6.56	2.72783	1.16851	82	95.12	4.88	2.36036	0.881419	72	95.83	4.17	1.7525	1.49749
ENSDARG00000054423	slc7a6	194	98.45	1.55	0.693147	0	176	98.86	1.14	0.693147	0	122	98.36	1.64	0.693147	0	82	95.12	4.88	1.44519	0.519377	72	94.44	5.56	0.693147	0
ENSDARG00000105643	adgrg1	194	96.91	3.09	1.65966	1.10379	176	98.3	1.7	2.1187	1.52451	122	97.54	2.46	1.71969	1.4412	82	97.56	2.44	2.59648	0.415628	72	95.83	4.17	1.58453	1.54392
ENSDARG00000027222	adgrg1	194	97.94	2.06	0.89588	0.234095	176	97.73	2.27	0.89588	0.234095	122	95.9	4.1	0.91287	0.317595	82	96.34	3.66	1.32966	0.400189	72	98.61	1.39	0.693147	NA
ENSDARG00000003872	ccdc102a	194	96.91	3.09	1.22282	0.810629	176	97.73	2.27	1.38037	0.458145	122	96.72	3.28	1.06917	0.518263	82	98.78	1.22	1.38629	NA	72	95.83	4.17	0.693147	0
ENSDARG00000073731	dok4	194	97.94	2.06	0.693147	0	176	98.3	1.7	1.47694	0.43086	122	94.26	5.74	0.850092	0.280605	82	96.34	3.66	1.43916	0.294925	72	97.22	2.78	0.693147	0
ENSDARG00000012030	dnaaf1	194	98.97	1.03	0.693147	0	176	98.3	1.7	0.828302	0.234095	122	99.18	0.82	0.693147	NA	82	97.56	2.44	0.89588	0.286707	72	95.83	4.17	0.828302	0.234095
ENSDARG00000061149	nrn1lb	194	98.97	1.03	0.693147	0	176	98.3	1.7	0.693147	0	122	100	0	NA	NA	82	96.34	3.66	1.2904	0.712769	72	95.83	4.17	0.693147	0
ENSDARG00000054264	cog4	194	98.97	1.03	3.26105	0.375211	176	97.16	2.84	1.17722	0.345402	122	95.08	4.92	1.9681	1.17982	82	98.78	1.22	1.79176	NA	72	98.61	1.39	1.09861	NA
ENSDARG00000036055	thap11	194	97.42	2.58	3.39643	0.65375	176	98.86	1.14	1.58903	0.286707	122	95.08	4.92	2.99349	1.17971	82	96.34	3.66	2.48721	0.878931	72	100	0	NA	NA
ENSDARG00000061145	gfod2	194	96.39	3.61	1.33195	0.963731	176	96.59	3.41	1.60396	0.762122	122	97.54	2.46	1.19451	0.555548	82	98.78	1.22	1.60944	NA	72	100	0	NA	NA
ENSDARG00000095007	sinhcafl	194	96.39	3.61	2.18338	1.12971	176	97.16	2.84	2.48097	1.18885	122	96.72	3.28	1.22816	1.07003	82	98.78	1.22	1.94591	NA	72	98.61	1.39	2.89037	NA
ENSDARG00000036056	vrk3	194	98.97	1.03	0.693147	0	176	99.43	0.57	0.693147	NA	122	97.54	2.46	1.2904	0.712769	82	100	0	NA	NA	72	98.61	1.39	0.693147	NA
ENSDARG00000078055	acd	194	98.97	1.03	0.693147	0	176	100	0	NA	NA	122	100	0	NA	NA	82	96.34	3.66	1.22963	0.477814	72	100	0	NA	NA
ENSDARG00000036061	ogfod1	194	97.94	2.06	0.794513	0.202733	176	100	0	NA	NA	122	100	0	NA	NA	82	100	0	NA	NA	72	97.22	2.78	2.39375	2.40501
ENSDARG00000054222	fbxl8	194	97.42	2.58	0.693147	0	176	97.73	2.27	1.06917	0.518263	122	95.08	4.92	0.961387	0.65705	82	93.9	6.1	1.91332	0.55501	72	98.61	1.39	0.693147	NA
ENSDARG00000036057	tradd	194	98.97	1.03	2.2499	2.20159	176	99.43	0.57	1.38629	NA	122	98.36	1.64	2.51522	2.00338	82	96.34	3.66	1.79176	0.405465	72	94.44	5.56	2.81943	1.43048
ENSDARG00000036058	gnao1b	194	97.42	2.58	0.91287	0.491314	176	98.3	1.7	0.693147	0	122	99.18	0.82	0.693147	NA	82	97.56	2.44	1.09861	0	72	98.61	1.39	0.693147	NA
ENSDARG00000102051	mtbl	194	82.99	17.01	1.83428	0.822843	176	95.45	4.55	1.51813	0.773571	122	84.43	15.57	1.67019	0.695289	82	71.95	28.05	0.740913	0.229076	72	79.17	20.83	1.72258	0.598429
ENSDARG00000036059	tmppe	194	98.45	1.55	2.22485	1.11979	176	97.73	2.27	2.74032	1.44043	122	94.26	5.74	2.13951	1.24873	82	97.56	2.44	2.56495	0	72	97.22	2.78	0.89588	0.286707
ENSDARG00000036060	exosc6	194	98.97	1.03	2.80474	2.41282	176	99.43	0.57	1.09861	NA	122	98.36	1.64	0.693147	0	82	98.78	1.22	1.38629	NA	72	98.61	1.39	4.07754	NA
ENSDARG00000054196	slc38a8b	194	98.45	1.55	0.693147	0	176	98.86	1.14	1.09861	0	122	98.36	1.64	0.89588	0.286707	82	95.12	4.88	1.12495	0.375309	72	100	0	NA	NA
ENSDARG00000005612	aph1b	194	93.3	6.7	2.37831	1.37996	176	96.59	3.41	2.01811	0.606122	122	96.72	3.28	2.161	1.27902	82	100	0	NA	NA	72	97.22	2.78	2.35024	2.34348
ENSDARG00000077901	herc1	194	89.18	10.82	2.06838	1.34535	176	89.2	10.8	1.84818	0.913079	122	87.7	12.3	2.41574	1.37206	82	64.63	35.37	1.51479	1.15912	72	88.89	11.11	2.42237	1.38769
ENSDARG00000061096	dapk2a	194	96.91	3.09	0.808672	0.282976	176	95.45	4.55	0.94501	0.373586	122	97.54	2.46	1.50726	1.41009	82	96.34	3.66	1.73099	0.105263	72	100	0	NA	NA
ENSDARG00000088167	si:ch211-112g6.4	194	98.45	1.55	0.693147	0	176	98.86	1.14	1.96591	1.22655	122	98.36	1.64	0.89588	0.286707	82	96.34	3.66	1.09861	0	72	100	0	NA	NA
ENSDARG00000068628	rab8b	194	95.88	4.12	1.55593	1.04318	176	97.16	2.84	1.10589	0.511481	122	96.72	3.28	3.8535	0.319899	82	97.56	2.44	1.95601	0.490129	72	98.61	1.39	0.693147	NA
ENSDARG00000011259	trpm1a	194	96.39	3.61	0.881969	0.354592	176	98.3	1.7	0.963457	0.234095	122	96.72	3.28	0.794513	0.202733	82	96.34	3.66	1.09861	0	72	97.22	2.78	0.693147	0
ENSDARG00000053685	gtf2a2	194	91.75	8.25	2.89619	1.55468	176	95.45	4.55	1.16898	0.440861	122	91.8	8.2	2.36034	1.06126	82	81.71	18.29	1.57098	1.48581	72	94.44	5.56	2.3818	1.43363
ENSDARG00000053650	foxb1b	194	98.45	1.55	0.693147	0	176	97.16	2.84	3.31663	1.94745	122	100	0	NA	NA	82	95.12	4.88	3.11791	1.97105	72	97.22	2.78	0.693147	0
ENSDARG00000103873	BX927082.1	194	98.45	1.55	0.693147	0	176	100	0	NA	NA	122	99.18	0.82	0.693147	NA	82	98.78	1.22	0.693147	NA	72	98.61	1.39	0.693147	NA
ENSDARG00000105628	BX927082.2	194	98.45	1.55	0.693147	0	176	100	0	NA	NA	122	98.36	1.64	0.693147	0	82	98.78	1.22	0.693147	NA	72	100	0	NA	NA
ENSDARG00000053625	anxa2b	194	100	0	NA	NA	176	98.3	1.7	0.693147	0	122	99.18	0.82	0.693147	NA	82	98.78	1.22	1.09861	NA	72	98.61	1.39	0.693147	NA
ENSDARG00000001910	rorab	194	92.27	7.73	2.35242	1.11608	176	95.45	4.55	2.04873	1.05433	122	90.16	9.84	2.5572	0.915469	82	85.37	14.63	1.22111	1.23764	72	94.44	5.56	2.75027	1.47294
ENSDARG00000074465	vps13c	194	88.66	11.34	2.05468	1.55485	176	85.8	14.2	1.91962	1.18994	122	80.33	19.67	2.39623	1.52396	82	57.32	42.68	1.56136	1.26427	72	84.72	15.28	2.45245	1.29129
ENSDARG00000017901	tln2a	194	90.21	9.79	1.99986	1.31825	176	93.18	6.82	2.18012	0.799949	122	87.7	12.3	2.07333	1.32486	82	79.27	20.73	1.62901	1.30513	72	95.83	4.17	1.92485	1.22131
ENSDARG00000033683	tpma	194	99.48	0.52	1.09861	NA	176	99.43	0.57	0.693147	NA	122	98.36	1.64	2.43377	2.46161	82	96.34	3.66	1.36478	0.256091	72	97.22	2.78	0.89588	0.286707
ENSDARG00000053505	fbxo22	194	98.45	1.55	1.93904	1.32568	176	97.16	2.84	0.855333	0.222082	122	98.36	1.64	0.693147	0	82	100	0	NA	NA	72	98.61	1.39	0.693147	NA
ENSDARG00000053499	isl2b	194	99.48	0.52	0.693147	NA	176	97.16	2.84	0.91287	0.317595	122	97.54	2.46	0.828302	0.234095	82	95.12	4.88	1.62756	0.68783	72	98.61	1.39	0.693147	NA
ENSDARG00000053568	pstpip1b	194	98.45	1.55	0.693147	0	176	98.3	1.7	0.693147	0	122	99.18	0.82	0.693147	NA	82	96.34	3.66	0.693147	0	72	98.61	1.39	0.693147	NA
ENSDARG00000053559	tspan3b	194	98.97	1.03	0.693147	0	176	100	0	NA	NA	122	98.36	1.64	0.693147	0	82	98.78	1.22	0.693147	NA	72	98.61	1.39	0.693147	NA
ENSDARG00000105630	alpk3b	194	97.42	2.58	0.693147	0	176	96.02	3.98	0.98099	0.388258	122	95.9	4.1	0.77424	0.18133	82	96.34	3.66	1.73099	0.105263	72	97.22	2.78	0.693147	0
ENSDARG00000079622	frmd5	194	95.36	4.64	0.738199	0.135155	176	98.3	1.7	1.19451	0.555548	122	95.08	4.92	1.1174	0.856076	82	95.12	4.88	1.67115	0.291811	72	97.22	2.78	0.693147	0
ENSDARG00000028816	tmed3	194	98.45	1.55	2.51407	1.60324	176	98.86	1.14	0.89588	0.286707	122	100	0	NA	NA	82	96.34	3.66	1.76611	0.477814	72	98.61	1.39	0.693147	NA
ENSDARG00000008491	si:ch211-107o10.3	194	99.48	0.52	4.78749	NA	176	97.16	2.84	2.08254	1.54029	122	98.36	1.64	1.54552	1.20544	82	96.34	3.66	2.78285	0.708589	72	94.44	5.56	1.60904	1.83178
ENSDARG00000103488	CR356246.1	194	98.97	1.03	0.693147	0	176	97.73	2.27	1.34382	0.327977	122	97.54	2.46	1.45224	0.984733	82	93.9	6.1	1.77637	0.526537	72	94.44	5.56	0.693147	0
ENSDARG00000005549	znf710b	194	97.42	2.58	1.13259	0.601735	176	97.73	2.27	1.19687	0.395595	122	95.9	4.1	2.36965	1.61599	82	96.34	3.66	1.76611	0.271357	72	95.83	4.17	1.15525	0.800377
ENSDARG00000076104	sema4bb	194	97.94	2.06	0.92222	0.458145	176	98.86	1.14	1.15129	0.647915	122	96.72	3.28	0.89588	0.234095	82	96.34	3.66	0.963457	0.234095	72	98.61	1.39	0.693147	NA
ENSDARG00000028815	zgc:162945	194	98.45	1.55	2.25846	2.36874	176	97.73	2.27	1.72189	0.27425	122	99.18	0.82	2.48491	NA	82	97.56	2.44	1.6661	0.395708	72	95.83	4.17	3.8403	0.578676
ENSDARG00000074340	serf2	194	73.71	26.29	2.63335	1.10298	176	59.66	40.34	1.54363	1.26224	122	63.93	36.07	2.63805	1.44636	82	25.61	74.39	1.13863	0.665739	72	55.56	44.44	2.76148	1.2602
ENSDARG00000074968	polr2m	194	99.48	0.52	0.693147	NA	176	99.43	0.57	0.693147	NA	122	99.18	0.82	0.693147	NA	82	95.12	4.88	1.14109	0.654119	72	97.22	2.78	0.693147	0
ENSDARG00000053493	aldh1a2	194	98.97	1.03	0.693147	0	176	97.73	2.27	1.78709	1.48298	122	97.54	2.46	0.963457	0.234095	82	95.12	4.88	1.37016	0.209374	72	97.22	2.78	0.693147	0
ENSDARG00000053480	aqp9b	194	99.48	0.52	0.693147	NA	176	98.3	1.7	0.998577	0.529021	122	99.18	0.82	0.693147	NA	82	97.56	2.44	0.693147	0	72	100	0	NA	NA
ENSDARG00000053468	adam10a	194	89.18	10.82	2.06184	1.33917	176	93.18	6.82	2.14096	0.644749	122	89.34	10.66	1.85073	1.2202	82	76.83	23.17	1.70536	1.20514	72	93.06	6.94	1.92956	1.29797
ENSDARG00000017431	mindy2	194	95.88	4.12	1.45399	1.62236	176	97.16	2.84	1.39694	0.676783	122	94.26	5.74	1.03891	0.478549	82	95.12	4.88	1.9771	0.715768	72	100	0	NA	NA
ENSDARG00000052728	sltm	194	85.05	14.95	2.25221	1.24882	176	89.77	10.23	2.2461	1.11358	122	90.16	9.84	2.00442	1.12839	82	68.29	31.71	1.06508	0.72059	72	94.44	5.56	1.80854	0.766243
ENSDARG00000078802	rnf111	194	96.39	3.61	1.8164	1.47415	176	90.91	9.09	1.92534	0.720191	122	91.8	8.2	2.18691	0.952666	82	92.68	7.32	3.02816	0.503166	72	95.83	4.17	3.05567	0.961462
ENSDARG00000036179	myo1ea	194	96.39	3.61	0.908015	0.284628	176	96.59	3.41	1.03972	0.379652	122	97.54	2.46	0.998577	0.529021	82	97.56	2.44	1.38629	0	72	100	0	NA	NA
ENSDARG00000010601	mtmr10	194	96.39	3.61	0.693147	0	176	98.3	1.7	2.22232	2.30639	122	96.72	3.28	1.45428	1.10938	82	97.56	2.44	1.9356	0.776836	72	100	0	NA	NA
ENSDARG00000012495	mphosph10	194	93.81	6.19	3.51074	1.10653	176	97.16	2.84	1.7132	0.968272	122	95.9	4.1	2.42614	1.4143	82	97.56	2.44	1.89209	1.69557	72	97.22	2.78	2.47791	2.52404
ENSDARG00000045428	mcee	194	98.45	1.55	0.828302	0.234095	176	98.86	1.14	1.31953	0.885837	122	98.36	1.64	2.4918	2.54368	82	97.56	2.44	1.09861	0	72	100	0	NA	NA
ENSDARG00000060639	apba2b	194	98.45	1.55	0.828302	0.234095	176	99.43	0.57	1.09861	NA	122	95.9	4.1	0.77424	0.18133	82	91.46	8.54	1.94648	1.28029	72	98.61	1.39	0.693147	NA
ENSDARG00000053405	sord	194	98.45	1.55	0.693147	0	176	98.86	1.14	0.89588	0.286707	122	99.18	0.82	4.27667	NA	82	97.56	2.44	1.24245	0.203422	72	100	0	NA	NA
ENSDARG00000077506	tjp1a	194	80.41	19.59	2.71021	1.58029	176	78.41	21.59	1.18096	1.00857	122	55.74	44.26	2.73003	1.24217	82	40.24	59.76	1.39709	1.10839	72	97.22	2.78	2.67355	2.2273
ENSDARG00000053380	fam189a1	194	100	0	NA	NA	176	98.3	1.7	0.693147	0	122	99.18	0.82	0.693147	NA	82	97.56	2.44	0.693147	0	72	98.61	1.39	0.693147	NA
ENSDARG00000074490	casc4	194	97.94	2.06	1.51006	1.37685	176	98.3	1.7	1.36478	0.256091	122	96.72	3.28	1.21301	0.663638	82	92.68	7.32	2.03305	0.383519	72	97.22	2.78	1.24245	0.203422
ENSDARG00000060586	ctdspl2b	194	95.88	4.12	1.57463	1.2529	176	94.89	5.11	1.8323	1.12661	122	95.08	4.92	0.828302	0.209381	82	93.9	6.1	2.39679	0.221674	72	97.22	2.78	2.94027	3.17791
ENSDARG00000079336	si:ch211-150j10.4	194	96.39	3.61	0.792168	0.261985	176	96.59	3.41	1.43236	0.288714	122	97.54	2.46	0.693147	0	82	89.02	10.98	1.73099	0.411733	72	97.22	2.78	0.693147	0
ENSDARG00000053370	eif3jb	194	95.88	4.12	2.67843	1.15015	176	96.59	3.41	1.72758	1.12933	122	96.72	3.28	1.58903	1.53341	82	98.78	1.22	2.3979	NA	72	98.61	1.39	2.07944	NA
ENSDARG00000053362	cilp	194	94.33	5.67	0.819174	0.280392	176	97.73	2.27	1.12495	0.375309	122	97.54	2.46	0.693147	0	82	97.56	2.44	1.09861	0	72	97.22	2.78	0.89588	0.286707
ENSDARG00000105623	CU329666.1	194	98.97	1.03	0.693147	0	176	99.43	0.57	0.693147	NA	122	100	0	NA	NA	82	97.56	2.44	0.693147	0	72	100	0	NA	NA
ENSDARG00000075158	igdcc3	194	97.94	2.06	1.19687	0.395595	176	94.32	5.68	1.42834	0.644202	122	95.9	4.1	1.50695	0.781483	82	87.8	12.2	1.67547	0.246742	72	97.22	2.78	0.693147	0
ENSDARG00000076919	igdcc4	194	96.39	3.61	0.850092	0.280605	176	96.59	3.41	1.02896	0.401946	122	98.36	1.64	2.27165	2.23234	82	97.56	2.44	2.07157	0.177706	72	95.83	4.17	0.693147	0
ENSDARG00000068868	nap1l4b	194	96.39	3.61	2.84639	1.51074	176	94.89	5.11	2.14049	1.24408	122	95.9	4.1	2.02597	1.22434	82	93.9	6.1	2.76555	0.631144	72	95.83	4.17	1.80388	1.04697
ENSDARG00000036164	cars	194	98.45	1.55	2.32075	1.55205	176	99.43	0.57	1.09861	NA	122	95.08	4.92	2.04292	1.32373	82	97.56	2.44	2.15874	0.776836	72	95.83	4.17	2.03789	2.32917
ENSDARG00000011615	mybpc3	194	97.42	2.58	0.693147	0	176	98.3	1.7	1.38104	0.489188	122	95.08	4.92	0.91344	0.377576	82	96.34	3.66	1.09861	0	72	98.61	1.39	0.693147	NA
ENSDARG00000027322	lin7c	194	96.91	3.09	1.49919	0.975649	176	96.02	3.98	1.06496	0.41803	122	97.54	2.46	1.80978	0.993114	82	96.34	3.66	2.34975	0.504189	72	93.06	6.94	1.28723	1.32841
ENSDARG00000018817	bdnf	194	98.45	1.55	0.828302	0.234095	176	94.89	5.11	0.937283	0.462898	122	99.18	0.82	0.693147	NA	82	97.56	2.44	1.09861	0	72	98.61	1.39	0.693147	NA
ENSDARG00000008022	kif18a	194	99.48	0.52	1.09861	NA	176	97.73	2.27	1.17053	0.45613	122	95.08	4.92	0.760725	0.16553	82	98.78	1.22	1.09861	NA	72	100	0	NA	NA
ENSDARG00000089236	mettl15	194	97.42	2.58	0.9437	0.560253	176	98.86	1.14	0.693147	0	122	99.18	0.82	0.693147	NA	82	98.78	1.22	0.693147	NA	72	98.61	1.39	0.693147	NA
ENSDARG00000060542	lgr4	194	97.94	2.06	0.794513	0.202733	176	97.16	2.84	1.32876	0.128655	122	93.44	6.56	0.845197	0.209848	82	95.12	4.88	1.69039	0.417178	72	95.83	4.17	0.828302	0.234095
ENSDARG00000078650	kcna4	194	95.88	4.12	0.693147	0	176	98.3	1.7	0.828302	0.234095	122	97.54	2.46	0.963457	0.234095	82	96.34	3.66	1.61734	0.400189	72	97.22	2.78	0.693147	0
ENSDARG00000001210	arl14ep	194	96.91	3.09	3.1094	1.31677	176	98.3	1.7	2.81929	1.3747	122	99.18	0.82	3.58352	NA	82	100	0	NA	NA	72	98.61	1.39	1.94591	NA
ENSDARG00000000423	si:ch73-314g15.3	194	98.45	1.55	2.65239	1.56049	176	99.43	0.57	1.09861	NA	122	98.36	1.64	0.89588	0.286707	82	98.78	1.22	1.09861	NA	72	97.22	2.78	0.693147	0
ENSDARG00000000767	spi1b	194	98.97	1.03	0.693147	0	176	96.59	3.41	1.64273	1.29856	122	98.36	1.64	0.693147	0	82	98.78	1.22	2.07944	NA	72	100	0	NA	NA
ENSDARG00000000442	slc39a13	194	98.45	1.55	1.98872	1.90367	176	98.86	1.14	0.693147	0	122	98.36	1.64	0.693147	0	82	97.56	2.44	1.44519	0.490129	72	100	0	NA	NA
ENSDARG00000027394	si:ch211-150g13.3	194	95.88	4.12	1.40486	1.24877	176	96.59	3.41	1.20737	0.576547	122	93.44	6.56	1.04638	0.695955	82	81.71	18.29	2.22735	0.761439	72	94.44	5.56	0.693147	0
ENSDARG00000036152	gas2b	194	98.97	1.03	0.693147	0	176	97.16	2.84	1.39694	0.441011	122	96.72	3.28	0.794513	0.202733	82	96.34	3.66	1.52145	0.234095	72	97.22	2.78	0.693147	0
ENSDARG00000041150	slc17a6b	194	95.88	4.12	0.693147	0	176	97.73	2.27	1.31437	0.45613	122	93.44	6.56	0.74383	0.143354	82	95.12	4.88	1.8405	0.285857	72	97.22	2.78	0.693147	0
ENSDARG00000036147	ano5b	194	96.39	3.61	0.693147	0	176	96.02	3.98	1.76833	0.844452	122	95.9	4.1	2.40904	1.28456	82	96.34	3.66	1.88765	0.438165	72	95.83	4.17	1.31708	1.08069
ENSDARG00000036144	tssc4	194	94.33	5.67	2.60227	1.55897	176	94.32	5.68	3.43706	1.36033	122	94.26	5.74	2.09857	0.848899	82	92.68	7.32	1.54813	1.32453	72	88.89	11.11	2.52278	1.72656
ENSDARG00000079324	ano9b	194	97.42	2.58	0.855333	0.222082	176	97.16	2.84	1.27122	0.406635	122	95.9	4.1	0.831777	0.309985	82	97.56	2.44	2.66636	0.663457	72	98.61	1.39	0.693147	NA
ENSDARG00000079438	pkp3b	194	94.85	5.15	1.84229	1.12565	176	96.59	3.41	1.76941	1.12102	122	98.36	1.64	0.693147	0	82	95.12	4.88	2.41946	0.763194	72	95.83	4.17	0.828302	0.234095
ENSDARG00000036080	cd81a	194	36.08	63.92	2.87351	1.36477	176	31.82	68.18	1.69914	1.32611	122	33.61	66.39	2.88169	1.3584	82	10.98	89.02	1.59971	0.932522	72	29.17	70.83	2.94061	1.15729
ENSDARG00000051852	kcnc1a	194	96.91	3.09	0.91344	0.377576	176	94.89	5.11	1.76206	1.50503	122	95.9	4.1	0.77424	0.18133	82	92.68	7.32	1.96547	0.254973	72	95.83	4.17	0.693147	0
ENSDARG00000036082	tph1b	194	97.94	2.06	0.693147	0	176	98.86	1.14	0.693147	0	122	97.54	2.46	0.693147	0	82	98.78	1.22	0.693147	NA	72	97.22	2.78	0.693147	0
ENSDARG00000060169	mns1	194	98.45	1.55	0.693147	0	176	99.43	0.57	0.693147	NA	122	100	0	NA	NA	82	100	0	NA	NA	72	98.61	1.39	0.693147	NA
ENSDARG00000054054	zgc:153219	194	99.48	0.52	4.17439	NA	176	99.43	0.57	0.693147	NA	122	97.54	2.46	0.693147	0	82	98.78	1.22	1.09861	NA	72	98.61	1.39	0.693147	NA
ENSDARG00000105655	BX571811.2	194	100	0	NA	NA	176	98.86	1.14	1.74825	0.918732	122	98.36	1.64	1.49787	1.13804	82	98.78	1.22	0.693147	NA	72	100	0	NA	NA
ENSDARG00000095082	si:ch211-194p6.12	194	100	0	NA	NA	176	97.73	2.27	0.693147	0	122	100	0	NA	NA	82	100	0	NA	NA	72	97.22	2.78	0.89588	0.286707
ENSDARG00000036086	itga11a	194	98.45	1.55	0.693147	0	176	98.3	1.7	0.693147	0	122	97.54	2.46	0.693147	0	82	100	0	NA	NA	72	100	0	NA	NA
ENSDARG00000079440	coro2ba	194	96.39	3.61	0.930037	0.472758	176	98.3	1.7	0.828302	0.234095	122	97.54	2.46	1.09861	0	82	97.56	2.44	1.49787	0.157786	72	100	0	NA	NA
ENSDARG00000006487	anp32a	194	79.38	20.62	2.64324	1.14017	176	71.59	28.41	1.8155	1.29913	122	76.23	23.77	2.44929	1.34657	82	43.9	56.1	0.948871	0.511448	72	73.61	26.39	2.96632	0.985561
ENSDARG00000068981	glceb	194	96.39	3.61	0.808994	0.197847	176	98.3	1.7	0.998577	0.529021	122	97.54	2.46	0.693147	0	82	90.24	9.76	1.76035	0.681571	72	98.61	1.39	0.693147	NA
ENSDARG00000052688	paqr5b	194	98.97	1.03	1.15129	0.647915	176	98.86	1.14	0.693147	0	122	97.54	2.46	0.693147	0	82	98.78	1.22	0.693147	NA	72	100	0	NA	NA
ENSDARG00000069006	tle3b	194	95.88	4.12	0.779791	0.245065	176	96.02	3.98	1.3169	0.40316	122	99.18	0.82	0.693147	NA	82	96.34	3.66	1.73099	0.418906	72	95.83	4.17	0.693147	0
ENSDARG00000060238	uacab	194	94.85	5.15	1.01628	0.514945	176	93.75	6.25	1.43542	0.638129	122	94.26	5.74	1.31171	0.813694	82	89.02	10.98	2.3929	0.699622	72	100	0	NA	NA
ENSDARG00000069028	rxfp3.3a1	194	98.97	1.03	0.89588	0.286707	176	98.3	1.7	0.924196	0.400189	122	99.18	0.82	0.693147	NA	82	100	0	NA	NA	72	98.61	1.39	0.693147	NA
ENSDARG00000036094	pias1a	194	97.94	2.06	0.794513	0.202733	176	97.16	2.84	0.936426	0.222082	122	97.54	2.46	1.66574	1.68458	82	95.12	4.88	1.76231	0.436844	72	95.83	4.17	1.22963	0.929209
ENSDARG00000069030	skor1a	194	98.45	1.55	0.693147	0	176	98.3	1.7	1.09861	0	122	96.72	3.28	0.9678	0.33819	82	90.24	9.76	1.30786	0.314732	72	97.22	2.78	0.693147	0
ENSDARG00000011851	map2k5	194	96.91	3.09	1.27077	0.81032	176	98.86	1.14	1.89209	1.69557	122	98.36	1.64	0.693147	0	82	93.9	6.1	1.63774	0.167534	72	95.83	4.17	1.46068	1.3294
ENSDARG00000036096	smad3a	194	93.81	6.19	1.84837	1.54664	176	97.73	2.27	1.34382	0.76935	122	95.9	4.1	1.85967	1.59779	82	98.78	1.22	3.17805	NA	72	94.44	5.56	1.55365	1.19122
ENSDARG00000053209	smad6a	194	97.94	2.06	0.693147	0	176	98.86	1.14	1.38629	0.980258	122	97.54	2.46	0.828302	0.234095	82	100	0	NA	NA	72	98.61	1.39	0.693147	NA
ENSDARG00000036139	lctla	194	99.48	0.52	0.693147	NA	176	98.86	1.14	0.693147	0	122	95.9	4.1	0.693147	0	82	98.78	1.22	0.693147	NA	72	98.61	1.39	0.693147	NA
ENSDARG00000036136	tipin	194	96.91	3.09	0.693147	0	176	97.16	2.84	1.24452	0.463314	122	96.72	3.28	1.51711	1.64792	82	97.56	2.44	1.7006	0.128921	72	100	0	NA	NA
ENSDARG00000053200	dis3l	194	98.45	1.55	0.693147	0	176	96.59	3.41	0.760725	0.16553	122	98.36	1.64	0.89588	0.286707	82	98.78	1.22	1.09861	NA	72	98.61	1.39	1.09861	NA
ENSDARG00000105641	si:ch211-98n17.5	194	98.45	1.55	0.693147	0	176	98.3	1.7	0.693147	0	122	99.18	0.82	0.693147	NA	82	98.78	1.22	0.693147	NA	72	97.22	2.78	0.693147	0
ENSDARG00000087196	fibinb	194	97.94	2.06	1.29262	1.19895	176	98.86	1.14	1.24245	0.776836	122	96.72	3.28	0.693147	0	82	98.78	1.22	1.38629	NA	72	98.61	1.39	0.693147	NA
ENSDARG00000036135	bbox1	194	98.45	1.55	0.693147	0	176	97.73	2.27	0.794513	0.202733	122	95.9	4.1	0.77424	0.18133	82	95.12	4.88	1.47153	0.47142	72	97.22	2.78	0.693147	0
ENSDARG00000003495	madd	194	97.42	2.58	1.33491	1.22106	176	98.3	1.7	2.19029	1.23219	122	99.18	0.82	0.693147	NA	82	91.46	8.54	2.49123	0.817739	72	95.83	4.17	1.38629	1.20057
ENSDARG00000098439	nr1h3	194	97.42	2.58	0.693147	0	176	96.02	3.98	1.57058	0.959968	122	95.08	4.92	1.17488	0.616569	82	87.8	12.2	2.27186	0.740922	72	95.83	4.17	1.42556	1.26857
ENSDARG00000077584	cln6a	194	97.42	2.58	2.39937	1.6391	176	97.73	2.27	1.61847	1.23235	122	98.36	1.64	2.39375	2.40501	82	96.34	3.66	1.90126	0.359313	72	100	0	NA	NA
ENSDARG00000010586	tex9	194	96.91	3.09	0.693147	0	176	99.43	0.57	0.693147	NA	122	100	0	NA	NA	82	98.78	1.22	1.09861	NA	72	97.22	2.78	0.693147	0
ENSDARG00000077237	rfx7a	194	95.36	4.64	0.783251	0.178793	176	95.45	4.55	1.57564	1.14417	122	100	0	NA	NA	82	91.46	8.54	2.12461	0.750143	72	98.61	1.39	0.693147	NA
ENSDARG00000051768	fhod1	194	91.24	8.76	1.1132	0.839977	176	92.61	7.39	1.83188	0.842923	122	92.62	7.38	1.11749	0.635679	82	84.15	15.85	2.7578	0.57285	72	84.72	15.28	1.60565	1.2161
ENSDARG00000078560	slc9a5	194	98.97	1.03	0.693147	0	176	98.3	1.7	1.38629	0.693147	122	97.54	2.46	0.693147	0	82	97.56	2.44	1.24245	0.203422	72	95.83	4.17	0.693147	0
ENSDARG00000075964	plekhg4	194	85.57	14.43	2.85148	1.27998	176	88.64	11.36	2.11762	1.29423	122	73.77	26.23	2.51374	1.55758	82	59.76	40.24	1.23862	1.00903	72	94.44	5.56	1.23541	0.641042
ENSDARG00000018814	esrp2	194	98.97	1.03	0.693147	0	176	98.86	1.14	1.03972	0.490129	122	98.36	1.64	0.89588	0.286707	82	96.34	3.66	1.73099	1.0953	72	98.61	1.39	0.693147	NA
ENSDARG00000076297	nfatc3a	194	91.75	8.25	1.66444	0.975821	176	97.73	2.27	1.55564	0.385407	122	88.52	11.48	1.56298	0.870219	82	91.46	8.54	2.50068	0.560851	72	95.83	4.17	0.998577	0.529021
ENSDARG00000060411	ddx28	194	97.42	2.58	1.44597	1.01678	176	98.3	1.7	1.83375	0.194262	122	97.54	2.46	2.85021	1.1396	82	97.56	2.44	1.52226	0.59913	72	100	0	NA	NA
ENSDARG00000079165	galr1b	194	98.45	1.55	0.693147	0	176	100	0	NA	NA	122	97.54	2.46	0.693147	0	82	95.12	4.88	0.693147	0	72	100	0	NA	NA
ENSDARG00000039730	zgc:112160	194	98.97	1.03	0.693147	0	176	98.86	1.14	0.693147	0	122	99.18	0.82	0.693147	NA	82	100	0	NA	NA	72	100	0	NA	NA
ENSDARG00000090428	ctrb1	194	98.97	1.03	1.03972	0.490129	176	99.43	0.57	1.60944	NA	122	96.72	3.28	0.794513	0.202733	82	98.78	1.22	0.693147	NA	72	100	0	NA	NA
ENSDARG00000069089	agrp	194	98.45	1.55	0.693147	0	176	99.43	0.57	0.693147	NA	122	100	0	NA	NA	82	98.78	1.22	0.693147	NA	72	100	0	NA	NA
ENSDARG00000069090	atp6v0d1	194	93.3	6.7	2.52416	1.10398	176	97.73	2.27	2.25273	0.346574	122	98.36	1.64	1.79176	0.573414	82	92.68	7.32	2.15848	1.18188	72	86.11	13.89	2.61052	1.02277
ENSDARG00000001975	hsd11b2	194	98.97	1.03	0.693147	0	176	98.3	1.7	2.27407	2.39568	122	99.18	0.82	0.693147	NA	82	97.56	2.44	1.09861	0	72	98.61	1.39	0.693147	NA
ENSDARG00000077546	zdhhc1	194	97.42	2.58	1.6604	0.909986	176	99.43	0.57	5.64897	NA	122	95.08	4.92	2.15956	1.40948	82	95.12	4.88	2.37199	1.03387	72	97.22	2.78	2.13833	2.0438
ENSDARG00000030463	tppp3	194	89.69	10.31	2.77229	1.47798	176	89.77	10.23	3.12746	1.54266	122	96.72	3.28	2.06999	1.59116	82	70.73	29.27	1.03723	0.847594	72	86.11	13.89	2.35375	1.46249
ENSDARG00000105578	amfrb	194	97.42	2.58	1.20078	0.228448	176	94.32	5.68	2.02161	0.908413	122	98.36	1.64	1.62905	1.32356	82	96.34	3.66	2.08461	0.477777	72	97.22	2.78	1.35403	0.361208
ENSDARG00000079216	dpep2	194	97.94	2.06	1.62868	0.758805	176	98.86	1.14	0.693147	0	122	90.98	9.02	2.00374	0.801684	82	98.78	1.22	1.94591	NA	72	98.61	1.39	3.3322	NA
ENSDARG00000014378	slc12a4	194	89.18	10.82	2.41279	1.11997	176	93.18	6.82	1.95744	1.05845	122	81.97	18.03	1.74138	0.982238	82	68.29	31.71	1.28649	0.949251	72	97.22	2.78	2.62875	0.203422
ENSDARG00000016141	slc6a2	194	98.97	1.03	0.693147	0	176	96.02	3.98	1.24393	0.892264	122	96.72	3.28	0.693147	0	82	96.34	3.66	1.2904	0.166093	72	98.61	1.39	0.693147	NA
ENSDARG00000053010	lpcat2	194	100	0	NA	NA	176	98.86	1.14	0.693147	0	122	95.9	4.1	0.831777	0.309985	82	95.12	4.88	1.02359	0.43483	72	100	0	NA	NA
ENSDARG00000017676	mmp2	194	95.36	4.64	2.26817	1.1723	176	97.73	2.27	2.21413	0.883621	122	95.08	4.92	2.25015	1.48081	82	95.12	4.88	2.38092	0.87541	72	87.5	12.5	2.39406	1.25399
ENSDARG00000104955	BX294178.2	194	98.45	1.55	1.56071	1.16923	176	98.3	1.7	0.828302	0.234095	122	98.36	1.64	0.89588	0.286707	82	100	0	NA	NA	72	98.61	1.39	0.693147	NA
ENSDARG00000034420	irx6a	194	98.97	1.03	1.35403	0.361208	176	99.43	0.57	1.09861	NA	122	99.18	0.82	0.693147	NA	82	95.12	4.88	0.9678	0.33819	72	100	0	NA	NA
ENSDARG00000101818	BX294178.1	194	98.97	1.03	0.693147	0	176	98.86	1.14	0.693147	0	122	97.54	2.46	0.693147	0	82	97.56	2.44	1.03972	0.490129	72	97.22	2.78	0.693147	0
ENSDARG00000034043	irx5a	194	97.94	2.06	0.693147	0	176	99.43	0.57	1.09861	NA	122	99.18	0.82	0.693147	NA	82	95.12	4.88	1.34382	0.490415	72	97.22	2.78	0.693147	0
ENSDARG00000101076	irx3a	194	96.91	3.09	1.43457	1.30908	176	97.16	2.84	1.11968	0.32524	122	96.72	3.28	1.03972	0.400189	82	91.46	8.54	2.55605	1.39388	72	97.22	2.78	0.693147	0
ENSDARG00000044216	fto	194	90.72	9.28	2.12078	1.3097	176	97.16	2.84	3.32053	2.15774	122	97.54	2.46	2.41331	1.55338	82	90.24	9.76	1.55393	1.20185	72	90.28	9.72	2.65618	1.48919
ENSDARG00000026862	aktip	194	95.36	4.64	1.91456	1.16458	176	97.73	2.27	1.78352	1.06195	122	97.54	2.46	2.6969	1.75088	82	97.56	2.44	1.77767	0.237922	72	98.61	1.39	2.48491	NA
ENSDARG00000074498	chd9	194	87.63	12.37	1.40917	1.23493	176	93.75	6.25	2.46079	1.50337	122	88.52	11.48	1.8794	1.30143	82	76.83	23.17	1.97734	1.41479	72	87.5	12.5	1.42662	1.28244
ENSDARG00000103315	CU464124.1	194	98.97	1.03	4.89773	1.00137	176	97.16	2.84	1.52177	0.597801	122	97.54	2.46	2.76032	1.79111	82	98.78	1.22	2.3979	NA	72	95.83	4.17	1.83511	1.63938
ENSDARG00000073957	tox3	194	96.91	3.09	0.845862	0.374074	176	98.3	1.7	1.42556	0.634284	122	98.36	1.64	1.03972	0.490129	82	95.12	4.88	1.95096	0.485379	72	94.44	5.56	0.92222	0.458145
ENSDARG00000105542	AL929307.1	194	99.48	0.52	0.693147	NA	176	99.43	0.57	0.693147	NA	122	96.72	3.28	0.693147	0	82	97.56	2.44	0.693147	0	72	98.61	1.39	0.693147	NA
ENSDARG00000074319	sall1a	194	93.3	6.7	0.958531	0.729032	176	97.73	2.27	1.97525	1.43906	122	96.72	3.28	1.29824	0.498797	82	96.34	3.66	3.35859	1.1242	72	98.61	1.39	0.693147	NA
ENSDARG00000105620	CT030153.1	194	98.45	1.55	1.15525	0.400189	176	97.16	2.84	0.77424	0.18133	122	100	0	NA	NA	82	98.78	1.22	1.09861	NA	72	100	0	NA	NA
ENSDARG00000060058	cylda	194	92.78	7.22	1.55517	1.18626	176	96.59	3.41	2.15728	0.79856	122	94.26	5.74	1.94839	1.09405	82	92.68	7.32	2.41147	1.05361	72	91.67	8.33	2.67787	1.21867
ENSDARG00000010756	nod2	194	98.45	1.55	1.11073	0.723283	176	98.3	1.7	0.828302	0.234095	122	98.36	1.64	0.693147	0	82	96.34	3.66	1.2904	0.166093	72	97.22	2.78	1.15129	0.647915
ENSDARG00000020053	nkd1	194	95.36	4.64	1.89936	1.65578	176	97.16	2.84	1.39245	0.798008	122	92.62	7.38	1.36946	0.856965	82	95.12	4.88	2.49842	0.424407	72	90.28	9.72	2.02401	1.07149
ENSDARG00000008380	brd7	194	96.39	3.61	1.46104	1.2052	176	98.3	1.7	2.93999	1.04964	122	94.26	5.74	1.86993	1.05334	82	98.78	1.22	3.82864	NA	72	97.22	2.78	1.03972	0.490129
ENSDARG00000060070	adcy7	194	97.42	2.58	0.876405	0.409778	176	96.02	3.98	2.06737	1.16501	122	93.44	6.56	1.29158	0.699384	82	91.46	8.54	1.73501	0.279817	72	100	0	NA	NA
ENSDARG00000060071	tent4b	194	93.3	6.7	2.21156	1.45059	176	96.02	3.98	1.85444	1.32828	122	92.62	7.38	2.30743	1.0443	82	92.68	7.32	2.28594	0.920726	72	94.44	5.56	2.62613	0.658227
ENSDARG00000036076	heatr3	194	99.48	0.52	0.693147	NA	176	97.73	2.27	0.866434	0.346574	122	98.36	1.64	0.693147	0	82	98.78	1.22	0.693147	NA	72	100	0	NA	NA
ENSDARG00000036074	cebpa	194	96.91	3.09	0.808672	0.282976	176	97.16	2.84	2.05775	1.50781	122	96.72	3.28	0.794513	0.202733	82	93.9	6.1	1.85657	0.288394	72	97.22	2.78	0.693147	0
ENSDARG00000036073	cebpg	194	95.88	4.12	2.37445	1.6531	176	96.02	3.98	1.42861	0.802608	122	94.26	5.74	3.15167	0.704592	82	96.34	3.66	2.60748	0.148482	72	95.83	4.17	1.91219	1.39528
ENSDARG00000013050	abcc12	194	95.36	4.64	0.693147	0	176	97.73	2.27	1.14109	0.327977	122	96.72	3.28	1.03972	0.400189	82	93.9	6.1	2.00021	0.268722	72	97.22	2.78	0.693147	0
ENSDARG00000036066	si:dkey-78a14.4	194	98.97	1.03	2.2499	2.20159	176	98.86	1.14	0.89588	0.286707	122	100	0	NA	NA	82	97.56	2.44	0.693147	0	72	98.61	1.39	0.693147	NA
ENSDARG00000036064	cnep1r1	194	95.88	4.12	2.25429	1.13195	176	96.59	3.41	2.45219	1.48027	122	97.54	2.46	1.19451	0.166093	82	97.56	2.44	3.31994	0.688332	72	95.83	4.17	2.17986	2.57507
ENSDARG00000033418	gpatch1	194	98.97	1.03	3.8712	0.573414	176	98.3	1.7	1.38629	0.693147	122	95.9	4.1	2.184	1.16365	82	96.34	3.66	2.04949	0.603056	72	97.22	2.78	0.693147	0
ENSDARG00000008485	lrp3	194	98.45	1.55	0.828302	0.234095	176	96.59	3.41	1.0371	0.487527	122	97.54	2.46	0.828302	0.234095	82	95.12	4.88	1.51006	0.35798	72	95.83	4.17	0.693147	0
ENSDARG00000008100	slc7a10a	194	92.27	7.73	2.53436	1.00349	176	97.16	2.84	1.9952	1.14766	122	91.8	8.2	1.97869	0.587248	82	90.24	9.76	1.22686	0.998195	72	91.67	8.33	2.29297	0.864846
ENSDARG00000098940	BX323855.1	194	96.39	3.61	1.48193	1.35391	176	99.43	0.57	0.693147	NA	122	98.36	1.64	0.89588	0.286707	82	95.12	4.88	1.48173	0.255413	72	100	0	NA	NA
ENSDARG00000014577	rhpn2	194	97.42	2.58	1.39842	1.22684	176	97.16	2.84	1.03859	0.378066	122	97.54	2.46	0.693147	0	82	96.34	3.66	1.56071	0.400189	72	97.22	2.78	0.693147	0
ENSDARG00000005092	cep89	194	97.94	2.06	0.693147	0	176	97.73	2.27	0.997246	0.202733	122	97.54	2.46	1.05935	0.348237	82	95.12	4.88	1.39961	0.355438	72	100	0	NA	NA
ENSDARG00000060092	zgc:165481	194	99.48	0.52	0.693147	NA	176	100	0	NA	NA	122	100	0	NA	NA	82	96.34	3.66	0.693147	0	72	98.61	1.39	0.693147	NA
ENSDARG00000005894	slc7a9	194	99.48	0.52	0.693147	NA	176	98.86	1.14	0.693147	0	122	97.54	2.46	0.693147	0	82	96.34	3.66	0.693147	0	72	98.61	1.39	0.693147	NA
ENSDARG00000077537	nudt19	194	98.45	1.55	2.61014	1.81577	176	98.86	1.14	1.09861	0	122	99.18	0.82	1.09861	NA	82	97.56	2.44	1.24245	0.203422	72	100	0	NA	NA
ENSDARG00000005315	celf1	194	94.33	5.67	1.44873	1.18805	176	97.16	2.84	1.36574	0.771048	122	94.26	5.74	1.7425	1.30135	82	98.78	1.22	3.17805	NA	72	97.22	2.78	2.07944	1.96052
ENSDARG00000105525	BX571680.1	194	99.48	0.52	0.693147	NA	176	97.16	2.84	1.02479	0.54403	122	98.36	1.64	0.693147	0	82	97.56	2.44	0.693147	0	72	100	0	NA	NA
ENSDARG00000013860	ptpmt1	194	99.48	0.52	2.56495	NA	176	98.86	1.14	1.9356	1.18368	122	100	0	NA	NA	82	98.78	1.22	0.693147	NA	72	98.61	1.39	1.38629	NA
ENSDARG00000015385	ndufs3	194	91.24	8.76	2.83932	1.11414	176	95.45	4.55	1.87527	1.09996	122	94.26	5.74	1.82626	1.08	82	79.27	20.73	0.88702	0.549641	72	86.11	13.89	2.89732	1.11088
ENSDARG00000024299	c1qtnf4	194	97.94	2.06	0.693147	0	176	98.3	1.7	0.963457	0.234095	122	98.36	1.64	0.693147	0	82	97.56	2.44	1.09861	0	72	97.22	2.78	0.693147	0
ENSDARG00000052578	c6ast4	194	100	0	NA	NA	176	98.3	1.7	1.19451	0.555548	122	98.36	1.64	0.693147	0	82	98.78	1.22	0.693147	NA	72	98.61	1.39	0.693147	NA
ENSDARG00000105652	BX957297.3	194	95.88	4.12	1.09981	0.84269	176	96.02	3.98	1.60877	0.66135	122	94.26	5.74	1.41592	0.677433	82	97.56	2.44	2.53759	0.647915	72	95.83	4.17	1.98006	1.15978
ENSDARG00000105608	BX957297.2	194	100	0	NA	NA	176	98.86	1.14	0.693147	0	122	99.18	0.82	0.693147	NA	82	100	0	NA	NA	72	97.22	2.78	1.03972	0.490129
ENSDARG00000010423	npsn	194	97.94	2.06	0.794513	0.202733	176	99.43	0.57	0.693147	NA	122	98.36	1.64	0.693147	0	82	100	0	NA	NA	72	100	0	NA	NA
ENSDARG00000019732	mtch2	194	92.27	7.73	2.46817	1.29476	176	95.45	4.55	2.21417	0.915714	122	92.62	7.38	2.99113	1.1316	82	79.27	20.73	1.19894	1.1453	72	90.28	9.72	2.56603	1.13778
ENSDARG00000007141	psmc3	194	92.78	7.22	2.64734	1.38734	176	96.02	3.98	2.14272	0.823474	122	92.62	7.38	2.47884	1.36422	82	89.02	10.98	1.3894	1.07855	72	88.89	11.11	2.39969	1.41417
ENSDARG00000004447	aplnr2	194	96.91	3.09	0.760725	0.16553	176	98.86	1.14	1.03972	0.490129	122	98.36	1.64	0.693147	0	82	98.78	1.22	1.09861	NA	72	98.61	1.39	0.693147	NA
ENSDARG00000012306	syt13	194	96.39	3.61	0.693147	0	176	98.3	1.7	0.693147	0	122	99.18	0.82	0.693147	NA	82	97.56	2.44	1.52226	0.59913	72	100	0	NA	NA
ENSDARG00000098951	BX957297.1	194	99.48	0.52	0.693147	NA	176	97.73	2.27	0.9678	0.549306	122	99.18	0.82	0.693147	NA	82	100	0	NA	NA	72	95.83	4.17	0.693147	0
ENSDARG00000029242	fbxo3	194	97.94	2.06	2.10495	1.70855	176	98.3	1.7	1.19451	0.555548	122	97.54	2.46	1.36478	0.588753	82	98.78	1.22	2.77259	NA	72	98.61	1.39	3.3322	NA
ENSDARG00000036043	znf408	194	96.91	3.09	0.760725	0.16553	176	100	0	NA	NA	122	99.18	0.82	0.693147	NA	82	98.78	1.22	0.693147	NA	72	97.22	2.78	0.693147	0
ENSDARG00000036041	f2	194	96.91	3.09	0.693147	0	176	98.86	1.14	0.89588	0.286707	122	98.36	1.64	0.693147	0	82	95.12	4.88	1.09861	0	72	100	0	NA	NA
ENSDARG00000024324	arhgap1	194	97.94	2.06	2.64103	1.4001	176	96.59	3.41	0.943827	0.294012	122	95.08	4.92	1.04982	0.873678	82	97.56	2.44	2.51848	0.170527	72	97.22	2.78	2.35024	2.34348
ENSDARG00000036040	atg13	194	93.3	6.7	2.63916	1.71526	176	96.02	3.98	2.82034	1.08071	122	92.62	7.38	3.23578	1.07507	82	76.83	23.17	1.27943	1.10035	72	91.67	8.33	2.82919	1.16197
ENSDARG00000036038	harbi1	194	98.45	1.55	2.01023	1.71632	176	98.3	1.7	2.42964	1.47004	122	97.54	2.46	2.28054	1.63065	82	98.78	1.22	1.79176	NA	72	100	0	NA	NA
ENSDARG00000017474	zgc:110699	194	76.29	23.71	3.34605	1.16929	176	76.7	23.3	0.987965	0.859569	122	54.92	45.08	3.15287	1.32769	82	34.15	65.85	1.21174	0.931526	72	100	0	NA	NA
ENSDARG00000006878	phf21aa	194	95.88	4.12	1.50707	1.52578	176	96.02	3.98	1.98078	1.0581	122	96.72	3.28	0.693147	0	82	89.02	10.98	1.93161	0.369457	72	95.83	4.17	0.693147	0
ENSDARG00000015793	creb3l1	194	98.97	1.03	0.89588	0.286707	176	99.43	0.57	0.693147	NA	122	98.36	1.64	0.693147	0	82	97.56	2.44	1.79176	0.573414	72	100	0	NA	NA
ENSDARG00000014439	dgkza	194	96.39	3.61	1.24164	1.04986	176	92.05	7.95	2.08839	1.3263	122	95.08	4.92	0.91344	0.377576	82	93.9	6.1	2.84844	0.646703	72	97.22	2.78	1.76318	1.51326
ENSDARG00000036036	mdka	194	97.94	2.06	1.02359	0.43483	176	97.73	2.27	2.32136	1.6621	122	96.72	3.28	0.693147	0	82	96.34	3.66	1.88765	0.555548	72	95.83	4.17	0.693147	0
ENSDARG00000069254	chrm4a	194	99.48	0.52	1.09861	NA	176	98.3	1.7	1.05935	0.348237	122	99.18	0.82	0.693147	NA	82	90.24	9.76	1.81332	0.636475	72	97.22	2.78	0.693147	0
ENSDARG00000008322	ambra1a	194	95.36	4.64	1.10021	1.22119	176	97.16	2.84	1.26559	0.559245	122	100	0	NA	NA	82	90.24	9.76	2.08061	0.551061	72	98.61	1.39	0.693147	NA
ENSDARG00000007244	acp2	194	99.48	0.52	2.89037	NA	176	98.86	1.14	0.89588	0.286707	122	98.36	1.64	2.61287	2.7149	82	96.34	3.66	1.46068	0.128832	72	97.22	2.78	0.693147	0
ENSDARG00000029995	tnni2b.2	194	100	0	NA	NA	176	99.43	0.57	0.693147	NA	122	98.36	1.64	0.693147	0	82	98.78	1.22	0.693147	NA	72	98.61	1.39	0.693147	NA
ENSDARG00000099385	CT030188.1	194	96.39	3.61	0.965939	0.274697	176	97.73	2.27	1.70391	1.59329	122	97.54	2.46	0.828302	0.234095	82	97.56	2.44	1.58903	0.693551	72	97.22	2.78	0.693147	0
ENSDARG00000068457	tnnt3b	194	97.94	2.06	1.64061	1.63582	176	98.86	1.14	0.693147	0	122	100	0	NA	NA	82	97.56	2.44	1.24245	0.203422	72	98.61	1.39	0.693147	NA
ENSDARG00000068460	otog	194	95.88	4.12	0.693147	0	176	96.59	3.41	1.26001	0.721446	122	93.44	6.56	1.13302	0.493776	82	87.8	12.2	2.16504	0.643133	72	95.83	4.17	0.693147	0
ENSDARG00000052271	slc22a18	194	98.97	1.03	2.5679	2.6513	176	98.86	1.14	1.15129	0.647915	122	95.9	4.1	1.32241	1.19339	82	100	0	NA	NA	72	97.22	2.78	0.89588	0.286707
ENSDARG00000033042	ptprja	194	98.45	1.55	0.693147	0	176	97.73	2.27	0.89588	0.234095	122	97.54	2.46	0.828302	0.234095	82	97.56	2.44	1.09861	0	72	95.83	4.17	0.963457	0.234095
ENSDARG00000074866	ptpn5	194	97.42	2.58	0.693147	0	176	97.16	2.84	1.09613	0.696908	122	95.9	4.1	0.693147	0	82	95.12	4.88	1.97414	0.640531	72	98.61	1.39	0.693147	NA
ENSDARG00000052244	zgc:158564	194	2.58	97.42	2.18053	0.955226	176	1.14	98.86	3.54391	1.16877	122	0.82	99.18	2.40494	0.989165	82	0	100	5.69327	0.773055	72	2.78	97.22	1.91193	0.736918
ENSDARG00000003520	tbc1d14	194	96.39	3.61	1.61139	1.31538	176	97.16	2.84	1.39694	0.307876	122	95.08	4.92	0.693147	0	82	95.12	4.88	1.79635	0.433958	72	98.61	1.39	0.693147	NA
ENSDARG00000035963	ccdc96	194	99.48	0.52	0.693147	NA	176	98.3	1.7	1.85865	2.01871	122	98.36	1.64	0.693147	0	82	96.34	3.66	0.828302	0.234095	72	100	0	NA	NA
ENSDARG00000003769	tada2b	194	97.42	2.58	1.71067	0.936259	176	97.73	2.27	0.794513	0.202733	122	97.54	2.46	0.693147	0	82	96.34	3.66	1.6566	0.504189	72	95.83	4.17	1.05935	0.634284
ENSDARG00000010021	grpel1	194	98.45	1.55	2.84172	1.60165	176	98.86	1.14	1.09861	0	122	98.36	1.64	1.24245	0.776836	82	96.34	3.66	1.90786	1.40166	72	98.61	1.39	0.693147	NA
ENSDARG00000077465	sorcs2	194	98.97	1.03	0.693147	0	176	98.3	1.7	1.19451	0.166093	122	97.54	2.46	0.693147	0	82	93.9	6.1	1.21369	0.15757	72	93.06	6.94	0.693147	0
ENSDARG00000059871	shrprbck1r	194	92.78	7.22	1.56718	0.89993	176	95.45	4.55	2.32803	0.762805	122	87.7	12.3	1.2284	0.821382	82	89.02	10.98	2.03061	1.17541	72	80.56	19.44	1.45055	0.873049
ENSDARG00000036489	zgc:112356	194	90.72	9.28	1.89264	1.21292	176	95.45	4.55	2.34348	1.4194	122	93.44	6.56	1.41803	1.02774	82	93.9	6.1	1.27939	0.540312	72	93.06	6.94	2.40128	1.56365
ENSDARG00000036493	si:ch73-174h16.4	194	96.91	3.09	1.82688	2.05764	176	97.73	2.27	1.41574	0.285012	122	96.72	3.28	1.37016	0.809085	82	100	0	NA	NA	72	97.22	2.78	0.693147	0
ENSDARG00000102101	si:ch73-174h16.5	194	97.94	2.06	0.794513	0.202733	176	98.3	1.7	0.693147	0	122	97.54	2.46	1.05935	0.634284	82	97.56	2.44	1.7006	0.851337	72	98.61	1.39	0.693147	NA
ENSDARG00000076934	wdr60	194	97.94	2.06	2.62219	1.5046	176	96.02	3.98	1.75434	1.13138	122	99.18	0.82	0.693147	NA	82	91.46	8.54	1.99161	0.517584	72	98.61	1.39	0.693147	NA
ENSDARG00000078964	esyt2b	194	97.94	2.06	0.794513	0.202733	176	98.86	1.14	0.89588	0.286707	122	98.36	1.64	0.693147	0	82	98.78	1.22	1.09861	NA	72	98.61	1.39	4.5326	NA
ENSDARG00000060023	ncapg2	194	98.97	1.03	0.89588	0.286707	176	97.73	2.27	0.866434	0.346574	122	99.18	0.82	0.693147	NA	82	96.34	3.66	0.828302	0.234095	72	100	0	NA	NA
ENSDARG00000035970	ptprn2	194	96.91	3.09	0.693147	0	176	98.3	1.7	0.963457	0.234095	122	96.72	3.28	0.794513	0.202733	82	95.12	4.88	1.17053	0.143841	72	100	0	NA	NA
ENSDARG00000020953	dnajb6b	194	97.42	2.58	1.53409	1.52279	176	97.73	2.27	1.23541	0.641042	122	96.72	3.28	1.09551	0.804719	82	100	0	NA	NA	72	100	0	NA	NA
ENSDARG00000035978	ube3c	194	97.42	2.58	1.6443	1.0575	176	97.73	2.27	1.43575	0.913738	122	93.44	6.56	1.91201	0.994685	82	96.34	3.66	2.15382	0.807293	72	98.61	1.39	1.38629	NA
ENSDARG00000035984	mnx1	194	98.45	1.55	0.693147	0	176	99.43	0.57	0.693147	NA	122	100	0	NA	NA	82	97.56	2.44	0.693147	0	72	98.61	1.39	0.693147	NA
ENSDARG00000060027	nom1	194	97.42	2.58	2.02749	1.46663	176	98.3	1.7	2.36225	0.892043	122	94.26	5.74	2.44255	1.56591	82	93.9	6.1	2.74171	0.611135	72	97.22	2.78	1.24245	0.776836
ENSDARG00000024092	lmbr1	194	99.48	0.52	0.693147	NA	176	99.43	0.57	0.693147	NA	122	97.54	2.46	0.963457	0.234095	82	98.78	1.22	0.693147	NA	72	98.61	1.39	0.693147	NA
ENSDARG00000105553	CU041319.2	194	99.48	0.52	0.693147	NA	176	98.86	1.14	0.89588	0.286707	122	99.18	0.82	0.693147	NA	82	98.78	1.22	1.94591	NA	72	100	0	NA	NA
ENSDARG00000068567	shha	194	96.91	3.09	1.26001	0.685517	176	94.32	5.68	1.39004	0.506761	122	96.72	3.28	1.79021	1.48173	82	93.9	6.1	1.85183	0.447101	72	100	0	NA	NA
ENSDARG00000068562	rbm33a	194	94.33	5.67	1.12159	0.858799	176	93.75	6.25	1.72759	0.942868	122	93.44	6.56	1.55845	1.17669	82	93.9	6.1	2.24304	0.515159	72	98.61	1.39	2.89037	NA
ENSDARG00000026599	en2a	194	96.91	3.09	0.693147	0	176	97.73	2.27	0.693147	0	122	98.36	1.64	0.693147	0	82	92.68	7.32	1.4735	0.372757	72	95.83	4.17	0.693147	0
ENSDARG00000010658	insig1	194	96.39	3.61	1.6492	1.50223	176	98.86	1.14	1.73287	0.490129	122	97.54	2.46	0.693147	0	82	93.9	6.1	1.82626	0.381725	72	97.22	2.78	3.46083	0.286707
ENSDARG00000068557	htr5ab	194	98.45	1.55	0.693147	0	176	99.43	0.57	0.693147	NA	122	97.54	2.46	0.693147	0	82	97.56	2.44	1.03972	0.490129	72	98.61	1.39	0.693147	NA
ENSDARG00000001241	puf60b	194	90.21	9.79	2.42685	1.34557	176	93.75	6.25	2.40217	1.43971	122	90.98	9.02	2.64952	0.907248	82	78.05	21.95	0.843594	0.446544	72	93.06	6.94	2.68972	1.00746
ENSDARG00000000861	scrib	194	92.78	7.22	1.57199	0.990485	176	91.48	8.52	1.96833	1.00947	122	91.8	8.2	2.48119	1.24321	82	85.37	14.63	2.32367	1.21317	72	95.83	4.17	1.92691	0.73161
ENSDARG00000031693	kif9	194	99.48	0.52	0.693147	NA	176	98.3	1.7	0.693147	0	122	99.18	0.82	0.693147	NA	82	97.56	2.44	0.693147	0	72	100	0	NA	NA
ENSDARG00000016964	zgc:165532	194	98.45	1.55	0.693147	0	176	98.86	1.14	1.49787	1.13804	122	99.18	0.82	1.09861	NA	82	97.56	2.44	1.49787	0.157786	72	97.22	2.78	2.35925	2.35622
ENSDARG00000078077	dph2	194	97.42	2.58	1.5708	1.02024	176	98.3	1.7	1.9783	0.896319	122	97.54	2.46	3.54512	1.96885	82	95.12	4.88	1.94329	0.448833	72	94.44	5.56	1.24245	0.463629
ENSDARG00000005821	ncf2	194	98.97	1.03	0.89588	0.286707	176	98.86	1.14	0.693147	0	122	96.72	3.28	0.693147	0	82	97.56	2.44	1.58903	1.26697	72	97.22	2.78	0.693147	0
ENSDARG00000017242	garem	194	94.85	5.15	1.85878	1.27548	176	95.45	4.55	1.1837	0.486552	122	98.36	1.64	0.89588	0.286707	82	92.68	7.32	1.95734	0.294567	72	95.83	4.17	1.64721	1.65249
ENSDARG00000075083	prkdc	194	95.36	4.64	0.969248	0.68942	176	94.32	5.68	1.41656	0.570986	122	94.26	5.74	1.33373	0.81541	82	89.02	10.98	2.43025	0.446444	72	98.61	1.39	0.693147	NA
ENSDARG00000105779	BX322787.1	194	100	0	NA	NA	176	98.86	1.14	1.54552	1.20544	122	100	0	NA	NA	82	96.34	3.66	0.828302	0.234095	72	100	0	NA	NA
ENSDARG00000052331	abcf2b	194	100	0	NA	NA	176	96.59	3.41	0.693147	0	122	99.18	0.82	0.693147	NA	82	98.78	1.22	0.693147	NA	72	100	0	NA	NA
ENSDARG00000059961	chpf2	194	97.42	2.58	1.90936	1.31698	176	97.73	2.27	1.43814	0.415424	122	97.54	2.46	1.56071	1.50266	82	97.56	2.44	2.68995	1.05223	72	98.61	1.39	0.693147	NA
ENSDARG00000019969	smarcd3b	194	97.94	2.06	0.693147	0	176	99.43	0.57	0.693147	NA	122	97.54	2.46	0.828302	0.234095	82	93.9	6.1	1.25831	0.232476	72	97.22	2.78	0.693147	0
ENSDARG00000105669	si:dkey-10f23.2	194	97.94	2.06	1.38629	1.38629	176	97.73	2.27	2.11574	1.75763	122	93.44	6.56	2.24559	1.58162	82	92.68	7.32	2.28849	0.389244	72	95.83	4.17	1.47694	1.35757
ENSDARG00000059950	plxdc2	194	97.42	2.58	1.39694	0.773377	176	94.32	5.68	1.32073	0.500753	122	99.18	0.82	0.693147	NA	82	92.68	7.32	1.91202	0.692054	72	98.61	1.39	2.07944	NA
ENSDARG00000090618	malrd1	194	96.91	3.09	0.760725	0.16553	176	97.16	2.84	1.32561	0.368456	122	96.72	3.28	0.794513	0.202733	82	92.68	7.32	1.77424	0.427214	72	95.83	4.17	0.693147	0
ENSDARG00000094709	arl8	194	97.42	2.58	1.50524	1.4596	176	97.16	2.84	1.94468	1.85742	122	99.18	0.82	3.04452	NA	82	96.34	3.66	2.20935	0.269703	72	98.61	1.39	0.693147	NA
ENSDARG00000035942	hrh3	194	98.97	1.03	1.09861	0	176	97.73	2.27	1.17053	0.710648	122	99.18	0.82	0.693147	NA	82	96.34	3.66	0.828302	0.234095	72	97.22	2.78	0.693147	0
ENSDARG00000008224	vps35	194	88.14	11.86	2.11834	1.17271	176	90.91	9.09	2.34013	1.20714	122	90.98	9.02	2.51169	1.2191	82	71.95	28.05	0.848649	0.515824	72	80.56	19.44	2.35768	1.30288
ENSDARG00000076348	mylk3	194	96.91	3.09	1.23776	0.504827	176	93.75	6.25	1.42656	0.784957	122	94.26	5.74	0.751071	0.153251	82	97.56	2.44	1.73287	0.490129	72	97.22	2.78	0.89588	0.286707
ENSDARG00000002506	zgc:92818	194	85.05	14.95	2.58042	1.11026	176	92.05	7.95	2.10249	1.56956	122	81.15	18.85	2.61617	1.11206	82	62.2	37.8	0.84162	0.527128	72	86.11	13.89	2.29484	0.998142
ENSDARG00000012199	gpt2	194	97.42	2.58	1.21735	0.77003	176	98.86	1.14	1.60944	0	122	95.9	4.1	0.693147	0	82	98.78	1.22	1.79176	NA	72	97.22	2.78	0.693147	0
ENSDARG00000104066	dnaja2	194	84.02	15.98	2.6532	1.19456	176	93.18	6.82	1.81405	1.36123	122	87.7	12.3	2.93036	1.05201	82	64.63	35.37	1.09872	0.934836	72	84.72	15.28	2.53732	1.51659
ENSDARG00000075584	itfg1	194	98.45	1.55	0.693147	0	176	99.43	0.57	1.09861	NA	122	99.18	0.82	1.79176	NA	82	97.56	2.44	1.77767	0.237922	72	95.83	4.17	1.42556	0.939558
ENSDARG00000078284	phkb	194	96.91	3.09	1.04485	0.682408	176	97.16	2.84	1.54848	0.793396	122	96.72	3.28	1.31437	0.726882	82	93.9	6.1	2.65448	0.520151	72	100	0	NA	NA
ENSDARG00000001999	adamts18	194	97.42	2.58	0.693147	0	176	94.89	5.11	1.2085	0.51006	122	98.36	1.64	0.89588	0.286707	82	98.78	1.22	1.38629	NA	72	95.83	4.17	0.693147	0
ENSDARG00000117470	BX284620.1	194	98.45	1.55	0.693147	0	176	99.43	0.57	1.09861	NA	122	99.18	0.82	0.693147	NA	82	96.34	3.66	0.693147	0	72	100	0	NA	NA
ENSDARG00000099710	BX284696.1	194	97.94	2.06	1.65435	1.12404	176	99.43	0.57	2.83321	NA	122	99.18	0.82	0.693147	NA	82	98.78	1.22	3.13549	NA	72	98.61	1.39	1.09861	NA
ENSDARG00000098435	BX005003.1	194	96.91	3.09	2.24908	0.870088	176	93.18	6.82	1.81	0.989159	122	98.36	1.64	0.693147	0	82	93.9	6.1	2.42598	0.509971	72	95.83	4.17	0.963457	0.234095
ENSDARG00000021442	cdh11	194	54.12	45.88	2.40811	1.2701	176	51.14	48.86	1.51615	1.15288	122	50	50	2.46798	1.14864	82	20.73	79.27	1.27082	0.728524	72	27.78	72.22	2.02268	1.17768
ENSDARG00000075549	cdh5	194	95.88	4.12	1.31695	1.05577	176	96.02	3.98	1.10606	0.506229	122	97.54	2.46	0.828302	0.234095	82	97.56	2.44	2.35925	0.395708	72	94.44	5.56	0.693147	0
ENSDARG00000087413	bean1	194	97.42	2.58	0.77424	0.18133	176	97.73	2.27	1.35291	0.512889	122	94.26	5.74	0.98099	0.388258	82	89.02	10.98	1.9467	0.611819	72	100	0	NA	NA
ENSDARG00000088428	si:ch211-189a15.5	194	98.97	1.03	2.54993	2.62589	176	97.16	2.84	2.03221	1.53782	122	96.72	3.28	1.76619	1.6168	82	97.56	2.44	1.6661	0.395708	72	98.61	1.39	0.693147	NA
ENSDARG00000046127	tk2	194	97.42	2.58	1.78927	0.852002	176	98.3	1.7	1.05935	0.348237	122	95.9	4.1	1.821	0.997589	82	100	0	NA	NA	72	94.44	5.56	1.57748	0.696938
ENSDARG00000008811	cmtm3	194	97.42	2.58	1.44942	0.876154	176	97.73	2.27	3.24591	1.83018	122	96.72	3.28	2.19257	1.73498	82	97.56	2.44	1.99449	0.286707	72	97.22	2.78	1.03972	0.490129
ENSDARG00000052020	cmtm4	194	93.81	6.19	3.10872	1.11533	176	98.86	1.14	2.63906	0.980258	122	94.26	5.74	2.27394	1.59751	82	95.12	4.88	1.49787	0.929209	72	94.44	5.56	3.01992	1.43336
ENSDARG00000101219	BX511128.1	194	98.97	1.03	1.54552	1.20544	176	98.86	1.14	0.693147	0	122	100	0	NA	NA	82	100	0	NA	NA	72	97.22	2.78	2.51848	2.58141
ENSDARG00000035924	dync1li2	194	89.69	10.31	1.81133	1.16161	176	93.75	6.25	1.82145	0.757781	122	94.26	5.74	1.83681	1.28329	82	78.05	21.95	1.87543	1.33281	72	95.83	4.17	1.95073	1.34414
ENSDARG00000068432	si:dkey-56m19.5	194	98.45	1.55	3.25255	1.86954	176	99.43	0.57	1.94591	NA	122	94.26	5.74	1.62902	1.43131	82	95.12	4.88	2.02083	0.673077	72	100	0	NA	NA
ENSDARG00000011301	nae1	194	96.91	3.09	1.66004	1.27761	176	98.86	1.14	2.47082	1.53375	122	98.36	1.64	0.693147	0	82	100	0	NA	NA	72	97.22	2.78	2.42991	1.88273
ENSDARG00000045139	ca7	194	99.48	0.52	0.693147	NA	176	98.3	1.7	0.693147	0	122	100	0	NA	NA	82	97.56	2.44	0.693147	0	72	100	0	NA	NA
ENSDARG00000077570	cdh16	194	98.97	1.03	0.693147	0	176	98.86	1.14	1.58903	0.693551	122	95.9	4.1	1.07506	0.651418	82	96.34	3.66	1.09861	0	72	98.61	1.39	0.693147	NA
ENSDARG00000052011	rrad	194	99.48	0.52	0.693147	NA	176	98.86	1.14	0.693147	0	122	99.18	0.82	0.693147	NA	82	100	0	NA	NA	72	97.22	2.78	0.693147	0
ENSDARG00000052010	ciao2b	194	94.85	5.15	2.88148	1.57203	176	98.86	1.14	2.5407	0.841163	122	93.44	6.56	2.69232	1.27534	82	98.78	1.22	3.13549	NA	72	95.83	4.17	1.71969	1.4412
ENSDARG00000098810	zgc:194678	194	97.94	2.06	0.693147	0	176	100	0	NA	NA	122	95.08	4.92	0.760725	0.16553	82	97.56	2.44	1.09861	0	72	97.22	2.78	0.693147	0
ENSDARG00000007745	uqcrfs1	194	90.21	9.79	2.57742	1.38387	176	92.05	7.95	1.82249	1.33385	122	89.34	10.66	2.56443	1.11761	82	64.63	35.37	1.33271	1.13207	72	90.28	9.72	3.13061	1.32141
ENSDARG00000102068	shcbp1	194	97.42	2.58	1.7876	1.50021	176	98.86	1.14	1.03972	0.490129	122	97.54	2.46	1.22963	0.477814	82	95.12	4.88	1.47153	0.47142	72	100	0	NA	NA
ENSDARG00000101472	pop4	194	99.48	0.52	1.38629	NA	176	100	0	NA	NA	122	99.18	0.82	3.17805	NA	82	98.78	1.22	2.70805	NA	72	93.06	6.94	1.99371	1.78275
ENSDARG00000102435	plekhf1	194	100	0	NA	NA	176	97.73	2.27	0.693147	0	122	99.18	0.82	0.693147	NA	82	95.12	4.88	0.693147	0	72	100	0	NA	NA
ENSDARG00000104856	si:ch211-260e23.7	194	99.48	0.52	0.693147	NA	176	98.86	1.14	1.24245	0.203422	122	99.18	0.82	4.30407	NA	82	98.78	1.22	0.693147	NA	72	98.61	1.39	0.693147	NA
ENSDARG00000102929	zgc:101715	194	98.97	1.03	0.693147	0	176	98.86	1.14	1.90333	1.13804	122	99.18	0.82	0.693147	NA	82	97.56	2.44	1.03972	0.490129	72	100	0	NA	NA
ENSDARG00000102572	si:ch211-260e23.9	194	96.39	3.61	2.70569	1.43297	176	96.02	3.98	1.72473	0.904848	122	94.26	5.74	3.45681	0.422667	82	91.46	8.54	2.28541	0.947713	72	91.67	8.33	1.94489	1.57747
ENSDARG00000100912	zgc:162297	194	100	0	NA	NA	176	97.16	2.84	1.45696	0.801299	122	99.18	0.82	0.693147	NA	82	96.34	3.66	1.09861	0	72	98.61	1.39	0.693147	NA
ENSDARG00000098622	ccne1	194	97.42	2.58	0.693147	0	176	98.86	1.14	1.6661	0.395708	122	97.54	2.46	2.16205	1.97459	82	91.46	8.54	1.82883	0.550555	72	100	0	NA	NA
ENSDARG00000099001	CR847947.1	194	97.94	2.06	0.693147	0	176	99.43	0.57	0.693147	NA	122	100	0	NA	NA	82	97.56	2.44	0.693147	0	72	98.61	1.39	0.693147	NA
ENSDARG00000103648	znf536	194	97.42	2.58	1.20805	0.55852	176	96.02	3.98	2.36062	1.33929	122	95.08	4.92	1.43162	1.0003	82	86.59	13.41	1.92315	0.566752	72	97.22	2.78	1.24245	0.776836
ENSDARG00000103361	tshz3b	194	97.42	2.58	1.65558	1.28236	176	95.45	4.55	1.47992	0.536116	122	92.62	7.38	1.0143	0.637947	82	89.02	10.98	1.83947	0.307925	72	98.61	1.39	0.693147	NA
ENSDARG00000113027	BX005073.3	194	97.42	2.58	0.693147	0	176	98.3	1.7	0.693147	0	122	100	0	NA	NA	82	97.56	2.44	0.89588	0.286707	72	100	0	NA	NA
ENSDARG00000099964	BX005073.2	194	97.94	2.06	0.693147	0	176	98.3	1.7	0.693147	0	122	98.36	1.64	0.693147	0	82	97.56	2.44	0.693147	0	72	100	0	NA	NA
ENSDARG00000052164	znf507	194	97.94	2.06	1.11933	0.852374	176	96.02	3.98	1.23696	0.628755	122	95.9	4.1	0.693147	0	82	97.56	2.44	1.9356	0.203422	72	100	0	NA	NA
ENSDARG00000079013	dpy19l3	194	98.45	1.55	0.693147	0	176	96.59	3.41	1.56503	0.805615	122	95.9	4.1	1.24766	0.579929	82	91.46	8.54	1.97881	0.324539	72	100	0	NA	NA
ENSDARG00000111309	AL935126.2	194	97.94	2.06	0.794513	0.202733	176	97.73	2.27	0.794513	0.202733	122	97.54	2.46	0.693147	0	82	98.78	1.22	1.09861	NA	72	98.61	1.39	0.693147	NA
ENSDARG00000102528	AL935126.1	194	96.39	3.61	0.751071	0.153251	176	99.43	0.57	0.693147	NA	122	99.18	0.82	0.693147	NA	82	96.34	3.66	1.32966	0.400189	72	97.22	2.78	0.693147	0
ENSDARG00000078088	si:ch211-186j3.6	194	93.81	6.19	0.84246	0.406614	176	92.61	7.39	1.53652	0.667005	122	94.26	5.74	0.850092	0.280605	82	92.68	7.32	2.30224	0.53433	72	97.22	2.78	0.693147	0
ENSDARG00000087260	mtss1lb	194	97.94	2.06	1.66095	1.5093	176	98.3	1.7	0.828302	0.234095	122	97.54	2.46	0.828302	0.234095	82	100	0	NA	NA	72	98.61	1.39	3.66356	NA
ENSDARG00000008454	cpeb1b	194	97.42	2.58	0.693147	0	176	99.43	0.57	1.09861	NA	122	97.54	2.46	1.2904	0.555548	82	96.34	3.66	1.46068	0.128832	72	97.22	2.78	0.89588	0.286707
ENSDARG00000079578	rbpms2b	194	98.97	1.03	0.693147	0	176	98.86	1.14	0.693147	0	122	96.72	3.28	0.693147	0	82	97.56	2.44	0.693147	0	72	98.61	1.39	2.48491	NA
ENSDARG00000059815	oaz2b	194	99.48	0.52	0.693147	NA	176	99.43	0.57	0.693147	NA	122	95.9	4.1	0.831777	0.309985	82	100	0	NA	NA	72	100	0	NA	NA
ENSDARG00000035905	slc25a44b	194	96.91	3.09	2.87068	1.43897	176	98.3	1.7	2.45081	1.14585	122	96.72	3.28	1.84381	1.58063	82	96.34	3.66	2.30292	0.320262	72	98.61	1.39	4.14313	NA
ENSDARG00000035904	crabp1b	194	99.48	0.52	1.09861	NA	176	98.86	1.14	1.58903	0.286707	122	99.18	0.82	0.693147	NA	82	98.78	1.22	0.693147	NA	72	100	0	NA	NA
ENSDARG00000059812	sin3ab	194	95.88	4.12	1.73755	1.29862	176	95.45	4.55	1.61534	0.83771	122	96.72	3.28	1.91099	1.01165	82	97.56	2.44	2.57083	0.52836	72	97.22	2.78	0.693147	0
ENSDARG00000035899	lingo1b	194	98.45	1.55	0.693147	0	176	96.59	3.41	1.04859	0.339039	122	96.72	3.28	0.693147	0	82	100	0	NA	NA	72	100	0	NA	NA
ENSDARG00000059798	kcnq1	194	97.94	2.06	0.866434	0.346574	176	98.86	1.14	0.693147	0	122	99.18	0.82	0.693147	NA	82	96.34	3.66	1.05935	0.348237	72	100	0	NA	NA
ENSDARG00000010878	cdkn1ca	194	99.48	0.52	0.693147	NA	176	97.16	2.84	1.0515	0.600861	122	98.36	1.64	0.693147	0	82	100	0	NA	NA	72	97.22	2.78	1.03972	0.490129
ENSDARG00000059792	trpm5	194	97.94	2.06	0.794513	0.202733	176	98.3	1.7	0.828302	0.234095	122	99.18	0.82	0.693147	NA	82	96.34	3.66	2.0897	0.878515	72	100	0	NA	NA
ENSDARG00000028058	traf6	194	93.3	6.7	2.24291	1.38442	176	95.45	4.55	1.19687	0.542897	122	94.26	5.74	1.7528	1.20402	82	96.34	3.66	2.11521	0.723894	72	94.44	5.56	1.89771	1.42767
ENSDARG00000035891	acana	194	96.39	3.61	0.930037	0.472758	176	96.59	3.41	1.16412	0.310599	122	96.72	3.28	0.693147	0	82	97.56	2.44	1.84444	0.332343	72	100	0	NA	NA
ENSDARG00000015349	mfge8a	194	96.39	3.61	2.38734	1.75856	176	97.73	2.27	1.29824	0.498797	122	98.36	1.64	2.59648	0.157786	82	96.34	3.66	1.46068	0.128832	72	97.22	2.78	0.693147	0
ENSDARG00000059770	cpt1aa	194	96.39	3.61	0.850092	0.280605	176	96.59	3.41	1.49619	0.840175	122	96.72	3.28	1.56727	1.05489	82	96.34	3.66	2.10931	0.180204	72	100	0	NA	NA
ENSDARG00000018643	igf2a	194	96.39	3.61	2.22412	1.76925	176	100	0	NA	NA	122	95.08	4.92	1.37965	1.17814	82	100	0	NA	NA	72	100	0	NA	NA
ENSDARG00000011088	si:ch211-288d18.1	194	98.45	1.55	1.44358	1.29978	176	98.86	1.14	0.693147	0	122	96.72	3.28	0.693147	0	82	98.78	1.22	0.693147	NA	72	98.61	1.39	0.693147	NA
ENSDARG00000076701	b4galnt4b	194	97.42	2.58	0.91287	0.317595	176	98.3	1.7	1.19451	0.166093	122	97.54	2.46	1.15525	0.800377	82	91.46	8.54	1.69793	0.494225	72	97.22	2.78	0.693147	0
ENSDARG00000059751	abtb2a	194	98.45	1.55	0.693147	0	176	99.43	0.57	2.30259	NA	122	95.08	4.92	0.89588	0.222082	82	98.78	1.22	2.77259	NA	72	93.06	6.94	0.693147	0
ENSDARG00000077791	brsk2b	194	96.39	3.61	0.850092	0.280605	176	98.3	1.7	1.22963	0.477814	122	95.08	4.92	1.1073	0.339598	82	95.12	4.88	2.32755	0.917401	72	95.83	4.17	0.693147	0
ENSDARG00000011897	tsg101b	194	96.91	3.09	1.64378	0.830572	176	98.86	1.14	1.58903	1.26697	122	96.72	3.28	1.89517	1.67635	82	95.12	4.88	1.80196	0.277169	72	95.83	4.17	0.924196	0.400189
ENSDARG00000005651	hrasb	194	97.42	2.58	2.94277	1.32359	176	98.86	1.14	1.03972	0.490129	122	99.18	0.82	0.693147	NA	82	100	0	NA	NA	72	98.61	1.39	0.693147	NA
ENSDARG00000003193	rassf7b	194	98.45	1.55	0.693147	0	176	99.43	0.57	0.693147	NA	122	98.36	1.64	0.693147	0	82	98.78	1.22	1.09861	NA	72	94.44	5.56	0.794513	0.202733
ENSDARG00000009702	ascl1b	194	97.42	2.58	0.876405	0.409778	176	96.59	3.41	1.45125	0.485772	122	98.36	1.64	1.03972	0.490129	82	93.9	6.1	1.6994	0.242774	72	95.83	4.17	2.85021	1.86972
ENSDARG00000101628	ascl1b	194	100	0	NA	NA	176	98.3	1.7	0.828302	0.234095	122	99.18	0.82	1.09861	NA	82	98.78	1.22	0.693147	NA	72	98.61	1.39	0.693147	NA
ENSDARG00000035873	fjx1	194	95.36	4.64	3.15871	1.30961	176	97.16	2.84	2.70668	1.36594	122	99.18	0.82	0.693147	NA	82	98.78	1.22	2.07944	NA	72	90.28	9.72	2.67756	1.30074
ENSDARG00000103184	si:ch211-102l7.3	194	93.81	6.19	2.87674	1.57422	176	94.89	5.11	2.15964	1.35663	122	95.08	4.92	1.78332	0.912617	82	93.9	6.1	3.41544	0.547898	72	95.83	4.17	2.3931	1.54556
ENSDARG00000052138	slc1a2a	194	97.42	2.58	0.831777	0.309985	176	99.43	0.57	0.693147	NA	122	98.36	1.64	0.693147	0	82	97.56	2.44	0.89588	0.286707	72	95.83	4.17	0.693147	0
ENSDARG00000087863	cd44a	194	95.88	4.12	3.02865	1.2398	176	97.16	2.84	1.70503	0.472216	122	98.36	1.64	1.24245	0.776836	82	97.56	2.44	2.67355	1.50489	72	93.06	6.94	2.73746	1.26921
ENSDARG00000003132	apip	194	95.88	4.12	2.21497	1.28066	176	97.16	2.84	2.04018	0.571807	122	94.26	5.74	2.53977	1.06129	82	96.34	3.66	2.90921	0.885615	72	90.28	9.72	2.16889	1.39061
ENSDARG00000016739	LRRC4C	194	98.97	1.03	0.693147	0	176	96.59	3.41	1.39047	0.736555	122	95.9	4.1	0.876405	0.409778	82	92.68	7.32	1.65191	0.441953	72	95.83	4.17	0.693147	0
ENSDARG00000035872	hsd17b12b	194	95.88	4.12	2.1237	1.28148	176	97.73	2.27	1.37016	0.809085	122	90.98	9.02	2.7216	0.745479	82	92.68	7.32	2.67105	1.56768	72	94.44	5.56	3.24269	0.3628
ENSDARG00000044812	ttc17	194	95.88	4.12	0.9678	0.422295	176	97.16	2.84	0.993963	0.298667	122	99.18	0.82	0.693147	NA	82	97.56	2.44	1.52226	0.59913	72	98.61	1.39	1.09861	NA
ENSDARG00000005993	prc1b	194	98.97	1.03	0.693147	0	176	98.3	1.7	0.693147	0	122	99.18	0.82	0.693147	NA	82	96.34	3.66	0.693147	0	72	98.61	1.39	0.693147	NA
ENSDARG00000044813	vps33b	194	98.97	1.03	0.89588	0.286707	176	97.73	2.27	1.00634	0.626381	122	98.36	1.64	2.04717	1.91488	82	97.56	2.44	1.09861	0	72	100	0	NA	NA
ENSDARG00000018241	mfap1	194	92.27	7.73	1.99491	1.45917	176	95.45	4.55	2.69815	1.10523	122	95.08	4.92	2.63582	1.38644	82	96.34	3.66	2.06751	1.20526	72	94.44	5.56	2.43406	1.53159
ENSDARG00000059725	hypk	194	88.14	11.86	2.46898	1.27037	176	94.32	5.68	1.44758	0.878397	122	90.98	9.02	2.80202	0.969498	82	74.39	25.61	1.0039	0.793595	72	94.44	5.56	2.55023	1.27658
ENSDARG00000044815	serinc4	194	100	0	NA	NA	176	98.86	1.14	0.693147	0	122	99.18	0.82	0.693147	NA	82	97.56	2.44	0.693147	0	72	100	0	NA	NA
ENSDARG00000052118	adamtsl5	194	94.33	5.67	1.06816	0.855328	176	97.73	2.27	1.49787	0.580431	122	94.26	5.74	1.35542	0.756105	82	90.24	9.76	2.09625	0.523925	72	95.83	4.17	1.64242	1.30884
ENSDARG00000052114	crtc3	194	97.94	2.06	0.9678	0.549306	176	98.3	1.7	0.693147	0	122	99.18	0.82	0.693147	NA	82	97.56	2.44	0.693147	0	72	100	0	NA	NA
ENSDARG00000078888	iqgap1	194	94.85	5.15	1.66044	0.926341	176	92.05	7.95	1.69671	1.17344	122	94.26	5.74	1.27805	1.0973	82	87.8	12.2	2.76851	0.672059	72	94.44	5.56	2.27153	1.60393
ENSDARG00000086452	dthd1	194	97.42	2.58	0.77424	0.18133	176	96.59	3.41	0.963457	0.209381	122	98.36	1.64	1.03972	0.490129	82	98.78	1.22	1.09861	NA	72	98.61	1.39	0.693147	NA
ENSDARG00000012499	per1b	194	90.21	9.79	1.69865	1.10226	176	90.34	9.66	1.94969	1.01472	122	91.8	8.2	1.74202	1.24071	82	73.17	26.83	1.26217	0.897503	72	84.72	15.28	1.96521	1.23769
ENSDARG00000052057	pcolceb	194	98.45	1.55	0.828302	0.234095	176	99.43	0.57	0.693147	NA	122	98.36	1.64	0.693147	0	82	100	0	NA	NA	72	100	0	NA	NA
ENSDARG00000052059	PAQR9	194	98.97	1.03	1.03972	0.490129	176	95.45	4.55	1.49432	0.367224	122	96.72	3.28	0.794513	0.202733	82	92.68	7.32	1.72629	0.401478	72	97.22	2.78	0.89588	0.286707
ENSDARG00000015780	ankrd46b	194	98.97	1.03	2.61822	2.72247	176	100	0	NA	NA	122	98.36	1.64	2.51194	2.57216	82	97.56	2.44	1.38629	0	72	98.61	1.39	0.693147	NA
ENSDARG00000052061	col4a6	194	93.81	6.19	0.726936	0.117048	176	95.45	4.55	1.59096	0.660218	122	96.72	3.28	1.20907	0.527103	82	93.9	6.1	1.85746	0.503897	72	94.44	5.56	0.693147	0
ENSDARG00000052063	col4a5	194	96.39	3.61	0.751071	0.153251	176	98.3	1.7	1.15525	0.400189	122	96.72	3.28	0.693147	0	82	98.78	1.22	2.70805	NA	72	94.44	5.56	0.794513	0.202733
ENSDARG00000105693	CR354588.1	194	96.91	3.09	0.760725	0.16553	176	97.16	2.84	1.23476	0.352913	122	92.62	7.38	0.975164	0.312529	82	96.34	3.66	1.56071	0.569695	72	100	0	NA	NA
ENSDARG00000018329	gc2	194	97.42	2.58	0.77424	0.18133	176	97.16	2.84	1.10589	0.511481	122	97.54	2.46	0.828302	0.234095	82	98.78	1.22	1.09861	NA	72	97.22	2.78	0.693147	0
ENSDARG00000046013	rasl11a	194	98.45	1.55	0.828302	0.234095	176	98.86	1.14	1.62905	1.32356	122	99.18	0.82	1.60944	NA	82	96.34	3.66	1.09861	0	72	100	0	NA	NA
ENSDARG00000074367	usp12b	194	94.85	5.15	1.45658	1.27601	176	98.3	1.7	1.93904	0.639235	122	97.54	2.46	0.828302	0.234095	82	95.12	4.88	2.16467	0.478251	72	95.83	4.17	1.2614	0.984237
ENSDARG00000059672	arhgap36	194	88.14	11.86	3.08156	0.799516	176	90.91	9.09	1.70897	1.44928	122	66.39	33.61	2.56447	1.10447	82	54.88	45.12	1.25331	1.11769	72	91.67	8.33	1.92623	1.26343
ENSDARG00000089066	nhsl2	194	95.88	4.12	1.03972	0.980258	176	90.91	9.09	1.60111	0.768853	122	94.26	5.74	1.263	0.773163	82	89.02	10.98	2.64871	0.817611	72	90.28	9.72	1.00301	0.538035
ENSDARG00000014690	rps4x	194	55.15	44.85	3.25681	1.18261	176	35.23	64.77	1.92171	1.5407	122	41.8	58.2	2.88466	1.30973	82	9.76	90.24	1.53451	0.987148	72	47.22	52.78	2.83152	1.40581
ENSDARG00000077769	cited1	194	88.66	11.34	3.24935	0.979344	176	89.77	10.23	2.09035	1.21875	122	91.8	8.2	2.62939	1.78016	82	65.85	34.15	1.17694	1.0439	72	80.56	19.44	3.03387	1.40462
ENSDARG00000003021	hdac8	194	98.45	1.55	0.693147	0	176	99.43	0.57	1.09861	NA	122	97.54	2.46	1.6276	1.61852	82	98.78	1.22	0.693147	NA	72	98.61	1.39	0.693147	NA
ENSDARG00000105159	hdac8	194	93.81	6.19	0.934011	0.599749	176	97.16	2.84	2.57188	1.56974	122	96.72	3.28	0.866434	0.346574	82	97.56	2.44	2.94305	0.0745011	72	97.22	2.78	1.62905	1.32356
ENSDARG00000104654	leap2	194	97.42	2.58	0.693147	0	176	100	0	NA	NA	122	96.72	3.28	0.693147	0	82	98.78	1.22	0.693147	NA	72	100	0	NA	NA
ENSDARG00000037491	bmp15	194	100	0	NA	NA	176	97.73	2.27	0.92222	0.458145	122	98.36	1.64	0.693147	0	82	97.56	2.44	0.693147	0	72	100	0	NA	NA
ENSDARG00000005840	got2b	194	93.81	6.19	2.38807	1.4164	176	97.16	2.84	1.94583	0.876823	122	95.08	4.92	1.88056	1.34685	82	96.34	3.66	3.08828	0.744871	72	93.06	6.94	2.31023	1.36573
ENSDARG00000012002	slc38a7	194	97.94	2.06	0.89588	0.234095	176	98.3	1.7	0.963457	0.234095	122	97.54	2.46	0.693147	0	82	96.34	3.66	2.34626	1.47369	72	98.61	1.39	0.693147	NA
ENSDARG00000052074	si:ch211-122f10.4	194	98.45	1.55	2.42134	1.22843	176	97.16	2.84	1.19013	0.783566	122	99.18	0.82	1.09861	NA	82	100	0	NA	NA	72	100	0	NA	NA
ENSDARG00000105682	BX957362.1	194	98.45	1.55	2.1187	0.348237	176	99.43	0.57	2.70805	NA	122	99.18	0.82	2.07944	NA	82	98.78	1.22	1.79176	NA	72	97.22	2.78	1.79176	0
ENSDARG00000091514	CT737190.1	194	97.94	2.06	3.22118	0.978674	176	99.43	0.57	1.79176	NA	122	96.72	3.28	1.78232	0.793132	82	98.78	1.22	1.38629	NA	72	100	0	NA	NA
ENSDARG00000068291	TMEM208	194	97.42	2.58	2.06179	1.26245	176	97.16	2.84	2.18501	1.32645	122	98.36	1.64	1.86883	1.66267	82	93.9	6.1	2.21414	0.526347	72	97.22	2.78	0.89588	0.286707
ENSDARG00000005456	katnb1	194	98.45	1.55	2.18559	0.717117	176	96.59	3.41	1.77893	1.46065	122	97.54	2.46	1.58453	1.54392	82	93.9	6.1	2.04856	0.738656	72	97.22	2.78	1.44519	0.490129
ENSDARG00000105703	CT737190.2	194	98.45	1.55	3.19637	1.61823	176	93.75	6.25	5.30368	1.83624	122	97.54	2.46	2.76734	0.848385	82	96.34	3.66	4.31226	1.6028	72	95.83	4.17	0.693147	0
ENSDARG00000068296	CR938716.1	194	96.91	3.09	0.943827	0.445939	176	96.02	3.98	1.19586	0.42559	122	94.26	5.74	0.850092	0.280605	82	89.02	10.98	2.10436	0.601849	72	97.22	2.78	0.693147	0
ENSDARG00000087191	wdr93	194	98.97	1.03	0.89588	0.286707	176	96.59	3.41	0.89588	0.222082	122	98.36	1.64	0.693147	0	82	95.12	4.88	1.24245	0.166093	72	98.61	1.39	0.693147	NA
ENSDARG00000075017	myzap	194	97.42	2.58	0.77424	0.18133	176	98.3	1.7	1.43916	0.294925	122	98.36	1.64	2.35477	1.77647	82	96.34	3.66	1.42556	0.348237	72	97.22	2.78	0.693147	0
ENSDARG00000015805	cgnl1	194	95.36	4.64	2.2172	1.38529	176	96.02	3.98	2.16269	1.22501	122	93.44	6.56	2.1968	1.0703	82	92.68	7.32	2.1627	0.532556	72	98.61	1.39	3.17805	NA
ENSDARG00000004714	tcf12	194	80.93	19.07	2.19543	1.1649	176	91.48	8.52	1.71616	1.3857	122	78.69	21.31	1.77717	1.07778	82	58.54	41.46	1.44027	1.15317	72	88.89	11.11	1.64905	1.20846
ENSDARG00000077013	znf280d	194	96.91	3.09	1.0114	0.603146	176	97.73	2.27	2.68969	1.66985	122	99.18	0.82	0.693147	NA	82	96.34	3.66	1.52145	0.504189	72	100	0	NA	NA
ENSDARG00000005448	mtfmt	194	99.48	0.52	0.693147	NA	176	98.86	1.14	0.693147	0	122	100	0	NA	NA	82	97.56	2.44	0.693147	0	72	98.61	1.39	0.693147	NA
ENSDARG00000076143	ppip5k1a	194	94.85	5.15	1.54227	1.19413	176	94.89	5.11	1.29269	0.528679	122	95.08	4.92	1.4658	0.895711	82	93.9	6.1	2.41831	0.46097	72	100	0	NA	NA
ENSDARG00000059601	map1aa	194	97.42	2.58	0.693147	0	176	94.32	5.68	2.01168	0.485088	122	93.44	6.56	1.42084	0.615411	82	86.59	13.41	2.23927	0.465411	72	97.22	2.78	1.24245	0.776836
ENSDARG00000079000	tp53bp1	194	96.91	3.09	2.14274	1.68586	176	97.16	2.84	1.96489	1.47199	122	93.44	6.56	1.67952	1.21193	82	93.9	6.1	2.22872	1.17266	72	97.22	2.78	1.35403	0.361208
ENSDARG00000005374	tubgcp4	194	94.85	5.15	1.01503	0.804407	176	97.73	2.27	1.09551	0.473452	122	95.9	4.1	1.52018	1.17789	82	96.34	3.66	1.87826	0.242194	72	98.61	1.39	3.29584	NA
ENSDARG00000035853	cdkn2aip	194	97.42	2.58	1.62106	1.39539	176	97.16	2.84	0.970406	0.379652	122	99.18	0.82	1.60944	NA	82	96.34	3.66	2.14857	0.516531	72	98.61	1.39	0.693147	NA
ENSDARG00000102750	cdh1	194	97.42	2.58	0.831777	0.309985	176	94.89	5.11	1.87282	1.02072	122	94.26	5.74	0.808994	0.197847	82	93.9	6.1	2.25191	0.651909	72	98.61	1.39	0.693147	NA
ENSDARG00000100131	cdh29	194	98.97	1.03	2.12425	2.02388	176	97.73	2.27	1.14109	0.327977	122	96.72	3.28	1.24245	0.463629	82	95.12	4.88	1.57289	0.465792	72	98.61	1.39	0.693147	NA
ENSDARG00000100449	BX322631.1	194	98.97	1.03	1.03972	0.490129	176	97.73	2.27	0.693147	0	122	97.54	2.46	0.828302	0.234095	82	97.56	2.44	0.89588	0.286707	72	100	0	NA	NA
ENSDARG00000104332	cdh28	194	98.97	1.03	0.693147	0	176	97.73	2.27	0.693147	0	122	98.36	1.64	0.693147	0	82	98.78	1.22	0.693147	NA	72	100	0	NA	NA
ENSDARG00000104440	cdh30	194	98.45	1.55	0.828302	0.234095	176	98.3	1.7	0.693147	0	122	99.18	0.82	0.693147	NA	82	100	0	NA	NA	72	98.61	1.39	0.693147	NA
ENSDARG00000098074	trip4	194	97.94	2.06	2.10296	0.996251	176	97.73	2.27	0.9678	0.33819	122	100	0	NA	NA	82	92.68	7.32	1.80462	0.383173	72	97.22	2.78	1.86883	1.66267
ENSDARG00000104530	znf609b	194	91.75	8.25	1.59161	1.38695	176	84.66	15.34	2.50779	1.47653	122	89.34	10.66	2.12649	1.36499	82	65.85	34.15	1.39109	1.00798	72	87.5	12.5	1.79856	1.37188
ENSDARG00000103736	gramd2aa	194	97.94	2.06	1.95076	1.47519	176	96.59	3.41	1.6823	0.995499	122	93.44	6.56	2.43667	1.20437	82	97.56	2.44	2.52493	0.0565987	72	94.44	5.56	3.47761	0.630482
ENSDARG00000101702	chrna7	194	100	0	NA	NA	176	99.43	0.57	0.693147	NA	122	98.36	1.64	0.693147	0	82	98.78	1.22	0.693147	NA	72	98.61	1.39	0.693147	NA
ENSDARG00000102855	neo1a	194	91.75	8.25	1.84391	1.28368	176	96.59	3.41	1.52563	0.550835	122	90.98	9.02	2.33815	1.27556	82	90.24	9.76	2.03444	1.34804	72	93.06	6.94	2.41819	1.20596
ENSDARG00000104011	rps17	194	77.84	22.16	2.68017	0.831098	176	71.02	28.98	1.83591	1.40129	122	77.05	22.95	2.35135	1.13797	82	42.68	57.32	1.0825	0.796513	72	79.17	20.83	2.35163	1.22134
ENSDARG00000104342	csnk1g1	194	96.91	3.09	0.943827	0.445939	176	96.59	3.41	1.35328	0.613277	122	95.9	4.1	1.44068	1.09721	82	91.46	8.54	2.18676	0.396884	72	97.22	2.78	0.89588	0.286707
ENSDARG00000099339	pacsin3	194	97.94	2.06	1.62306	0.85672	176	96.59	3.41	1.99379	0.893035	122	93.44	6.56	2.58588	0.97327	82	93.9	6.1	2.95885	0.52892	72	94.44	5.56	1.7597	1.23532
ENSDARG00000103021	fadd	194	97.94	2.06	1.47702	1.56775	176	99.43	0.57	0.693147	NA	122	99.18	0.82	0.693147	NA	82	98.78	1.22	0.693147	NA	72	100	0	NA	NA
ENSDARG00000102335	ano1	194	91.24	8.76	1.45947	1.1773	176	96.59	3.41	1.75594	0.912677	122	85.25	14.75	2.65508	1.16916	82	80.49	19.51	1.35856	0.928584	72	95.83	4.17	2.79402	0.852517
ENSDARG00000099722	zgc:153993	194	98.97	1.03	1.84444	1.62817	176	99.43	0.57	0.693147	NA	122	97.54	2.46	3.54512	0.240936	82	97.56	2.44	1.24245	0.203422	72	100	0	NA	NA
ENSDARG00000101540	fgf3	194	99.48	0.52	0.693147	NA	176	98.86	1.14	0.693147	0	122	98.36	1.64	0.693147	0	82	96.34	3.66	0.828302	0.234095	72	97.22	2.78	0.693147	0
ENSDARG00000098634	AL929586.1	194	97.94	2.06	0.89588	0.234095	176	100	0	NA	NA	122	98.36	1.64	0.693147	0	82	100	0	NA	NA	72	98.61	1.39	0.693147	NA
ENSDARG00000105230	fgf4	194	96.91	3.09	0.845862	0.374074	176	100	0	NA	NA	122	97.54	2.46	0.693147	0	82	96.34	3.66	1.69172	0.529021	72	100	0	NA	NA
ENSDARG00000098663	fgf19	194	97.94	2.06	0.794513	0.202733	176	100	0	NA	NA	122	100	0	NA	NA	82	95.12	4.88	1.19687	0.395595	72	98.61	1.39	0.693147	NA
ENSDARG00000104287	lto1	194	97.94	2.06	3.3494	1.79928	176	96.02	3.98	1.28502	0.491503	122	98.36	1.64	0.693147	0	82	96.34	3.66	1.59583	0.203075	72	100	0	NA	NA
ENSDARG00000101637	ccnd1	194	95.36	4.64	0.909359	0.451267	176	94.32	5.68	2.72314	1.23739	122	96.72	3.28	1.95167	1.20913	82	91.46	8.54	2.79073	0.597623	72	94.44	5.56	1.47153	1.55676
ENSDARG00000104012	BX323041.1	194	100	0	NA	NA	176	98.86	1.14	0.693147	0	122	99.18	0.82	0.693147	NA	82	97.56	2.44	0.693147	0	72	100	0	NA	NA
ENSDARG00000100420	tpcn2	194	99.48	0.52	2.56495	NA	176	98.3	1.7	1.26889	0.294925	122	97.54	2.46	1.19451	0.868379	82	96.34	3.66	1.84314	0.415118	72	97.22	2.78	2.10975	2.00338
ENSDARG00000117533	nadsyn1	194	97.94	2.06	0.693147	0	176	98.86	1.14	0.693147	0	122	99.18	0.82	0.693147	NA	82	98.78	1.22	0.693147	NA	72	100	0	NA	NA
ENSDARG00000031243	snai3	194	98.97	1.03	0.693147	0	176	99.43	0.57	0.693147	NA	122	100	0	NA	NA	82	97.56	2.44	0.693147	0	72	100	0	NA	NA
ENSDARG00000035796	cdh31	194	100	0	NA	NA	176	98.86	1.14	0.693147	0	122	99.18	0.82	0.693147	NA	82	96.34	3.66	0.693147	0	72	98.61	1.39	0.693147	NA
ENSDARG00000051851	ctu2	194	97.42	2.58	1.68763	0.947422	176	98.3	1.7	2.32824	1.2963	122	95.9	4.1	1.54285	1.31661	82	98.78	1.22	1.09861	NA	72	98.61	1.39	0.693147	NA
ENSDARG00000076870	piezo1	194	97.42	2.58	1.37587	1.09227	176	93.75	6.25	1.81599	0.774527	122	97.54	2.46	2.91705	0.991725	82	95.12	4.88	2.09275	0.458897	72	100	0	NA	NA
ENSDARG00000051854	cdt1	194	96.39	3.61	1.11749	0.955936	176	98.86	1.14	0.89588	0.286707	122	100	0	NA	NA	82	100	0	NA	NA	72	97.22	2.78	0.693147	0
ENSDARG00000003519	aprt	194	95.36	4.64	1.80569	1.07976	176	97.16	2.84	1.61667	0.957236	122	95.9	4.1	2.00769	1.57471	82	92.68	7.32	2.21271	0.756111	72	97.22	2.78	2.15874	1.49925
ENSDARG00000051853	galns	194	98.97	1.03	1.73287	1.47039	176	98.3	1.7	1.05935	0.348237	122	98.36	1.64	0.693147	0	82	95.12	4.88	2.02701	1.23792	72	98.61	1.39	0.693147	NA
ENSDARG00000111785	trappc2l	194	96.39	3.61	2.66996	1.0661	176	97.16	2.84	2.64251	1.48131	122	92.62	7.38	2.6522	1.06974	82	98.78	1.22	1.60944	NA	72	97.22	2.78	3.28544	0.639547
ENSDARG00000087996	pabpn1l	194	99.48	0.52	0.693147	NA	176	100	0	NA	NA	122	98.36	1.64	0.89588	0.286707	82	98.78	1.22	0.693147	NA	72	98.61	1.39	0.693147	NA
ENSDARG00000079012	cbfa2t3	194	98.45	1.55	2.78095	1.08025	176	97.73	2.27	1.61537	0.326777	122	98.36	1.64	1.15129	0.647915	82	96.34	3.66	1.61734	0.400189	72	95.83	4.17	1.19451	0.868379
ENSDARG00000059503	ACSF3	194	97.94	2.06	1.06917	0.518263	176	100	0	NA	NA	122	99.18	0.82	0.693147	NA	82	97.56	2.44	1.09861	0	72	97.22	2.78	0.693147	0
ENSDARG00000068191	cdh15	194	97.42	2.58	0.831777	0.309985	176	98.3	1.7	1.05935	0.348237	122	95.08	4.92	0.91344	0.377576	82	96.34	3.66	1.19451	0.166093	72	100	0	NA	NA
ENSDARG00000068187	spg7	194	96.91	3.09	2.53526	1.21484	176	95.45	4.55	1.7411	0.844744	122	98.36	1.64	2.3222	0.343306	82	95.12	4.88	2.55748	0.98123	72	93.06	6.94	1.80519	1.54683
ENSDARG00000051886	ankrd11	194	78.35	21.65	2.55078	1.43566	176	81.25	18.75	1.72624	1.3348	122	77.87	22.13	2.5129	1.43062	82	41.46	58.54	1.34026	1.06423	72	80.56	19.44	2.21616	1.53214
ENSDARG00000078882	slc22a31	194	90.72	9.28	2.64846	1.33848	176	94.32	5.68	2.48494	1.12696	122	93.44	6.56	2.86108	1.5035	82	81.71	18.29	0.903614	0.815134	72	95.83	4.17	1.67463	1.69997
ENSDARG00000051888	ist1	194	96.91	3.09	1.84823	1.17487	176	97.16	2.84	2.14352	0.970756	122	91.8	8.2	2.11114	1.25246	82	98.78	1.22	3.4012	NA	72	94.44	5.56	2.55748	1.32167
ENSDARG00000051889	dhodh	194	97.94	2.06	1.28099	1.17569	176	98.86	1.14	0.89588	0.286707	122	96.72	3.28	1.14109	0.543078	82	97.56	2.44	1.73287	0.490129	72	98.61	1.39	3.55535	NA
ENSDARG00000051890	hp	194	99.48	0.52	0.693147	NA	176	99.43	0.57	0.693147	NA	122	97.54	2.46	0.693147	0	82	98.78	1.22	0.693147	NA	72	98.61	1.39	1.38629	NA
ENSDARG00000068181	dpep1	194	99.48	0.52	1.09861	NA	176	99.43	0.57	0.693147	NA	122	99.18	0.82	0.693147	NA	82	97.56	2.44	0.693147	0	72	98.61	1.39	0.693147	NA
ENSDARG00000051892	kcng4b	194	98.97	1.03	0.693147	0	176	100	0	NA	NA	122	98.36	1.64	0.693147	0	82	98.78	1.22	0.693147	NA	72	100	0	NA	NA
ENSDARG00000073723	zgc:194679	194	97.94	2.06	0.794513	0.202733	176	97.73	2.27	0.89588	0.234095	122	95.08	4.92	0.808672	0.282976	82	95.12	4.88	1.39961	0.355438	72	97.22	2.78	1.03972	0.490129
ENSDARG00000010250	nqo1	194	97.94	2.06	2.00654	1.56778	176	97.16	2.84	2.43104	1.25733	122	97.54	2.46	2.21805	2.64121	82	97.56	2.44	1.7006	0.128921	72	98.61	1.39	0.693147	NA
ENSDARG00000059529	ENSDARG00000059529	194	97.94	2.06	0.794513	0.202733	176	98.86	1.14	1.49787	0.157786	122	99.18	0.82	2.70805	NA	82	98.78	1.22	2.56495	NA	72	94.44	5.56	3.77773	0.364813
ENSDARG00000012818	csnk2a2a	194	95.36	4.64	1.66656	1.03855	176	96.59	3.41	1.33439	0.373211	122	97.54	2.46	1.42556	0.939558	82	98.78	1.22	1.94591	NA	72	98.61	1.39	0.693147	NA
ENSDARG00000059534	si:ch211-146m13.3	194	98.97	1.03	0.693147	0	176	98.3	1.7	0.828302	0.234095	122	99.18	0.82	0.693147	NA	82	95.12	4.88	1.17053	0.143841	72	97.22	2.78	0.89588	0.286707
ENSDARG00000076729	myo9aa	194	92.27	7.73	1.69444	0.998888	176	90.91	9.09	1.9353	1.15579	122	91.8	8.2	1.90667	1.36054	82	86.59	13.41	2.27074	1.22516	72	94.44	5.56	1.35291	0.763778
ENSDARG00000017010	scamp2l	194	98.97	1.03	0.693147	0	176	99.43	0.57	3.52636	NA	122	98.36	1.64	0.89588	0.286707	82	95.12	4.88	1.09861	0	72	98.61	1.39	0.693147	NA
ENSDARG00000038359	enosf1	194	94.33	5.67	2.13165	0.984292	176	93.18	6.82	2.2027	1.05984	122	97.54	2.46	1.54166	1.13674	82	92.68	7.32	2.68794	0.779828	72	94.44	5.56	1.90615	1.18377
ENSDARG00000102478	BX470176.1	194	97.42	2.58	2.04719	1.54057	176	97.16	2.84	1.86869	0.976251	122	99.18	0.82	1.09861	NA	82	93.9	6.1	1.74877	0.553543	72	94.44	5.56	1.48504	1.0645
ENSDARG00000062111	rxfp3.3a2	194	97.94	2.06	0.693147	0	176	98.3	1.7	0.828302	0.234095	122	97.54	2.46	0.828302	0.234095	82	97.56	2.44	1.38629	0	72	97.22	2.78	1.49787	1.13804
ENSDARG00000035819	sirt3	194	97.94	2.06	0.866434	0.346574	176	94.89	5.11	1.14945	0.344876	122	98.36	1.64	0.693147	0	82	96.34	3.66	1.57283	0.323094	72	97.22	2.78	1.97562	1.81369
ENSDARG00000051915	pde5ab	194	98.45	1.55	0.828302	0.234095	176	98.3	1.7	0.963457	0.234095	122	96.72	3.28	0.89588	0.234095	82	98.78	1.22	1.09861	NA	72	97.22	2.78	0.693147	0
ENSDARG00000077590	arsj	194	97.42	2.58	0.693147	0	176	94.89	5.11	0.994042	0.462622	122	97.54	2.46	0.963457	0.234095	82	96.34	3.66	2.01342	0.262019	72	100	0	NA	NA
ENSDARG00000043010	camk2d1	194	94.85	5.15	1.00574	0.341859	176	96.59	3.41	1.56983	0.576999	122	96.72	3.28	1.03972	0.693147	82	96.34	3.66	1.99042	0.627566	72	97.22	2.78	1.24245	0.203422
ENSDARG00000043313	ank2b	194	88.66	11.34	1.35985	1.01902	176	92.61	7.39	1.91151	0.823586	122	95.08	4.92	1.2904	0.843227	82	75.61	24.39	2.34865	1.00929	72	91.67	8.33	2.42077	1.66179
ENSDARG00000051920	nsmaf	194	97.42	2.58	0.957498	0.404532	176	94.89	5.11	1.56679	0.838051	122	92.62	7.38	1.49715	1.0202	82	93.9	6.1	2.26718	0.567225	72	98.61	1.39	0.693147	NA
ENSDARG00000037176	ggh	194	97.94	2.06	1.71673	1.78711	176	97.73	2.27	0.794513	0.202733	122	96.72	3.28	1.37016	0.809085	82	98.78	1.22	1.09861	NA	72	97.22	2.78	0.693147	0
ENSDARG00000078703	unm_hu7910	194	97.94	2.06	0.866434	0.346574	176	97.73	2.27	0.9678	0.33819	122	95.08	4.92	1.22282	1.1107	82	98.78	1.22	2.30259	NA	72	95.83	4.17	0.924196	0.400189
ENSDARG00000030097	sdcbp	194	97.94	2.06	0.794513	0.202733	176	98.86	1.14	1.15129	0.647915	122	99.18	0.82	0.693147	NA	82	100	0	NA	NA	72	100	0	NA	NA
ENSDARG00000004051	CR354540.1	194	96.91	3.09	0.693147	0	176	100	0	NA	NA	122	100	0	NA	NA	82	95.12	4.88	1.41574	0.462784	72	98.61	1.39	0.693147	NA
ENSDARG00000117517	CR354540.2	194	95.88	4.12	0.74383	0.143354	176	95.45	4.55	1.41222	0.843921	122	97.54	2.46	0.924196	0.400189	82	92.68	7.32	1.72555	0.305296	72	98.61	1.39	0.693147	NA
ENSDARG00000036045	penkb	194	99.48	0.52	0.693147	NA	176	99.43	0.57	0.693147	NA	122	99.18	0.82	0.693147	NA	82	97.56	2.44	0.693147	0	72	100	0	NA	NA
ENSDARG00000017794	sdr16c5b	194	96.39	3.61	3.20973	1.02585	176	96.59	3.41	3.0212	1.15388	122	94.26	5.74	2.10295	1.45825	82	98.78	1.22	2.77259	NA	72	98.61	1.39	2.3979	NA
ENSDARG00000068156	chchd7	194	98.97	1.03	3.44885	1.04765	176	98.3	1.7	0.828302	0.234095	122	99.18	0.82	3.17805	NA	82	100	0	NA	NA	72	100	0	NA	NA
ENSDARG00000051926	plag1	194	97.42	2.58	0.91287	0.317595	176	96.59	3.41	1.2904	0.366727	122	97.54	2.46	0.963457	0.234095	82	97.56	2.44	1.84444	0.332343	72	97.22	2.78	1.58903	1.26697
ENSDARG00000036044	rps20	194	34.54	65.46	2.98956	1.36884	176	18.18	81.82	2.32974	1.61947	122	26.23	73.77	2.8707	1.26862	82	6.1	93.9	1.93296	1.06939	72	31.94	68.06	3.1035	1.21724
ENSDARG00000010332	zgc:56231	194	98.45	1.55	0.828302	0.234095	176	98.3	1.7	0.828302	0.234095	122	97.54	2.46	0.828302	0.234095	82	96.34	3.66	1.32966	0.400189	72	98.61	1.39	0.693147	NA
ENSDARG00000101717	sox17	194	98.97	1.03	0.693147	0	176	100	0	NA	NA	122	98.36	1.64	0.693147	0	82	97.56	2.44	0.693147	0	72	97.22	2.78	1.24245	0.203422
ENSDARG00000100591	sox32	194	97.42	2.58	2.0774	1.71845	176	99.43	0.57	1.60944	NA	122	98.36	1.64	0.89588	0.286707	82	95.12	4.88	1.9356	0.370389	72	98.61	1.39	0.693147	NA
ENSDARG00000101306	mrpl15	194	95.88	4.12	2.86675	1.4601	176	98.86	1.14	1.38629	0.980258	122	95.9	4.1	1.97052	1.41601	82	100	0	NA	NA	72	91.67	8.33	2.57174	1.82493
ENSDARG00000104228	lypla1	194	98.45	1.55	2.17009	2.55813	176	98.86	1.14	0.89588	0.286707	122	99.18	0.82	3.43399	NA	82	98.78	1.22	1.09861	NA	72	100	0	NA	NA
ENSDARG00000102100	mrc1a	194	97.94	2.06	0.693147	0	176	98.86	1.14	0.89588	0.286707	122	99.18	0.82	1.09861	NA	82	93.9	6.1	1.37587	0.475749	72	95.83	4.17	0.693147	0
ENSDARG00000103744	hacd1	194	97.94	2.06	2.28605	1.84027	176	97.16	2.84	1.44068	0.308683	122	99.18	0.82	1.38629	NA	82	96.34	3.66	1.69172	0.529021	72	98.61	1.39	0.693147	NA
ENSDARG00000100440	fastkd3	194	96.39	3.61	0.965939	0.411267	176	98.86	1.14	1.38629	0.980258	122	100	0	NA	NA	82	97.56	2.44	1.24245	0.203422	72	97.22	2.78	2.2499	0.0745011
ENSDARG00000103718	chmp5b	194	78.87	21.13	2.55578	1.0851	176	76.7	23.3	1.68127	1.23258	122	79.51	20.49	2.6565	1.27712	82	45.12	54.88	1.10431	1.00612	72	73.61	26.39	2.91249	0.964499
ENSDARG00000102766	dennd4c	194	94.33	5.67	1.2961	0.925763	176	97.16	2.84	1.78927	0.410023	122	90.98	9.02	1.25924	0.663189	82	93.9	6.1	2.69135	0.442525	72	94.44	5.56	2.17237	1.8012
ENSDARG00000101652	haus6	194	99.48	0.52	0.693147	NA	176	97.73	2.27	1.7006	1.75503	122	99.18	0.82	0.693147	NA	82	95.12	4.88	0.997246	0.202733	72	100	0	NA	NA
ENSDARG00000104901	ostc	194	93.3	6.7	2.84129	1.43971	176	97.16	2.84	1.84366	1.27194	122	92.62	7.38	2.5893	1.70345	82	82.93	17.07	1.21598	1.14084	72	86.11	13.89	2.7937	1.72093
ENSDARG00000099116	nagk	194	97.94	2.06	1.94118	1.4549	176	98.86	1.14	0.693147	0	122	96.72	3.28	0.866434	0.346574	82	98.78	1.22	1.38629	NA	72	97.22	2.78	1.24245	0.776836
ENSDARG00000099177	dok1b	194	95.88	4.12	2.07947	1.14158	176	97.16	2.84	1.68183	0.975385	122	98.36	1.64	2.28217	1.26697	82	96.34	3.66	2.43101	0.739818	72	95.83	4.17	2.24447	0.83064
ENSDARG00000099485	m1ap	194	97.94	2.06	0.693147	0	176	99.43	0.57	0.693147	NA	122	96.72	3.28	0.693147	0	82	98.78	1.22	0.693147	NA	72	98.61	1.39	0.693147	NA
ENSDARG00000100308	SEMA4F	194	97.94	2.06	0.693147	0	176	98.86	1.14	1.52226	0.59913	122	94.26	5.74	0.693147	0	82	97.56	2.44	1.09861	0	72	98.61	1.39	0.693147	NA
ENSDARG00000111714	zgc:112271	194	97.94	2.06	2.3756	1.18712	176	99.43	0.57	3.3673	NA	122	100	0	NA	NA	82	100	0	NA	NA	72	95.83	4.17	1.46068	1.3294
ENSDARG00000017315	larp7	194	98.45	1.55	3.79592	0.231726	176	96.59	3.41	1.10467	0.457493	122	92.62	7.38	1.7132	1.22116	82	93.9	6.1	3.2218	0.826737	72	93.06	6.94	2.02452	1.70012
ENSDARG00000029500	rpl34	194	39.18	60.82	2.70421	1.15785	176	35.23	64.77	1.71275	1.28052	122	37.7	62.3	2.74825	1.12903	82	9.76	90.24	1.42779	0.908864	72	34.72	65.28	2.5724	1.10881
ENSDARG00000033957	trmt44	194	99.48	0.52	0.693147	NA	176	97.73	2.27	0.693147	0	122	99.18	0.82	0.693147	NA	82	97.56	2.44	0.89588	0.286707	72	100	0	NA	NA
ENSDARG00000117645	CR384075.1	194	98.45	1.55	1.31708	1.08069	176	97.73	2.27	1.06917	0.285012	122	95.9	4.1	0.693147	0	82	96.34	3.66	1.09861	0	72	100	0	NA	NA
ENSDARG00000035544	etnppl	194	97.94	2.06	0.794513	0.202733	176	98.86	1.14	0.693147	0	122	99.18	0.82	0.693147	NA	82	97.56	2.44	0.89588	0.286707	72	98.61	1.39	1.38629	NA
ENSDARG00000030307	hspa12b	194	96.39	3.61	0.866918	0.21673	176	98.3	1.7	1.05935	0.348237	122	96.72	3.28	1.09551	0.473452	82	98.78	1.22	1.09861	NA	72	98.61	1.39	0.693147	NA
ENSDARG00000007385	cct7	194	86.6	13.4	2.48269	1.22057	176	92.61	7.39	2.07175	1.34315	122	90.16	9.84	2.22197	1.26954	82	68.29	31.71	1.15088	0.979717	72	88.89	11.11	2.81417	1.00841
ENSDARG00000037145	slc8a4b	194	98.45	1.55	0.828302	0.234095	176	96.59	3.41	1.42086	0.465491	122	96.72	3.28	0.693147	0	82	92.68	7.32	1.49619	0.482947	72	91.67	8.33	0.693147	0
ENSDARG00000068246	plcb3	194	91.75	8.25	1.40118	0.896181	176	95.45	4.55	2.27826	0.966591	122	90.98	9.02	1.45438	0.860308	82	91.46	8.54	2.56108	0.918859	72	90.28	9.72	1.358	0.944711
ENSDARG00000030161	ppp1r14bb	194	93.3	6.7	1.40138	1.03312	176	98.3	1.7	2.0648	0.525005	122	95.08	4.92	1.506	0.884415	82	96.34	3.66	2.24128	0.74768	72	97.22	2.78	0.693147	0
ENSDARG00000051955	brms1	194	97.42	2.58	2.20281	1.24205	176	97.16	2.84	1.7682	1.36804	122	96.72	3.28	1.23541	0.641042	82	96.34	3.66	1.96203	0.310985	72	98.61	1.39	4.18965	NA
ENSDARG00000051939	pcxb	194	98.45	1.55	0.924196	0.400189	176	95.45	4.55	1.14774	0.387462	122	95.9	4.1	0.77424	0.18133	82	97.56	2.44	1.73287	0.490129	72	94.44	5.56	0.794513	0.202733
ENSDARG00000078078	lrfn4b	194	98.45	1.55	0.828302	0.234095	176	98.86	1.14	0.693147	0	122	95.9	4.1	0.77424	0.18133	82	100	0	NA	NA	72	97.22	2.78	0.89588	0.286707
ENSDARG00000077162	nwd2	194	94.33	5.67	0.856034	0.288696	176	94.89	5.11	1.3269	0.446088	122	97.54	2.46	0.828302	0.234095	82	95.12	4.88	1.89771	0.477682	72	100	0	NA	NA
ENSDARG00000079584	zgc:194930	194	89.69	10.31	2.62454	1.55555	176	96.59	3.41	1.67623	0.792853	122	92.62	7.38	2.94686	1.54826	82	85.37	14.63	1.1042	0.880719	72	97.22	2.78	3.76093	0.0328946
ENSDARG00000018312	rell1	194	87.11	12.89	2.30692	1.32495	176	96.02	3.98	1.81702	1.11554	122	87.7	12.3	2.22585	0.875762	82	70.73	29.27	0.884611	0.562757	72	87.5	12.5	2.56086	1.30805
ENSDARG00000068256	rwdd	194	97.94	2.06	1.49787	1.60944	176	99.43	0.57	0.693147	NA	122	100	0	NA	NA	82	98.78	1.22	0.693147	NA	72	100	0	NA	NA
ENSDARG00000059693	adam19a	194	94.85	5.15	0.973483	0.608023	176	96.02	3.98	1.59372	0.986827	122	95.9	4.1	2.42078	0.934257	82	95.12	4.88	2.81968	1.14267	72	100	0	NA	NA
ENSDARG00000068258	lrch4	194	97.94	2.06	0.866434	0.346574	176	98.3	1.7	0.693147	0	122	99.18	0.82	0.693147	NA	82	96.34	3.66	0.963457	0.234095	72	100	0	NA	NA
ENSDARG00000038865	acox3	194	95.88	4.12	2.50299	1.48546	176	96.59	3.41	1.76818	0.926	122	81.15	18.85	2.37247	1.17713	82	91.46	8.54	1.28502	1.01342	72	98.61	1.39	0.693147	NA
ENSDARG00000010925	HTRA3	194	96.91	3.09	1.1073	0.554534	176	98.86	1.14	2.13833	1.06354	122	97.54	2.46	1.91433	1.05834	82	96.34	3.66	1.75937	0.323094	72	100	0	NA	NA
ENSDARG00000077330	SH3TC1	194	95.36	4.64	1.13164	0.794028	176	95.45	4.55	1.25562	0.692038	122	91.8	8.2	0.957498	0.381396	82	95.12	4.88	2.04212	0.624006	72	98.61	1.39	1.38629	NA
ENSDARG00000099586	CR382383.2	194	98.97	1.03	0.693147	0	176	99.43	0.57	1.09861	NA	122	97.54	2.46	0.693147	0	82	96.34	3.66	0.693147	0	72	100	0	NA	NA
ENSDARG00000077523	tdrd7b	194	96.39	3.61	1.53842	0.812846	176	95.45	4.55	1.48217	0.598189	122	95.9	4.1	2.36844	1.15221	82	96.34	3.66	2.09719	0.446225	72	98.61	1.39	0.693147	NA
ENSDARG00000042728	plaa	194	98.97	1.03	0.693147	0	176	98.3	1.7	1.42556	0.566282	122	97.54	2.46	1.50726	1.41009	82	95.12	4.88	2.10954	0.759501	72	97.22	2.78	2.47082	2.51401
ENSDARG00000112670	smim20	194	96.91	3.09	2.2075	1.71819	176	97.73	2.27	2.86266	1.58443	122	98.36	1.64	2.83148	0.490129	82	100	0	NA	NA	72	97.22	2.78	2.23295	1.6042
ENSDARG00000052091	rbpjb	194	96.91	3.09	1.19756	0.69044	176	98.86	1.14	1.03972	0.490129	122	96.72	3.28	1.79748	1.05983	82	92.68	7.32	2.33774	0.912676	72	94.44	5.56	1.53497	1.68365
ENSDARG00000052089	CCKAR	194	99.48	0.52	0.693147	NA	176	97.16	2.84	0.831777	0.309985	122	98.36	1.64	0.693147	0	82	97.56	2.44	0.693147	0	72	100	0	NA	NA
ENSDARG00000013842	tbc1d19	194	98.45	1.55	0.828302	0.234095	176	98.86	1.14	0.89588	0.286707	122	97.54	2.46	0.693147	0	82	100	0	NA	NA	72	97.22	2.78	1.6661	1.37597
ENSDARG00000001776	stim2b	194	97.94	2.06	1.4051	1.16932	176	97.73	2.27	1.7006	1.48662	122	96.72	3.28	0.794513	0.202733	82	98.78	1.22	1.60944	NA	72	98.61	1.39	0.693147	NA
ENSDARG00000060610	pcdh7b	194	95.88	4.12	0.830474	0.265649	176	96.59	3.41	2.83222	0.851605	122	95.9	4.1	0.77424	0.18133	82	92.68	7.32	1.88765	0.529161	72	97.22	2.78	0.693147	0
ENSDARG00000100518	CR387919.1	194	97.42	2.58	0.693147	0	176	95.45	4.55	0.982523	0.25861	122	96.72	3.28	1.03972	0.400189	82	92.68	7.32	1.89752	0.418302	72	98.61	1.39	0.693147	NA
ENSDARG00000110709	zdhhc21	194	98.97	1.03	1.73287	1.47039	176	95.45	4.55	1.53028	0.664388	122	95.9	4.1	0.77424	0.18133	82	97.56	2.44	2.12425	0.252207	72	100	0	NA	NA
ENSDARG00000074782	adgrg3	194	99.48	0.52	0.693147	NA	176	98.86	1.14	2.26089	2.21713	122	97.54	2.46	0.693147	0	82	97.56	2.44	1.09861	0	72	100	0	NA	NA
ENSDARG00000078118	sinhcafl	194	99.48	0.52	0.693147	NA	176	98.3	1.7	0.828302	0.234095	122	97.54	2.46	0.828302	0.234095	82	93.9	6.1	0.936426	0.222082	72	100	0	NA	NA
ENSDARG00000017006	dennd5a	194	98.45	1.55	1.85865	0.509107	176	97.73	2.27	1.14109	0.543078	122	97.54	2.46	1.2904	0.166093	82	97.56	2.44	1.58903	0.286707	72	97.22	2.78	1.60944	0
ENSDARG00000080006	tmem41b	194	97.94	2.06	1.88046	0.880394	176	96.59	3.41	1.09654	0.366738	122	95.9	4.1	1.30205	1.01926	82	98.78	1.22	2.48491	NA	72	98.61	1.39	0.693147	NA
ENSDARG00000035751	ipo7	194	87.63	12.37	2.1274	1.38379	176	90.34	9.66	1.99985	1.24901	122	90.16	9.84	2.57271	1.03622	82	63.41	36.59	1.20091	0.818181	72	88.89	11.11	2.18502	1.48352
ENSDARG00000105344	pkd1l2a	194	93.3	6.7	0.902414	0.328539	176	98.86	1.14	1.52226	0.59913	122	95.08	4.92	0.89588	0.222082	82	96.34	3.66	2.07419	0.86444	72	91.67	8.33	0.828302	0.209381
ENSDARG00000103659	bco1l	194	99.48	0.52	0.693147	NA	176	97.73	2.27	0.794513	0.202733	122	97.54	2.46	0.693147	0	82	96.34	3.66	0.693147	0	72	100	0	NA	NA
ENSDARG00000104256	bco1	194	97.42	2.58	1.41124	1.16323	176	92.61	7.39	2.02334	0.905166	122	100	0	NA	NA	82	97.56	2.44	2.5407	0.841163	72	97.22	2.78	0.693147	0
ENSDARG00000098130	bola3	194	98.45	1.55	3.32347	1.16716	176	95.45	4.55	2.11043	1.06271	122	96.72	3.28	1.24245	0.85007	82	98.78	1.22	1.94591	NA	72	98.61	1.39	2.56495	NA
ENSDARG00000101280	vat1l	194	98.97	1.03	1.03972	0.490129	176	98.3	1.7	0.924196	0.400189	122	97.54	2.46	0.693147	0	82	100	0	NA	NA	72	98.61	1.39	0.693147	NA
ENSDARG00000110756	CLEC3A	194	99.48	0.52	0.693147	NA	176	98.3	1.7	0.693147	0	122	97.54	2.46	0.828302	0.234095	82	96.34	3.66	1.13373	0.459154	72	98.61	1.39	0.693147	NA
ENSDARG00000102645	usp47	194	95.88	4.12	1.11985	0.578348	176	97.16	2.84	1.49911	0.671959	122	97.54	2.46	0.924196	0.400189	82	96.34	3.66	1.69587	0.555548	72	97.22	2.78	0.693147	0
ENSDARG00000103591	dkk3a	194	99.48	0.52	0.693147	NA	176	97.73	2.27	0.693147	0	122	98.36	1.64	0.693147	0	82	98.78	1.22	0.693147	NA	72	98.61	1.39	0.693147	NA
ENSDARG00000075608	mical2a	194	98.45	1.55	1.36478	0.256091	176	95.45	4.55	1.30279	0.447315	122	97.54	2.46	1.41617	0.648359	82	87.8	12.2	2.29935	0.805397	72	100	0	NA	NA
ENSDARG00000035629	parvab	194	94.85	5.15	1.78951	1.06938	176	98.86	1.14	2.31249	1.71668	122	98.36	1.64	2.42991	1.88273	82	97.56	2.44	2.62875	0.203422	72	93.06	6.94	1.63685	1.32486
ENSDARG00000097673	FP016235.1	194	97.94	2.06	1.67426	0.937402	176	100	0	NA	NA	122	99.18	0.82	1.09861	NA	82	100	0	NA	NA	72	98.61	1.39	1.09861	NA
ENSDARG00000059483	tead1b	194	93.3	6.7	1.37121	0.945992	176	92.61	7.39	1.76924	0.923457	122	92.62	7.38	1.87513	1.06022	82	89.02	10.98	2.43066	0.619566	72	95.83	4.17	1.22963	0.477814
ENSDARG00000035732	arntl1b	194	99.48	0.52	1.60944	NA	176	97.73	2.27	1.12495	0.375309	122	98.36	1.64	0.693147	0	82	96.34	3.66	1.52145	0.504189	72	98.61	1.39	2.30259	NA
ENSDARG00000020252	btbd10b	194	91.24	8.76	2.20504	1.57895	176	96.59	3.41	2.22075	1.46483	122	94.26	5.74	2.49657	1.23652	82	96.34	3.66	1.90568	1.13566	72	97.22	2.78	2.65906	2.20681
ENSDARG00000059438	galnt18b	194	96.91	3.09	0.760725	0.16553	176	98.3	1.7	0.693147	0	122	98.36	1.64	0.89588	0.286707	82	96.34	3.66	1.19451	0.166093	72	97.22	2.78	0.693147	0
ENSDARG00000096874	tmem176l.3b	194	100	0	NA	NA	176	96.59	3.41	0.693147	0	122	97.54	2.46	0.828302	0.234095	82	98.78	1.22	1.09861	NA	72	100	0	NA	NA
ENSDARG00000020377	eif4g2a	194	95.36	4.64	1.82585	1.51009	176	97.73	2.27	1.60418	1.29563	122	91.8	8.2	2.62394	1.02844	82	96.34	3.66	2.38357	0.67333	72	95.83	4.17	1.2904	1.03447
ENSDARG00000009170	ctr9	194	96.91	3.09	2.9501	1.1295	176	98.3	1.7	2.02281	0.208581	122	96.72	3.28	2.32459	1.14035	82	98.78	1.22	2.3979	NA	72	98.61	1.39	1.09861	NA
ENSDARG00000074602	mrvi1	194	98.45	1.55	0.693147	0	176	96.59	3.41	1.04859	0.339039	122	95.9	4.1	1.0515	0.801299	82	93.9	6.1	1.6459	0.428587	72	98.61	1.39	0.693147	NA
ENSDARG00000075833	lyve1a	194	98.97	1.03	0.693147	0	176	94.89	5.11	0.95037	0.260429	122	100	0	NA	NA	82	97.56	2.44	1.64792	0.776836	72	97.22	2.78	0.693147	0
ENSDARG00000005800	ampd3a	194	96.39	3.61	0.693147	0	176	98.3	1.7	0.963457	0.234095	122	97.54	2.46	0.693147	0	82	96.34	3.66	1.19451	0.166093	72	100	0	NA	NA
ENSDARG00000015263	adma	194	97.42	2.58	1.48531	0.820898	176	98.86	1.14	0.693147	0	122	98.36	1.64	2.19722	0	82	98.78	1.22	2.48491	NA	72	97.22	2.78	1.03972	0.490129
ENSDARG00000059460	sbf2	194	93.81	6.19	1.8688	0.948965	176	94.89	5.11	1.60591	1.0573	122	95.9	4.1	1.19829	1.12954	82	90.24	9.76	2.41488	0.850382	72	93.06	6.94	1.60287	1.35954
ENSDARG00000051819	swap70a	194	98.97	1.03	0.89588	0.286707	176	98.86	1.14	0.693147	0	122	99.18	0.82	0.693147	NA	82	97.56	2.44	0.89588	0.286707	72	97.22	2.78	0.693147	0
ENSDARG00000012887	znf143a	194	97.94	2.06	1.43575	1.22984	176	99.43	0.57	0.693147	NA	122	98.36	1.64	1.09861	0	82	100	0	NA	NA	72	97.22	2.78	1.31953	0.885837
ENSDARG00000101214	pkd1l2b	194	97.42	2.58	0.693147	0	176	97.73	2.27	0.794513	0.202733	122	95.9	4.1	0.693147	0	82	97.56	2.44	1.24245	0.203422	72	97.22	2.78	0.693147	0
ENSDARG00000102417	psmd7	194	90.21	9.79	2.40943	1.20914	176	93.18	6.82	1.82565	1.01473	122	91.8	8.2	2.77753	1.35926	82	73.17	26.83	1.21772	1.06599	72	94.44	5.56	2.32071	1.34135
ENSDARG00000102556	nfat5b	194	98.97	1.03	1.91432	1.727	176	97.16	2.84	1.47555	0.122221	122	97.54	2.46	2.12896	1.32202	82	97.56	2.44	2.55297	1.33436	72	100	0	NA	NA
ENSDARG00000103799	kars	194	91.24	8.76	2.1697	1.15981	176	95.45	4.55	1.68233	1.01467	122	96.72	3.28	2.30458	1.01556	82	92.68	7.32	1.95251	0.992418	72	93.06	6.94	2.33163	1.58864
ENSDARG00000099380	rpl13	194	46.91	53.09	3.0703	1.48294	176	36.36	63.64	1.97335	1.61109	122	46.72	53.28	2.82634	1.39859	82	9.76	90.24	1.73895	1.03595	72	54.17	45.83	3.04859	1.51758
ENSDARG00000102584	cpne7	194	99.48	0.52	1.09861	NA	176	98.86	1.14	0.693147	0	122	100	0	NA	NA	82	95.12	4.88	1.31437	0.583945	72	98.61	1.39	0.693147	NA
ENSDARG00000101787	zgc:162592	194	96.91	3.09	1.08504	0.609076	176	97.73	2.27	0.89588	0.234095	122	99.18	0.82	1.09861	NA	82	98.78	1.22	1.09861	NA	72	100	0	NA	NA
ENSDARG00000099774	cyb5b	194	99.48	0.52	3.85015	NA	176	97.73	2.27	0.794513	0.202733	122	98.36	1.64	1.24245	0.203422	82	95.12	4.88	1.09861	0	72	100	0	NA	NA
ENSDARG00000102850	CU469577.1	194	98.45	1.55	2.16408	1.68817	176	99.43	0.57	0.693147	NA	122	99.18	0.82	1.38629	NA	82	100	0	NA	NA	72	98.61	1.39	0.693147	NA
ENSDARG00000100013	dhx38	194	95.36	4.64	1.20703	1.15669	176	91.48	8.52	1.63179	0.856879	122	91.8	8.2	2.58713	1.08217	82	81.71	18.29	2.44524	0.80073	72	87.5	12.5	1.75141	1.2932
ENSDARG00000098937	si:ch73-315f9.2	194	100	0	NA	NA	176	97.16	2.84	0.693147	0	122	100	0	NA	NA	82	98.78	1.22	0.693147	NA	72	100	0	NA	NA
ENSDARG00000103057	zfhx3	194	89.18	10.82	1.85052	1.23587	176	87.5	12.5	1.98567	0.979314	122	81.97	18.03	1.475	1.1018	82	58.54	41.46	1.51897	1.07576	72	80.56	19.44	2.03866	1.37261
ENSDARG00000097549	CR450727.1	194	98.45	1.55	0.693147	0	176	98.86	1.14	0.693147	0	122	99.18	0.82	0.693147	NA	82	97.56	2.44	0.693147	0	72	100	0	NA	NA
ENSDARG00000104742	hnf4b	194	99.48	0.52	0.693147	NA	176	98.3	1.7	0.693147	0	122	100	0	NA	NA	82	98.78	1.22	0.693147	NA	72	98.61	1.39	0.693147	NA
ENSDARG00000110427	CABZ01057488.1	194	97.94	2.06	0.693147	0	176	100	0	NA	NA	122	99.18	0.82	1.09861	NA	82	100	0	NA	NA	72	98.61	1.39	0.693147	NA
ENSDARG00000103422	usp10	194	89.18	10.82	1.83485	1.3802	176	91.48	8.52	2.33425	1.1714	122	93.44	6.56	2.42939	1.41221	82	73.17	26.83	1.48891	1.31275	72	91.67	8.33	1.92277	1.23343
ENSDARG00000099654	marveld3	194	97.94	2.06	0.693147	0	176	99.43	0.57	0.693147	NA	122	99.18	0.82	0.693147	NA	82	100	0	NA	NA	72	98.61	1.39	0.693147	NA
ENSDARG00000090255	phlpp2	194	100	0	NA	NA	176	98.3	1.7	0.693147	0	122	99.18	0.82	0.693147	NA	82	97.56	2.44	0.693147	0	72	100	0	NA	NA
ENSDARG00000102394	ap1g1	194	96.91	3.09	1.72724	0.766241	176	97.73	2.27	1.74618	0.594948	122	94.26	5.74	2.02535	0.927023	82	96.34	3.66	2.76468	1.15131	72	98.61	1.39	2.19722	NA
ENSDARG00000106989	CABZ01083862.1	194	98.45	1.55	0.924196	0.400189	176	97.16	2.84	1.03859	0.378066	122	98.36	1.64	1.73287	1.47039	82	95.12	4.88	1.96194	0.612803	72	98.61	1.39	0.693147	NA
ENSDARG00000086977	atxn1l	194	98.97	1.03	0.693147	0	176	99.43	0.57	0.693147	NA	122	100	0	NA	NA	82	98.78	1.22	1.09861	NA	72	98.61	1.39	0.693147	NA
ENSDARG00000067918	elp5	194	96.91	3.09	2.1576	1.5385	176	98.86	1.14	1.77767	0.237922	122	98.36	1.64	2.71467	1.87861	82	97.56	2.44	1.24245	0.203422	72	100	0	NA	NA
ENSDARG00000035781	ctdnep1b	194	95.36	4.64	1.61668	1.56594	176	93.18	6.82	1.32524	0.528054	122	97.54	2.46	1.24589	0.639235	82	92.68	7.32	2.33651	0.841386	72	97.22	2.78	0.693147	0
ENSDARG00000052082	gabarapb	194	52.06	47.94	3.09103	1.43187	176	43.18	56.82	1.50121	1.18438	122	54.92	45.08	3.1451	1.35526	82	14.63	85.37	1.62147	1.07353	72	58.33	41.67	2.78265	1.49017
ENSDARG00000004874	spata6l	194	98.97	1.03	0.693147	0	176	99.43	0.57	0.693147	NA	122	98.36	1.64	0.693147	0	82	97.56	2.44	0.693147	0	72	100	0	NA	NA
ENSDARG00000020212	slc1a1	194	97.94	2.06	0.693147	0	176	97.73	2.27	0.794513	0.202733	122	99.18	0.82	0.693147	NA	82	100	0	NA	NA	72	97.22	2.78	0.693147	0
ENSDARG00000073741	RAP1GDS1	194	98.97	1.03	1.49787	1.13804	176	100	0	NA	NA	122	99.18	0.82	0.693147	NA	82	95.12	4.88	0.693147	0	72	100	0	NA	NA
ENSDARG00000086033	tspan5a	194	96.39	3.61	1.84141	1.25744	176	95.45	4.55	2.40063	1.54741	122	99.18	0.82	0.693147	NA	82	97.56	2.44	2.2499	0.647915	72	95.83	4.17	1.7525	1.49749
ENSDARG00000069473	frem1a	194	98.97	1.03	0.693147	0	176	95.45	4.55	1.0904	0.343035	122	95.9	4.1	0.831777	0.309985	82	92.68	7.32	2.04717	0.526728	72	97.22	2.78	0.693147	0
ENSDARG00000078615	USP53	194	97.94	2.06	0.693147	0	176	98.86	1.14	0.89588	0.286707	122	97.54	2.46	0.924196	0.400189	82	96.34	3.66	1.6566	0.468191	72	95.83	4.17	0.998577	0.529021
ENSDARG00000012311	myoz2a	194	100	0	NA	NA	176	100	0	NA	NA	122	97.54	2.46	0.998577	0.529021	82	97.56	2.44	1.38629	0.980258	72	98.61	1.39	0.693147	NA
ENSDARG00000117361	FO818704.2	194	98.45	1.55	0.693147	0	176	96.02	3.98	1.03891	0.367868	122	97.54	2.46	0.693147	0	82	100	0	NA	NA	72	95.83	4.17	0.693147	0
ENSDARG00000045946	sec24d	194	97.42	2.58	0.91287	0.317595	176	95.45	4.55	1.08234	0.362048	122	95.08	4.92	0.991774	0.48007	82	93.9	6.1	1.62034	0.482651	72	98.61	1.39	0.693147	NA
ENSDARG00000088100	KCNIP4	194	100	0	NA	NA	176	99.43	0.57	0.693147	NA	122	100	0	NA	NA	82	98.78	1.22	0.693147	NA	72	95.83	4.17	0.828302	0.234095
ENSDARG00000073673	adgra3	194	97.94	2.06	2.62126	1.38244	176	98.86	1.14	1.24245	0.203422	122	97.54	2.46	1.2904	1.03447	82	97.56	2.44	2.32698	0.538914	72	95.83	4.17	1.2614	0.984237
ENSDARG00000067829	ppargc1a	194	100	0	NA	NA	176	97.73	2.27	0.794513	0.202733	122	96.72	3.28	0.693147	0	82	97.56	2.44	1.09861	0	72	98.61	1.39	0.693147	NA
ENSDARG00000015392	dhx15	194	90.21	9.79	2.17619	1.28354	176	97.16	2.84	1.51614	0.517756	122	95.08	4.92	3.00486	1.22588	82	95.12	4.88	0.9678	0.549306	72	93.06	6.94	2.29854	1.6044
ENSDARG00000078829	ccdc149a	194	98.45	1.55	0.693147	0	176	99.43	0.57	0.693147	NA	122	99.18	0.82	0.693147	NA	82	98.78	1.22	1.09861	NA	72	98.61	1.39	0.693147	NA
ENSDARG00000087767	CABZ01074298.1	194	98.97	1.03	0.693147	0	176	97.73	2.27	0.693147	0	122	99.18	0.82	0.693147	NA	82	98.78	1.22	0.693147	NA	72	100	0	NA	NA
ENSDARG00000111069	lgi2a	194	98.45	1.55	0.693147	0	176	99.43	0.57	0.693147	NA	122	100	0	NA	NA	82	97.56	2.44	0.693147	0	72	98.61	1.39	0.693147	NA
ENSDARG00000033861	sepsecs	194	98.45	1.55	0.693147	0	176	100	0	NA	NA	122	99.18	0.82	0.693147	NA	82	98.78	1.22	1.38629	NA	72	97.22	2.78	2.3768	2.38104
ENSDARG00000026376	aco1	194	93.3	6.7	1.2944	0.691321	176	88.64	11.36	1.377	0.561216	122	91.8	8.2	1.2204	0.690144	82	86.59	13.41	2.41833	0.676928	72	95.83	4.17	0.998577	0.529021
ENSDARG00000069135	ppp1r15a	194	86.08	13.92	1.78652	0.632827	176	91.48	8.52	1.28527	0.673481	122	81.15	18.85	1.39299	0.830437	82	68.29	31.71	0.988689	0.939502	72	73.61	26.39	1.98389	0.899072
ENSDARG00000042894	tyms	194	99.48	0.52	3.7612	NA	176	99.43	0.57	0.693147	NA	122	98.36	1.64	0.693147	0	82	98.78	1.22	0.693147	NA	72	100	0	NA	NA
ENSDARG00000004015	adcyap1a	194	99.48	0.52	0.693147	NA	176	97.73	2.27	0.693147	0	122	99.18	0.82	0.693147	NA	82	96.34	3.66	0.693147	0	72	100	0	NA	NA
ENSDARG00000088999	mettl4	194	98.97	1.03	0.693147	0	176	98.86	1.14	1.09861	0	122	96.72	3.28	1.25597	1.12565	82	100	0	NA	NA	72	97.22	2.78	0.89588	0.286707
ENSDARG00000104374	smchd1	194	97.94	2.06	0.866434	0.346574	176	96.59	3.41	1.26001	0.543734	122	96.72	3.28	1.21301	0.663638	82	91.46	8.54	1.79176	0.419607	72	100	0	NA	NA
ENSDARG00000102178	emilin2b	194	98.45	1.55	0.693147	0	176	97.16	2.84	0.855333	0.222082	122	99.18	0.82	1.09861	NA	82	97.56	2.44	1.09861	0	72	98.61	1.39	0.693147	NA
ENSDARG00000104836	myom1b	194	97.94	2.06	0.693147	0	176	97.16	2.84	0.993963	0.298667	122	98.36	1.64	0.693147	0	82	90.24	9.76	1.53796	0.328901	72	95.83	4.17	0.693147	0
ENSDARG00000099766	myl12.1	194	52.06	47.94	2.94825	1.27297	176	51.7	48.3	1.37811	1.06761	122	45.9	54.1	2.84534	1.17182	82	12.2	87.8	1.29802	0.815603	72	38.89	61.11	3.28111	0.985064
ENSDARG00000103478	nsun6	194	100	0	NA	NA	176	99.43	0.57	0.693147	NA	122	97.54	2.46	1.92068	1.78655	82	100	0	NA	NA	72	98.61	1.39	0.693147	NA
ENSDARG00000099045	cacnb2a	194	97.94	2.06	1.47702	1.56775	176	98.3	1.7	0.828302	0.234095	122	99.18	0.82	0.693147	NA	82	100	0	NA	NA	72	100	0	NA	NA
ENSDARG00000116353	CABZ01071171.1	194	95.88	4.12	0.74383	0.143354	176	98.86	1.14	1.03972	0.490129	122	96.72	3.28	0.693147	0	82	95.12	4.88	1.24245	0.166093	72	97.22	2.78	0.693147	0
ENSDARG00000006300	psmd9	194	97.42	2.58	2.24995	1.33587	176	98.3	1.7	2.34975	1.99501	122	97.54	2.46	1.66574	1.68458	82	97.56	2.44	1.97562	0.833435	72	100	0	NA	NA
ENSDARG00000017014	ywhae2	194	95.36	4.64	2.61239	1.6478	176	97.16	2.84	0.855333	0.222082	122	94.26	5.74	0.99021	0.785955	82	97.56	2.44	2.91887	1.37597	72	94.44	5.56	1.24245	0.85007
ENSDARG00000100041	CU571069.1	194	98.97	1.03	0.693147	0	176	98.3	1.7	0.693147	0	122	100	0	NA	NA	82	100	0	NA	NA	72	100	0	NA	NA
ENSDARG00000099616	FP236734.1	194	98.45	1.55	0.693147	0	176	100	0	NA	NA	122	99.18	0.82	0.693147	NA	82	97.56	2.44	0.693147	0	72	100	0	NA	NA
ENSDARG00000076697	zmp:0000001168	194	98.97	1.03	0.693147	0	176	98.3	1.7	1.09861	0	122	96.72	3.28	1.29824	0.959113	82	97.56	2.44	1.24245	0.203422	72	95.83	4.17	0.693147	0
ENSDARG00000099092	RASGRP2	194	98.97	1.03	0.693147	0	176	98.3	1.7	0.828302	0.234095	122	97.54	2.46	0.963457	0.234095	82	95.12	4.88	1.24245	0.634284	72	98.61	1.39	0.693147	NA
ENSDARG00000098486	tollip	194	93.3	6.7	2.56187	1.40602	176	96.02	3.98	1.99721	0.964404	122	96.72	3.28	2.70454	0.519202	82	97.56	2.44	1.15129	0.647915	72	93.06	6.94	3.03962	1.41694
ENSDARG00000099470	muc5.3	194	98.45	1.55	1.83781	1.98261	176	96.02	3.98	1.20508	0.403773	122	98.36	1.64	0.693147	0	82	96.34	3.66	1.64721	0.281714	72	97.22	2.78	0.693147	0
ENSDARG00000105490	rph3ab	194	99.48	0.52	0.693147	NA	176	98.3	1.7	0.693147	0	122	98.36	1.64	0.693147	0	82	98.78	1.22	0.693147	NA	72	100	0	NA	NA
ENSDARG00000098989	CU459012.1	194	95.88	4.12	0.74383	0.143354	176	96.02	3.98	1.08001	0.390992	122	96.72	3.28	0.693147	0	82	95.12	4.88	1.39961	0.355438	72	100	0	NA	NA
ENSDARG00000101079	HECTD4	194	94.85	5.15	0.935184	0.343677	176	93.18	6.82	1.63054	0.729854	122	95.08	4.92	1.18168	0.657617	82	93.9	6.1	2.42829	0.596324	72	93.06	6.94	0.77424	0.18133
ENSDARG00000003846	mrpl21	194	95.88	4.12	2.31983	1.43163	176	98.86	1.14	2.19722	0	122	97.54	2.46	3.10355	1.73913	82	100	0	NA	NA	72	98.61	1.39	3.49651	NA
ENSDARG00000090326	MAPK8IP1	194	98.97	1.03	0.693147	0	176	99.43	0.57	0.693147	NA	122	100	0	NA	NA	82	96.34	3.66	0.998577	0.529021	72	100	0	NA	NA
ENSDARG00000099109	CU929444.1	194	97.94	2.06	0.693147	0	176	96.59	3.41	1.9231	1.64161	122	96.72	3.28	0.92222	0.458145	82	98.78	1.22	1.79176	NA	72	97.22	2.78	0.693147	0
ENSDARG00000090624	ADGRL3	194	97.42	2.58	0.957498	0.404532	176	94.32	5.68	1.47679	0.451178	122	97.54	2.46	0.693147	0	82	90.24	9.76	2.00924	0.662613	72	95.83	4.17	0.693147	0
ENSDARG00000105782	CABZ01081777.1	194	97.94	2.06	1.14109	0.654119	176	98.3	1.7	0.828302	0.234095	122	99.18	0.82	1.09861	NA	82	96.34	3.66	1.09861	0	72	98.61	1.39	0.693147	NA
ENSDARG00000063158	CABZ01081780.1	194	99.48	0.52	0.693147	NA	176	97.73	2.27	1.51711	1.12367	122	98.36	1.64	0.693147	0	82	100	0	NA	NA	72	97.22	2.78	0.89588	0.286707
ENSDARG00000019294	cbln8	194	99.48	0.52	0.693147	NA	176	98.86	1.14	0.89588	0.286707	122	99.18	0.82	0.693147	NA	82	98.78	1.22	0.693147	NA	72	100	0	NA	NA
ENSDARG00000078979	arhgef40	194	94.33	5.67	1.89676	1.4361	176	95.45	4.55	1.78962	0.79026	122	94.26	5.74	1.33892	1.17731	82	95.12	4.88	2.2569	0.419386	72	97.22	2.78	3.34852	0.0745011
ENSDARG00000079738	znf219	194	96.39	3.61	0.792168	0.261985	176	95.45	4.55	1.26754	0.672004	122	94.26	5.74	0.908015	0.284628	82	95.12	4.88	1.69949	0.365727	72	95.83	4.17	1.47694	1.35757
ENSDARG00000101446	si:dkey-46i9.1	194	96.91	3.09	0.693147	0	176	97.73	2.27	1.09551	0.473452	122	97.54	2.46	0.693147	0	82	95.12	4.88	1.17053	0.143841	72	94.44	5.56	0.693147	0
ENSDARG00000051809	btr12	194	99.48	0.52	0.693147	NA	176	99.43	0.57	1.60944	NA	122	99.18	0.82	0.693147	NA	82	97.56	2.44	1.03972	0.490129	72	100	0	NA	NA
ENSDARG00000090371	si:dkey-46i9.6	194	97.42	2.58	0.855333	0.222082	176	97.73	2.27	0.997246	0.202733	122	95.9	4.1	0.693147	0	82	98.78	1.22	1.09861	NA	72	97.22	2.78	0.693147	0
ENSDARG00000018105	casq1b	194	98.45	1.55	0.828302	0.234095	176	97.73	2.27	0.794513	0.202733	122	98.36	1.64	0.89588	0.286707	82	98.78	1.22	1.38629	NA	72	98.61	1.39	0.693147	NA
ENSDARG00000079771	pea15	194	99.48	0.52	0.693147	NA	176	99.43	0.57	0.693147	NA	122	98.36	1.64	0.693147	0	82	98.78	1.22	0.693147	NA	72	100	0	NA	NA
ENSDARG00000099522	si:ch73-252p3.1	194	96.39	3.61	1.74329	1.66173	176	95.45	4.55	1.42084	0.546289	122	96.72	3.28	0.997246	0.202733	82	93.9	6.1	2.00021	0.268722	72	97.22	2.78	0.693147	0
ENSDARG00000075482	zgc:173587	194	98.45	1.55	0.693147	0	176	99.43	0.57	1.09861	NA	122	99.18	0.82	0.693147	NA	82	98.78	1.22	0.693147	NA	72	100	0	NA	NA
ENSDARG00000079652	caap1	194	96.91	3.09	1.75369	1.0282	176	99.43	0.57	3.04452	NA	122	96.72	3.28	2.79863	0.97063	82	95.12	4.88	2.14603	0.254418	72	97.22	2.78	1.6661	1.37597
ENSDARG00000098378	CU694197.1	194	88.14	11.86	2.3348	1.4568	176	90.91	9.09	2.58774	1.27627	122	86.89	13.11	2.36871	1.2225	82	67.07	32.93	1.09582	1.14331	72	90.28	9.72	2.46977	1.27144
ENSDARG00000110950	CU929544.1	194	97.42	2.58	1.03859	0.378066	176	98.86	1.14	0.693147	0	122	98.36	1.64	0.89588	0.286707	82	96.34	3.66	1.2904	0.166093	72	97.22	2.78	0.693147	0
ENSDARG00000029204	tyrp1a	194	99.48	0.52	0.693147	NA	176	98.86	1.14	0.693147	0	122	100	0	NA	NA	82	98.78	1.22	0.693147	NA	72	98.61	1.39	0.693147	NA
ENSDARG00000104439	cldnd1a	194	97.94	2.06	1.48766	1.3325	176	98.3	1.7	0.998577	0.529021	122	97.54	2.46	2.05793	1.26039	82	98.78	1.22	1.60944	NA	72	100	0	NA	NA
ENSDARG00000102012	ppp1cbl	194	84.02	15.98	1.46034	0.511916	176	87.5	12.5	1.58156	0.859466	122	73.77	26.23	1.55654	0.805588	82	70.73	29.27	0.693147	0	72	79.17	20.83	1.36908	0.375953
ENSDARG00000104282	dcc	194	98.45	1.55	0.828302	0.234095	176	97.73	2.27	1.29824	0.959113	122	95.9	4.1	1.09613	0.410023	82	95.12	4.88	2.259	0.773286	72	97.22	2.78	0.89588	0.286707
ENSDARG00000114329	HOOK3	194	99.48	0.52	0.693147	NA	176	98.86	1.14	2.47438	1.94563	122	98.36	1.64	0.693147	0	82	98.78	1.22	1.38629	NA	72	98.61	1.39	3.17805	NA
ENSDARG00000104069	rnf170	194	98.45	1.55	2.85974	0.874566	176	97.73	2.27	2.76153	1.64388	122	95.9	4.1	3.00439	0.930109	82	95.12	4.88	2.11909	0.496035	72	97.22	2.78	1.84444	1.62817
ENSDARG00000104090	june	194	98.97	1.03	1.03972	0.490129	176	98.86	1.14	0.693147	0	122	99.18	0.82	0.693147	NA	82	100	0	NA	NA	72	100	0	NA	NA
ENSDARG00000023495	ift74	194	98.45	1.55	1.96203	0.501381	176	99.43	0.57	1.09861	NA	122	97.54	2.46	0.998577	0.529021	82	97.56	2.44	2.01268	0.094421	72	98.61	1.39	0.693147	NA
ENSDARG00000028663	tek	194	99.48	0.52	1.09861	NA	176	98.3	1.7	0.963457	0.234095	122	97.54	2.46	0.828302	0.234095	82	96.34	3.66	1.76276	0.650127	72	97.22	2.78	1.15129	0.647915
ENSDARG00000089382	zgc:158463	194	8.76	91.24	3.19581	1.39772	176	3.41	96.59	2.87865	1.66847	122	9.02	90.98	3.45377	1.3486	82	1.22	98.78	2.65955	1.68422	72	11.11	88.89	2.92329	1.33484
ENSDARG00000086896	fubp3	194	96.91	3.09	2.37544	1.06792	176	96.59	3.41	1.49365	0.806614	122	95.9	4.1	2.21298	1.30629	82	97.56	2.44	2.35925	0.58455	72	98.61	1.39	3.04452	NA
ENSDARG00000075952	mbd2	194	99.48	0.52	3.66356	NA	176	98.3	1.7	1.26889	0.294925	122	95.9	4.1	2.54631	1.39957	82	98.78	1.22	1.94591	NA	72	94.44	5.56	1.26879	0.69184
ENSDARG00000032997	rnf185	194	90.21	9.79	3.04726	1.67909	176	94.32	5.68	2.41922	0.834376	122	91.8	8.2	2.87567	1.07573	82	73.17	26.83	0.813104	0.562649	72	87.5	12.5	2.89363	0.970958
ENSDARG00000102788	si:zfos-128g4.1	194	98.45	1.55	1.31708	1.08069	176	99.43	0.57	3.17805	NA	122	98.36	1.64	2.64916	1.47039	82	98.78	1.22	1.09861	NA	72	100	0	NA	NA
ENSDARG00000103525	LO017790.1	194	98.97	1.03	0.693147	0	176	98.86	1.14	0.89588	0.286707	122	96.72	3.28	0.794513	0.202733	82	96.34	3.66	0.924196	0.400189	72	100	0	NA	NA
ENSDARG00000104647	surf4	194	95.88	4.12	2.12394	1.04176	176	98.3	1.7	1.79176	0.603165	122	98.36	1.64	1.77767	0.237922	82	100	0	NA	NA	72	98.61	1.39	2.63906	NA
ENSDARG00000112476	surf2	194	98.45	1.55	3.00865	1.69726	176	97.73	2.27	1.37016	0.209374	122	95.9	4.1	2.16092	1.40377	82	98.78	1.22	2.48491	NA	72	98.61	1.39	1.94591	NA
ENSDARG00000086753	gb:bc139872	194	97.42	2.58	2.71806	0.533008	176	98.3	1.7	2.19308	0.505452	122	98.36	1.64	1.9356	1.75709	82	100	0	NA	NA	72	98.61	1.39	3.3673	NA
ENSDARG00000089781	ciz1a	194	98.97	1.03	0.693147	0	176	98.86	1.14	0.693147	0	122	99.18	0.82	0.693147	NA	82	97.56	2.44	0.693147	0	72	98.61	1.39	0.693147	NA
ENSDARG00000010042	dnm1a	194	98.45	1.55	1.05935	0.634284	176	95.45	4.55	1.74301	1.20705	122	100	0	NA	NA	82	93.9	6.1	1.85746	0.387751	72	100	0	NA	NA
ENSDARG00000063197	golga2	194	98.97	1.03	1.15129	0.647915	176	96.02	3.98	1.23696	0.299904	122	96.72	3.28	1.60904	1.57313	82	95.12	4.88	1.82325	0.645859	72	100	0	NA	NA
ENSDARG00000016594	haus4	194	97.94	2.06	0.693147	0	176	98.86	1.14	0.89588	0.286707	122	98.36	1.64	0.693147	0	82	95.12	4.88	0.89588	0.234095	72	100	0	NA	NA
ENSDARG00000037172	ddrgk1	194	98.97	1.03	0.693147	0	176	98.86	1.14	1.89209	1.69557	122	99.18	0.82	0.693147	NA	82	98.78	1.22	0.693147	NA	72	98.61	1.39	0.693147	NA
ENSDARG00000104722	CABZ01076669.1	194	100	0	NA	NA	176	98.3	1.7	0.828302	0.234095	122	99.18	0.82	0.693147	NA	82	98.78	1.22	0.693147	NA	72	100	0	NA	NA
ENSDARG00000099226	PPP1CC	194	95.36	4.64	0.840009	0.318174	176	98.3	1.7	0.998577	0.529021	122	99.18	0.82	0.693147	NA	82	97.56	2.44	1.58903	0.286707	72	95.83	4.17	0.828302	0.234095
ENSDARG00000105237	mcc	194	97.94	2.06	0.866434	0.346574	176	97.16	2.84	1.38314	0.34592	122	96.72	3.28	0.794513	0.202733	82	98.78	1.22	1.60944	NA	72	98.61	1.39	0.693147	NA
ENSDARG00000038312	rcl1	194	79.38	20.62	1.93503	1.12667	176	88.64	11.36	1.81667	1.04661	122	81.15	18.85	1.99175	1.05269	82	56.1	43.9	0.956384	0.868474	72	68.06	31.94	2.07411	1.10678
ENSDARG00000033355	zgc:101699	194	99.48	0.52	0.693147	NA	176	98.86	1.14	0.693147	0	122	100	0	NA	NA	82	97.56	2.44	0.693147	0	72	98.61	1.39	1.09861	NA
ENSDARG00000051783	rplp0	194	4.12	95.88	4.39946	1.40756	176	2.27	97.73	3.35428	1.75993	122	4.1	95.9	4.4269	1.32299	82	0	100	3.29159	1.30965	72	2.78	97.22	4.55939	1.12078
ENSDARG00000051785	dhx33	194	97.94	2.06	1.1077	0.590589	176	99.43	0.57	1.09861	NA	122	98.36	1.64	0.693147	0	82	97.56	2.44	1.7006	0.128921	72	95.83	4.17	0.924196	0.400189
ENSDARG00000094300	nupr1a	194	91.75	8.25	2.40304	1.03482	176	95.45	4.55	2.88904	0.473794	122	90.98	9.02	2.73313	0.981553	82	85.37	14.63	0.693147	0	72	95.83	4.17	2.40606	1.71701
ENSDARG00000043644	vkorc1l1	194	97.94	2.06	0.693147	0	176	97.73	2.27	2.57321	2.63079	122	96.72	3.28	3.21848	1.35746	82	96.34	3.66	2.454	0.674212	72	100	0	NA	NA
ENSDARG00000063126	gusb	194	95.88	4.12	2.04849	0.961728	176	94.89	5.11	1.43726	0.743384	122	97.54	2.46	2.1187	0.696475	82	96.34	3.66	2.65518	0.67713	72	93.06	6.94	2.06504	1.31182
ENSDARG00000043589	ca4a	194	98.97	1.03	0.693147	0	176	97.73	2.27	0.9678	0.33819	122	96.72	3.28	0.693147	0	82	97.56	2.44	1.09861	0	72	98.61	1.39	0.693147	NA
ENSDARG00000089856	cita	194	96.91	3.09	0.693147	0	176	97.73	2.27	0.89588	0.234095	122	95.9	4.1	0.91287	0.317595	82	97.56	2.44	2.00367	0.557524	72	98.61	1.39	0.693147	NA
ENSDARG00000102078	CABZ01072548.1	194	98.97	1.03	2.3681	1.79533	176	99.43	0.57	0.693147	NA	122	98.36	1.64	0.89588	0.286707	82	96.34	3.66	1.38104	0.489188	72	100	0	NA	NA
ENSDARG00000104043	gng10	194	100	0	NA	NA	176	97.73	2.27	0.9678	0.549306	122	99.18	0.82	0.693147	NA	82	98.78	1.22	1.09861	NA	72	100	0	NA	NA
ENSDARG00000112165	rabepk	194	100	0	NA	NA	176	98.86	1.14	2.52493	2.59053	122	99.18	0.82	0.693147	NA	82	97.56	2.44	1.86883	0.109001	72	100	0	NA	NA
ENSDARG00000103846	hspa5	194	81.44	18.56	2.44464	1.05191	176	90.34	9.66	2.17447	1.48787	122	86.89	13.11	1.90186	1.40427	82	58.54	41.46	1.162	1.05239	72	83.33	16.67	2.69391	1.13224
ENSDARG00000098751	lzts3a	194	99.48	0.52	0.693147	NA	176	98.86	1.14	0.693147	0	122	99.18	0.82	0.693147	NA	82	97.56	2.44	0.693147	0	72	100	0	NA	NA
ENSDARG00000018351	hpda	194	98.97	1.03	0.693147	0	176	99.43	0.57	0.693147	NA	122	98.36	1.64	0.693147	0	82	96.34	3.66	0.693147	0	72	100	0	NA	NA
ENSDARG00000104686	hsf5	194	98.97	1.03	2.61287	2.14149	176	98.86	1.14	1.03972	0.490129	122	99.18	0.82	0.693147	NA	82	98.78	1.22	1.79176	NA	72	95.83	4.17	3.22469	2.19919
ENSDARG00000113969	supt4h1	194	91.75	8.25	2.53899	0.991543	176	97.73	2.27	2.19101	0.580431	122	91.8	8.2	2.53612	1.19356	82	87.8	12.2	1.45936	1.04045	72	94.44	5.56	1.95561	1.45813
ENSDARG00000117282	CABZ01084961.1	194	97.94	2.06	0.794513	0.202733	176	100	0	NA	NA	122	99.18	0.82	0.693147	NA	82	96.34	3.66	1.94785	1.05977	72	98.61	1.39	1.09861	NA
ENSDARG00000067626	ywhag1	194	97.42	2.58	1.01503	0.447768	176	97.16	2.84	1.91765	1.8265	122	96.72	3.28	1.14109	0.89588	82	93.9	6.1	1.79903	0.638431	72	100	0	NA	NA
ENSDARG00000041065	hspb1	194	94.85	5.15	2.01698	1.31949	176	98.3	1.7	2.03642	1.1633	122	93.44	6.56	2.65066	1.05153	82	98.78	1.22	1.60944	NA	72	95.83	4.17	2.65193	1.76733
ENSDARG00000096920	si:zfos-375h5.1	194	97.42	2.58	0.693147	0	176	98.86	1.14	0.89588	0.286707	122	98.36	1.64	0.693147	0	82	96.34	3.66	1.05935	0.348237	72	100	0	NA	NA
ENSDARG00000089107	mlxipl	194	99.48	0.52	0.693147	NA	176	99.43	0.57	1.38629	NA	122	98.36	1.64	0.693147	0	82	97.56	2.44	0.693147	0	72	100	0	NA	NA
ENSDARG00000039887	c1qbp	194	93.81	6.19	2.10774	0.983108	176	94.32	5.68	2.38449	1.48071	122	94.26	5.74	3.19915	1.90211	82	78.05	21.95	1.14922	0.896309	72	84.72	15.28	2.55899	1.20975
ENSDARG00000073761	myo19	194	98.97	1.03	0.693147	0	176	100	0	NA	NA	122	99.18	0.82	0.693147	NA	82	96.34	3.66	0.924196	0.400189	72	97.22	2.78	0.693147	0
ENSDARG00000079244	pigw	194	98.45	1.55	0.828302	0.234095	176	100	0	NA	NA	122	97.54	2.46	2.43327	1.53806	82	96.34	3.66	1.43916	0.294925	72	97.22	2.78	0.693147	0
ENSDARG00000055086	ggnbp2	194	95.36	4.64	2.08188	1.4359	176	95.45	4.55	1.75108	0.941085	122	96.72	3.28	1.8181	0.805309	82	96.34	3.66	2.23028	0.801787	72	95.83	4.17	0.963457	0.234095
ENSDARG00000046090	dhrs11a	194	95.88	4.12	2.35531	1.22778	176	98.3	1.7	2.2146	1.77114	122	98.36	1.64	1.15129	0.647915	82	98.78	1.22	1.79176	NA	72	97.22	2.78	1.03972	0.490129
ENSDARG00000108953	si:ch211-283g2.2	194	99.48	0.52	1.60944	NA	176	97.16	2.84	1.54051	1.2274	122	97.54	2.46	0.693147	0	82	100	0	NA	NA	72	98.61	1.39	0.693147	NA
ENSDARG00000046092	si:ch211-283g2.3	194	97.94	2.06	1.11933	0.852374	176	97.73	2.27	0.89588	0.234095	122	98.36	1.64	1.03972	0.490129	82	96.34	3.66	1.42556	0.348237	72	95.83	4.17	0.924196	0.400189
ENSDARG00000017762	srrt	194	94.85	5.15	2.00254	1.12655	176	96.59	3.41	2.54671	1.00264	122	95.9	4.1	3.44197	0.623961	82	98.78	1.22	2.19722	NA	72	94.44	5.56	1.61847	0.645817
ENSDARG00000069013	prdx4	194	96.91	3.09	1.84835	1.51929	176	96.02	3.98	2.42211	1.59899	122	97.54	2.46	3.70025	0.6761	82	97.56	2.44	2.04717	0.61905	72	98.61	1.39	4.20469	NA
ENSDARG00000035652	sat1a.1	194	97.42	2.58	0.993963	0.479297	176	98.3	1.7	0.924196	0.400189	122	99.18	0.82	0.693147	NA	82	100	0	NA	NA	72	100	0	NA	NA
ENSDARG00000095908	sat1a.2	194	94.85	5.15	1.75226	1.00686	176	97.73	2.27	1.67426	0.937402	122	97.54	2.46	1.42556	1.26857	82	100	0	NA	NA	72	93.06	6.94	1.7387	1.50079
ENSDARG00000098424	CABZ01079241.1	194	99.48	0.52	0.693147	NA	176	97.73	2.27	1.92632	1.14237	122	98.36	1.64	4.00151	1.22474	82	95.12	4.88	1.42595	0.242252	72	98.61	1.39	0.693147	NA
ENSDARG00000101063	CABZ01058650.1	194	98.97	1.03	3.76093	0.0328946	176	98.86	1.14	1.7006	1.42475	122	100	0	NA	NA	82	100	0	NA	NA	72	97.22	2.78	2.4414	2.4724
ENSDARG00000117107	CABZ01058647.1	194	98.97	1.03	0.693147	0	176	98.86	1.14	0.693147	0	122	99.18	0.82	0.693147	NA	82	98.78	1.22	0.693147	NA	72	97.22	2.78	0.693147	0
ENSDARG00000117459	FO834903.1	194	98.45	1.55	0.828302	0.234095	176	99.43	0.57	0.693147	NA	122	99.18	0.82	0.693147	NA	82	96.34	3.66	0.828302	0.234095	72	100	0	NA	NA
ENSDARG00000117640	CU915770.1	194	100	0	NA	NA	176	98.3	1.7	1.2904	1.03447	122	99.18	0.82	0.693147	NA	82	98.78	1.22	0.693147	NA	72	100	0	NA	NA
ENSDARG00000024030	angptl2a	194	97.42	2.58	0.693147	0	176	93.75	6.25	1.37643	0.420538	122	92.62	7.38	0.871974	0.359206	82	84.15	15.85	2.32639	0.568763	72	94.44	5.56	0.693147	0
ENSDARG00000045983	zbtb43	194	99.48	0.52	0.693147	NA	176	99.43	0.57	0.693147	NA	122	99.18	0.82	0.693147	NA	82	98.78	1.22	0.693147	NA	72	98.61	1.39	0.693147	NA
ENSDARG00000104815	lmx1ba	194	98.97	1.03	1.09861	0	176	97.16	2.84	0.855333	0.222082	122	99.18	0.82	0.693147	NA	82	97.56	2.44	1.09861	0	72	98.61	1.39	0.693147	NA
ENSDARG00000091619	mvb12ba	194	96.91	3.09	0.693147	0	176	99.43	0.57	0.693147	NA	122	98.36	1.64	0.693147	0	82	97.56	2.44	1.09861	0	72	95.83	4.17	0.693147	0
ENSDARG00000091777	mapkap1	194	96.91	3.09	1.02896	0.401946	176	98.3	1.7	2.51794	2.27647	122	97.54	2.46	1.67021	1.00883	82	96.34	3.66	2.29312	0.958376	72	98.61	1.39	2.19722	NA
ENSDARG00000079046	rabl6a	194	89.69	10.31	1.71547	1.18268	176	88.64	11.36	1.79001	0.660808	122	89.34	10.66	1.90939	1.47681	82	79.27	20.73	2.11451	1.23347	72	87.5	12.5	1.4604	1.1906
ENSDARG00000078362	zmp:0000000846	194	97.94	2.06	0.693147	0	176	94.89	5.11	1.34716	0.464291	122	95.9	4.1	0.831777	0.309985	82	95.12	4.88	1.44519	0.400189	72	100	0	NA	NA
ENSDARG00000023759	zgc:73226	194	98.97	1.03	2.64413	0.348233	176	98.86	1.14	1.03972	0.490129	122	99.18	0.82	2.94444	NA	82	96.34	3.66	1.67021	0.105263	72	97.22	2.78	2.06357	1.93807
ENSDARG00000068760	tnks1bp1	194	96.91	3.09	0.943827	0.445939	176	96.02	3.98	1.16398	0.252578	122	96.72	3.28	1.14109	0.327977	82	98.78	1.22	1.09861	NA	72	100	0	NA	NA
ENSDARG00000041299	zgc:110796	194	98.97	1.03	1.7006	1.42475	176	98.86	1.14	0.693147	0	122	99.18	0.82	0.693147	NA	82	98.78	1.22	1.09861	NA	72	98.61	1.39	1.94591	NA
ENSDARG00000088590	pxna	194	90.72	9.28	2.73054	1.20108	176	97.16	2.84	2.11216	1.69313	122	91.8	8.2	1.95255	1.10652	82	80.49	19.51	1.24129	1.06934	72	90.28	9.72	2.34915	1.09063
ENSDARG00000091555	ostf1	194	94.33	5.67	1.45145	1.22969	176	96.02	3.98	1.77755	1.47906	122	98.36	1.64	0.89588	0.286707	82	97.56	2.44	2.602	0.0524022	72	91.67	8.33	1.48684	1.23507
ENSDARG00000076853	areg	194	97.42	2.58	0.77424	0.18133	176	95.45	4.55	0.997246	0.187694	122	98.36	1.64	0.693147	0	82	98.78	1.22	1.38629	NA	72	97.22	2.78	0.693147	0
ENSDARG00000100718	me2	194	99.48	0.52	0.693147	NA	176	97.16	2.84	1.03859	0.378066	122	98.36	1.64	0.89588	0.286707	82	95.12	4.88	0.997246	0.202733	72	98.61	1.39	0.693147	NA
ENSDARG00000045095	elac1	194	96.91	3.09	2.9651	1.45598	176	97.16	2.84	2.29789	1.87284	122	97.54	2.46	3.4869	0.238198	82	100	0	NA	NA	72	98.61	1.39	0.693147	NA
ENSDARG00000061060	stpg2	194	97.94	2.06	0.794513	0.202733	176	98.86	1.14	0.693147	0	122	100	0	NA	NA	82	100	0	NA	NA	72	98.61	1.39	0.693147	NA
ENSDARG00000076082	CABZ01041962.1	194	96.91	3.09	2.06192	1.21703	176	97.16	2.84	1.93203	1.25687	122	97.54	2.46	1.36478	0.588753	82	93.9	6.1	2.03871	0.325779	72	97.22	2.78	1.81879	1.5919
ENSDARG00000099133	si:ch73-72b7.1	194	99.48	0.52	0.693147	NA	176	97.16	2.84	0.77424	0.18133	122	95.9	4.1	0.693147	0	82	100	0	NA	NA	72	100	0	NA	NA
ENSDARG00000104100	bmpr1ba	194	92.27	7.73	2.48063	1.38156	176	98.86	1.14	2.12425	0.252207	122	88.52	11.48	2.49125	0.93396	82	80.49	19.51	0.919668	0.623385	72	88.89	11.11	2.34986	1.28265
ENSDARG00000101777	pdlim5a	194	97.94	2.06	0.794513	0.202733	176	97.73	2.27	0.693147	0	122	95.08	4.92	0.991774	0.343581	82	97.56	2.44	1.6661	0.395708	72	98.61	1.39	0.693147	NA
ENSDARG00000103259	opn4xb	194	97.94	2.06	1.06917	0.518263	176	99.43	0.57	1.60944	NA	122	98.36	1.64	2.34107	1.35025	82	98.78	1.22	1.38629	NA	72	100	0	NA	NA
ENSDARG00000099008	CT737133.1	194	97.94	2.06	0.693147	0	176	98.86	1.14	0.693147	0	122	100	0	NA	NA	82	97.56	2.44	1.03972	0.490129	72	97.22	2.78	0.693147	0
ENSDARG00000098272	nipbla	194	93.3	6.7	2.16106	1.43374	176	97.16	2.84	2.57737	1.1225	122	97.54	2.46	1.52145	0.504189	82	89.02	10.98	2.69743	0.823983	72	95.83	4.17	1.79176	1.90285
ENSDARG00000104431	slc1a3a	194	99.48	0.52	0.693147	NA	176	97.73	2.27	1.19687	0.586396	122	98.36	1.64	0.693147	0	82	97.56	2.44	1.09861	0	72	94.44	5.56	0.693147	0
ENSDARG00000099566	lmbrd2a	194	95.88	4.12	1.69949	1.2682	176	97.73	2.27	1.11933	0.852374	122	97.54	2.46	1.6566	0.73161	82	98.78	1.22	1.60944	NA	72	97.22	2.78	2.2499	1.62817
ENSDARG00000101556	si:ch1073-475a24.1	194	100	0	NA	NA	176	99.43	0.57	0.693147	NA	122	97.54	2.46	0.693147	0	82	98.78	1.22	0.693147	NA	72	100	0	NA	NA
ENSDARG00000101104	FP102192.1	194	99.48	0.52	0.693147	NA	176	98.3	1.7	0.828302	0.234095	122	99.18	0.82	0.693147	NA	82	96.34	3.66	0.693147	0	72	100	0	NA	NA
ENSDARG00000103351	FP102192.2	194	97.94	2.06	0.693147	0	176	97.73	2.27	0.9678	0.33819	122	95.9	4.1	0.693147	0	82	95.12	4.88	1.81106	0.400358	72	97.22	2.78	0.693147	0
ENSDARG00000098330	spef2	194	98.45	1.55	0.924196	0.400189	176	97.16	2.84	0.993963	0.479297	122	97.54	2.46	0.693147	0	82	89.02	10.98	1.54572	0.504368	72	95.83	4.17	0.693147	0
ENSDARG00000098857	lifra	194	96.39	3.61	0.939893	0.351712	176	93.75	6.25	1.41142	0.474859	122	96.72	3.28	0.794513	0.202733	82	97.56	2.44	2.04717	0.61905	72	98.61	1.39	0.693147	NA
ENSDARG00000100867	rictora	194	94.33	5.67	1.54585	1.07539	176	93.75	6.25	1.91996	0.954132	122	95.9	4.1	1.59311	0.961903	82	93.9	6.1	2.38021	0.497235	72	97.22	2.78	1.49787	1.13804
ENSDARG00000092445	zgc:153352	194	98.97	1.03	0.693147	0	176	100	0	NA	NA	122	98.36	1.64	0.693147	0	82	97.56	2.44	0.693147	0	72	97.22	2.78	0.693147	0
ENSDARG00000042892	paip1	194	96.91	3.09	1.91959	1.39376	176	98.3	1.7	2.46442	0.809415	122	95.9	4.1	1.97086	0.970684	82	98.78	1.22	3.89182	NA	72	90.28	9.72	1.58981	1.32204
ENSDARG00000078214	mybbp1a	194	95.36	4.64	1.67417	1.38598	176	94.89	5.11	2.32721	0.99946	122	94.26	5.74	1.55476	1.34255	82	96.34	3.66	2.13231	0.461905	72	97.22	2.78	2.62087	0.954542
ENSDARG00000100475	fgf10b	194	99.48	0.52	0.693147	NA	176	99.43	0.57	0.693147	NA	122	99.18	0.82	0.693147	NA	82	97.56	2.44	0.89588	0.286707	72	98.61	1.39	0.693147	NA
ENSDARG00000067549	adamts12	194	96.91	3.09	1.02896	0.644679	176	96.02	3.98	1.25898	0.464249	122	95.9	4.1	1.09613	0.410023	82	91.46	8.54	1.9667	0.408592	72	98.61	1.39	0.693147	NA
ENSDARG00000006491	agpat9l	194	98.97	1.03	0.89588	0.286707	176	98.3	1.7	0.693147	0	122	98.36	1.64	0.693147	0	82	100	0	NA	NA	72	100	0	NA	NA
ENSDARG00000100960	si:ch211-155m12.5	194	98.97	1.03	0.693147	0	176	98.86	1.14	0.693147	0	122	99.18	0.82	0.693147	NA	82	98.78	1.22	0.693147	NA	72	98.61	1.39	0.693147	NA
ENSDARG00000062897	tnksb	194	94.33	5.67	2.27238	1.78791	176	95.45	4.55	1.96507	0.745039	122	90.98	9.02	1.88937	1.02279	82	96.34	3.66	2.78285	2.51625	72	95.83	4.17	2.18464	1.34238
ENSDARG00000101642	si:ch211-155m12.1	194	100	0	NA	NA	176	97.73	2.27	0.92222	0.458145	122	100	0	NA	NA	82	96.34	3.66	0.924196	0.400189	72	100	0	NA	NA
ENSDARG00000062904	idua	194	97.42	2.58	0.693147	0	176	97.16	2.84	0.993963	0.298667	122	97.54	2.46	0.963457	0.234095	82	96.34	3.66	1.26889	0.294925	72	97.22	2.78	0.693147	0
ENSDARG00000068940	atp5meb	194	76.8	23.2	2.72316	1.09427	176	71.02	28.98	1.46254	1.18403	122	68.85	31.15	2.57017	1.18526	82	35.37	64.63	0.975059	0.468992	72	80.56	19.44	2.739	1.09457
ENSDARG00000062906	kcnv2b	194	98.97	1.03	0.693147	0	176	98.3	1.7	0.693147	0	122	97.54	2.46	0.693147	0	82	98.78	1.22	0.693147	NA	72	97.22	2.78	0.89588	0.286707
ENSDARG00000016710	rchy1	194	98.45	1.55	2.9392	2.11797	176	100	0	NA	NA	122	98.36	1.64	3.54504	0.203422	82	96.34	3.66	1.98355	0.841098	72	98.61	1.39	3.66356	NA
ENSDARG00000023479	lrp13	194	95.36	4.64	0.794957	0.30543	176	97.73	2.27	1.09861	0	122	97.54	2.46	1.09861	0	82	98.78	1.22	1.38629	NA	72	98.61	1.39	0.693147	NA
ENSDARG00000058839	susd1	194	99.48	0.52	1.38629	NA	176	97.16	2.84	0.77424	0.18133	122	98.36	1.64	0.693147	0	82	100	0	NA	NA	72	98.61	1.39	0.693147	NA
ENSDARG00000101067	si:ch73-194c23.1	194	97.94	2.06	0.693147	0	176	99.43	0.57	0.693147	NA	122	100	0	NA	NA	82	97.56	2.44	1.38629	0.980258	72	100	0	NA	NA
ENSDARG00000091624	ugt2a7	194	98.45	1.55	1.6566	1.66876	176	98.86	1.14	1.03972	0.490129	122	100	0	NA	NA	82	100	0	NA	NA	72	98.61	1.39	0.693147	NA
ENSDARG00000090654	gak	194	96.39	3.61	1.46688	1.26131	176	94.89	5.11	1.40934	0.667992	122	93.44	6.56	0.936386	0.474575	82	87.8	12.2	2.53909	1.05992	72	97.22	2.78	0.693147	0
ENSDARG00000069958	sh2b3	194	99.48	0.52	0.693147	NA	176	98.3	1.7	0.828302	0.234095	122	98.36	1.64	0.693147	0	82	97.56	2.44	0.693147	0	72	98.61	1.39	0.693147	NA
ENSDARG00000103830	ddr2l	194	98.45	1.55	0.693147	0	176	97.73	2.27	0.794513	0.202733	122	98.36	1.64	0.89588	0.286707	82	97.56	2.44	0.89588	0.286707	72	95.83	4.17	0.693147	0
ENSDARG00000099411	zgc:158343	194	98.45	1.55	1.54813	1.48087	176	98.86	1.14	1.38629	0.980258	122	99.18	0.82	0.693147	NA	82	97.56	2.44	1.35403	0.361208	72	97.22	2.78	1.15129	0.647915
ENSDARG00000091169	tor4ab	194	97.42	2.58	0.693147	0	176	98.86	1.14	0.693147	0	122	98.36	1.64	0.89588	0.286707	82	95.12	4.88	1.22632	0.255413	72	100	0	NA	NA
ENSDARG00000063288	slc2a11b	194	97.94	2.06	1.02359	0.43483	176	89.2	10.8	2.48483	1.4991	122	99.18	0.82	1.60944	NA	82	98.78	1.22	1.94591	NA	72	98.61	1.39	0.693147	NA
ENSDARG00000095464	gstt2	194	97.42	2.58	1.07506	0.651418	176	99.43	0.57	1.09861	NA	122	99.18	0.82	0.693147	NA	82	95.12	4.88	1.29824	0.247858	72	98.61	1.39	0.693147	NA
ENSDARG00000025820	chek2	194	98.45	1.55	1.66574	1.68458	176	100	0	NA	NA	122	100	0	NA	NA	82	97.56	2.44	1.24245	0.776836	72	97.22	2.78	0.693147	0
ENSDARG00000090035	rtn4r	194	97.94	2.06	0.693147	0	176	97.73	2.27	1.26246	0.889112	122	98.36	1.64	1.44519	1.06354	82	96.34	3.66	1.19451	0.166093	72	98.61	1.39	0.693147	NA
ENSDARG00000086512	prodhb	194	97.94	2.06	0.693147	0	176	100	0	NA	NA	122	97.54	2.46	0.828302	0.234095	82	100	0	NA	NA	72	95.83	4.17	1.36478	0.837083
ENSDARG00000117617	CABZ01077121.1	194	98.97	1.03	0.693147	0	176	99.43	0.57	0.693147	NA	122	100	0	NA	NA	82	97.56	2.44	0.89588	0.286707	72	98.61	1.39	0.693147	NA
ENSDARG00000114825	CABZ01077124.1	194	93.81	6.19	1.52158	1.25031	176	92.61	7.39	1.9453	1.06096	122	90.98	9.02	1.80488	0.671359	82	85.37	14.63	1.87498	1.30337	72	88.89	11.11	2.16194	1.31371
ENSDARG00000010602	zgc:112294	194	98.97	1.03	0.693147	0	176	98.86	1.14	0.693147	0	122	97.54	2.46	0.693147	0	82	97.56	2.44	0.693147	0	72	100	0	NA	NA
ENSDARG00000020204	nf2a	194	97.94	2.06	0.89588	0.234095	176	96.02	3.98	1.2219	0.428716	122	96.72	3.28	0.866434	0.346574	82	95.12	4.88	1.61537	0.326777	72	98.61	1.39	2.48491	NA
ENSDARG00000076611	fbxo21	194	98.97	1.03	0.693147	0	176	99.43	0.57	1.09861	NA	122	96.72	3.28	1.9702	0.805453	82	96.34	3.66	1.2904	0.166093	72	97.22	2.78	0.693147	0
ENSDARG00000028346	tesca	194	98.45	1.55	1.36478	1.1633	176	100	0	NA	NA	122	97.54	2.46	0.693147	0	82	98.78	1.22	0.693147	NA	72	100	0	NA	NA
ENSDARG00000079089	fbxw8	194	96.39	3.61	1.70142	1.53892	176	97.73	2.27	0.997246	0.202733	122	98.36	1.64	1.03972	0.490129	82	97.56	2.44	2.07944	0	72	100	0	NA	NA
ENSDARG00000053019	rnft2	194	99.48	0.52	1.94591	NA	176	99.43	0.57	0.693147	NA	122	97.54	2.46	0.924196	0.400189	82	97.56	2.44	0.693147	0	72	100	0	NA	NA
ENSDARG00000078315	zgc:110063	194	97.94	2.06	2.47062	1.26157	176	97.16	2.84	1.13259	0.284671	122	98.36	1.64	2.93182	3.16596	82	98.78	1.22	1.60944	NA	72	100	0	NA	NA
ENSDARG00000079588	castor1	194	99.48	0.52	2.70805	NA	176	98.86	1.14	2.86179	3.06693	122	99.18	0.82	0.693147	NA	82	95.12	4.88	1.17053	0.143841	72	95.83	4.17	0.693147	0
ENSDARG00000005320	nipsnap1	194	99.48	0.52	0.693147	NA	176	99.43	0.57	0.693147	NA	122	100	0	NA	NA	82	97.56	2.44	1.03972	0.490129	72	98.61	1.39	0.693147	NA
ENSDARG00000098365	lrrc74b	194	98.45	1.55	0.693147	0	176	99.43	0.57	0.693147	NA	122	100	0	NA	NA	82	98.78	1.22	0.693147	NA	72	100	0	NA	NA
ENSDARG00000068910	nos1	194	97.94	2.06	0.794513	0.202733	176	96.02	3.98	1.44523	0.546867	122	97.54	2.46	1.05935	0.634284	82	95.12	4.88	1.64997	0.400333	72	95.83	4.17	0.693147	0
ENSDARG00000094526	ksr2	194	97.94	2.06	0.693147	0	176	96.02	3.98	1.12288	0.233024	122	94.26	5.74	0.891189	0.338221	82	93.9	6.1	1.48531	0.314922	72	98.61	1.39	0.693147	NA
ENSDARG00000035634	rfc5	194	98.45	1.55	0.963457	0.234095	176	98.3	1.7	1.69587	1.03447	122	98.36	1.64	2.85189	0.776836	82	95.12	4.88	2.10495	0.404129	72	97.22	2.78	3.20837	0.449712
ENSDARG00000058608	wsb2	194	97.94	2.06	0.693147	0	176	98.86	1.14	1.09861	0	122	99.18	0.82	3.58352	NA	82	100	0	NA	NA	72	98.61	1.39	3.58352	NA
ENSDARG00000058605	vsig10	194	96.91	3.09	0.828302	0.209381	176	96.59	3.41	1.54108	0.481629	122	96.72	3.28	0.693147	0	82	92.68	7.32	1.62359	0.450029	72	100	0	NA	NA
ENSDARG00000062780	aifm3	194	97.94	2.06	0.693147	0	176	98.3	1.7	0.693147	0	122	98.36	1.64	0.693147	0	82	98.78	1.22	0.693147	NA	72	98.61	1.39	0.693147	NA
ENSDARG00000015905	lztr1	194	97.42	2.58	2.0223	1.31592	176	97.73	2.27	2.33283	1.37065	122	95.9	4.1	2.15828	1.57018	82	97.56	2.44	1.95601	0.490129	72	95.83	4.17	1.49245	1.38443
ENSDARG00000058533	pole	194	95.88	4.12	0.830474	0.265649	176	97.16	2.84	0.993963	0.479297	122	96.72	3.28	1.02359	0.43483	82	96.34	3.66	1.36478	0.256091	72	97.22	2.78	0.693147	0
ENSDARG00000002300	p2rx2	194	98.97	1.03	0.693147	0	176	97.73	2.27	1.58903	1.53341	122	98.36	1.64	0.693147	0	82	96.34	3.66	1.36478	0.256091	72	98.61	1.39	0.693147	NA
ENSDARG00000018902	pes	194	94.85	5.15	2.09785	1.60118	176	98.86	1.14	1.60944	0	122	98.36	1.64	2.04717	0.61905	82	98.78	1.22	2.48491	NA	72	95.83	4.17	2.73616	1.77785
ENSDARG00000062711	gal3st1a	194	98.45	1.55	2.07419	1.54179	176	96.59	3.41	1.64636	0.872975	122	96.72	3.28	0.9678	0.33819	82	92.68	7.32	2.0523	0.656198	72	98.61	1.39	0.693147	NA
ENSDARG00000002016	ppil2	194	97.42	2.58	0.77424	0.18133	176	98.86	1.14	1.24245	0.203422	122	99.18	0.82	3.29584	NA	82	95.12	4.88	1.52731	0.298443	72	98.61	1.39	2.83321	NA
ENSDARG00000027552	mapk1	194	99.48	0.52	0.693147	NA	176	99.43	0.57	1.09861	NA	122	100	0	NA	NA	82	95.12	4.88	1.17053	0.143841	72	98.61	1.39	3.66356	NA
ENSDARG00000005786	ppm1f	194	97.94	2.06	1.37016	1.10044	176	98.86	1.14	1.24245	0.203422	122	100	0	NA	NA	82	93.9	6.1	1.47804	0.455752	72	98.61	1.39	0.693147	NA
ENSDARG00000027586	top3b	194	96.39	3.61	0.751071	0.153251	176	98.3	1.7	0.924196	0.400189	122	96.72	3.28	0.693147	0	82	92.68	7.32	1.63697	0.407683	72	98.61	1.39	1.09861	NA
ENSDARG00000111436	CR933528.1	194	99.48	0.52	0.693147	NA	176	98.86	1.14	0.693147	0	122	97.54	2.46	0.924196	0.400189	82	98.78	1.22	0.693147	NA	72	98.61	1.39	1.09861	NA
ENSDARG00000062655	ydjc	194	98.97	1.03	0.693147	0	176	98.86	1.14	0.693147	0	122	100	0	NA	NA	82	98.78	1.22	0.693147	NA	72	100	0	NA	NA
ENSDARG00000027141	ube2l3b	194	82.47	17.53	2.56625	1.23365	176	92.05	7.95	1.91247	1.32052	122	87.7	12.3	2.49623	1.12338	82	63.41	36.59	0.97139	0.822032	72	81.94	18.06	2.74073	1.35427
ENSDARG00000035633	tctn2	194	97.42	2.58	1.61217	1.26042	176	96.59	3.41	1.09654	0.366738	122	100	0	NA	NA	82	96.34	3.66	1.56071	0.400189	72	98.61	1.39	0.693147	NA
ENSDARG00000059729	sec14l8	194	97.94	2.06	0.693147	0	176	100	0	NA	NA	122	100	0	NA	NA	82	96.34	3.66	0.693147	0	72	100	0	NA	NA
ENSDARG00000074309	cnnm4b	194	98.45	1.55	0.693147	0	176	97.73	2.27	0.693147	0	122	100	0	NA	NA	82	97.56	2.44	0.693147	0	72	100	0	NA	NA
ENSDARG00000100573	ckap2l	194	96.91	3.09	0.760725	0.16553	176	96.59	3.41	0.89588	0.222082	122	100	0	NA	NA	82	96.34	3.66	1.19451	0.166093	72	98.61	1.39	0.693147	NA
ENSDARG00000117407	AL954191.1	194	97.42	2.58	0.693147	0	176	98.3	1.7	0.693147	0	122	99.18	0.82	0.693147	NA	82	96.34	3.66	1.19451	0.166093	72	100	0	NA	NA
ENSDARG00000068822	purba	194	93.3	6.7	2.27824	1.01105	176	97.73	2.27	1.93386	1.09187	122	95.9	4.1	2.4103	1.17962	82	98.78	1.22	3.85015	NA	72	94.44	5.56	2.2345	1.20187
ENSDARG00000068820	h2afva	194	97.42	2.58	3.62823	0.619515	176	98.3	1.7	1.30401	0.529021	122	97.54	2.46	1.77918	1.88106	82	97.56	2.44	2.32698	0.538914	72	98.61	1.39	1.38629	NA
ENSDARG00000012281	zgc:65851	194	97.42	2.58	0.693147	0	176	97.73	2.27	0.794513	0.202733	122	97.54	2.46	0.828302	0.234095	82	93.9	6.1	1.77073	0.358252	72	97.22	2.78	0.693147	0
ENSDARG00000032039	mxd1	194	98.97	1.03	0.693147	0	176	98.86	1.14	0.693147	0	122	98.36	1.64	0.89588	0.286707	82	98.78	1.22	0.693147	NA	72	100	0	NA	NA
ENSDARG00000035625	snrnp27	194	94.85	5.15	2.88505	1.07402	176	98.3	1.7	3.32184	0.609798	122	92.62	7.38	3.33861	0.767427	82	93.9	6.1	1.33692	0.881525	72	94.44	5.56	2.99139	0.533176
ENSDARG00000074581	add2	194	96.91	3.09	0.876249	0.297892	176	94.89	5.11	1.47918	0.558723	122	97.54	2.46	0.693147	0	82	96.34	3.66	2.24128	0.280308	72	97.22	2.78	0.693147	0
ENSDARG00000087166	figla	194	98.97	1.03	0.693147	0	176	99.43	0.57	0.693147	NA	122	100	0	NA	NA	82	97.56	2.44	0.693147	0	72	100	0	NA	NA
ENSDARG00000101482	hk2	194	98.97	1.03	2.39375	1.42475	176	98.3	1.7	2.05793	0.438131	122	95.08	4.92	0.845862	0.374074	82	97.56	2.44	1.73287	0.490129	72	98.61	1.39	0.693147	NA
ENSDARG00000062631	npffr1l2	194	97.94	2.06	1.06917	0.752039	176	98.3	1.7	0.693147	0	122	100	0	NA	NA	82	98.78	1.22	1.38629	NA	72	98.61	1.39	0.693147	NA
ENSDARG00000062646	tet3	194	95.36	4.64	1.20621	0.833704	176	93.75	6.25	1.424	0.552848	122	95.08	4.92	0.901941	0.511438	82	82.93	17.07	2.44343	0.606233	72	93.06	6.94	0.693147	0
ENSDARG00000016128	ap3m2	194	94.85	5.15	2.20909	1.13624	176	96.59	3.41	1.80303	1.24536	122	97.54	2.46	1.13373	0.459154	82	95.12	4.88	3.19572	1.36	72	94.44	5.56	1.71673	1.23479
ENSDARG00000018907	kat6a	194	94.85	5.15	0.843555	0.254522	176	96.59	3.41	2.1667	1.5376	122	95.9	4.1	1.23476	0.763304	82	89.02	10.98	2.4195	0.81521	72	97.22	2.78	0.89588	0.286707
ENSDARG00000068759	si:ch211-244o22.2	194	99.48	0.52	4.48864	NA	176	96.59	3.41	0.91344	0.377576	122	98.36	1.64	0.693147	0	82	97.56	2.44	1.24245	0.203422	72	98.61	1.39	0.693147	NA
ENSDARG00000079611	sema4c	194	84.02	15.98	1.76089	1.07519	176	96.59	3.41	1.95905	1.88841	122	91.8	8.2	1.83958	1.1081	82	79.27	20.73	1.12381	1.00542	72	84.72	15.28	1.524	1.23807
ENSDARG00000097882	CR936518.2	194	99.48	0.52	1.09861	NA	176	97.73	2.27	1.20907	0.527103	122	95.9	4.1	0.693147	0	82	98.78	1.22	0.693147	NA	72	100	0	NA	NA
ENSDARG00000031891	tbx1	194	98.45	1.55	0.693147	0	176	95.45	4.55	0.917117	0.321605	122	98.36	1.64	0.693147	0	82	96.34	3.66	1.19451	0.166093	72	97.22	2.78	0.693147	0
ENSDARG00000036293	gnb1l	194	99.48	0.52	0.693147	NA	176	98.3	1.7	0.693147	0	122	100	0	NA	NA	82	98.78	1.22	0.693147	NA	72	98.61	1.39	0.693147	NA
ENSDARG00000075923	txnrd2.2	194	98.97	1.03	0.693147	0	176	97.73	2.27	0.693147	0	122	99.18	0.82	0.693147	NA	82	100	0	NA	NA	72	100	0	NA	NA
[truncated: 17,915 more rows]
