# Supplementary material for: In situ differentiation of iridophore crystallotypes underlies zebrafish stripe patterning
Source: Nat Commun. 2020 Dec 15;11:6391. doi: 10.1038/s41467-020-20088-1 (PMC7738553; doi:10.1038/s41467-020-20088-1)
Supplement: Supplementary file 3 — Supplementary Table 2 [file 41467_2020_20088_MOESM3_ESM.xlsx]

## Sheet: Testing_Results
Accession	Symbol	avg_logFC	pct.1	pct.2	p_val	p_val_adj
ENSDARG00000031683	fosab	1.43965	0.958	0.795	7.75233e-15	1.5438e-10
ENSDARG00000042018	fhl2a	1.20105	0.972	0.926	1.26391e-14	2.51695e-10
ENSDARG00000042874	phlda2	2.21109	0.75	0.32	1.17705e-13	2.34398e-09
ENSDARG00000054942	lgals2a	-1.57413	0.819	0.967	1.45982e-13	2.90709e-09
ENSDARG00000070047	rgs4	-3.28962	0.028	0.533	1.28166e-12	2.5523e-08
ENSDARG00000088711	lgals1l1	-3.40996	0.042	0.508	3.17941e-11	6.33149e-07
ENSDARG00000008306	rdh5	-2.4343	0.028	0.492	4.16756e-11	8.29927e-07
ENSDARG00000017474	zgc:110699	-2.97962	0	0.451	4.39208e-11	8.74639e-07
ENSDARG00000055751	fosb	1.23539	0.778	0.451	1.88761e-10	3.75898e-06
ENSDARG00000039392	wnk1b	-1.91549	0.111	0.557	7.00307e-10	1.39459e-05
ENSDARG00000058606	sik1	1.32521	0.639	0.23	1.68858e-09	3.36264e-05
ENSDARG00000037587	SYNPR	-1.60707	0.069	0.492	1.85435e-09	3.69276e-05
ENSDARG00000077506	tjp1a	-1.86032	0.028	0.443	1.9324e-09	3.84818e-05
ENSDARG00000079166	ace	1.03341	0.583	0.172	4.24522e-09	8.45394e-05
ENSDARG00000025428	socs3a	1.59712	0.667	0.32	1.25734e-08	0.000250386
ENSDARG00000115862	vapal	-1.55155	0.153	0.541	5.7704e-08	0.00114912
ENSDARG00000058730	rdh10a	1.42201	0.403	0.09	1.27069e-07	0.00253046
ENSDARG00000061794	jam3b	-1.33252	0.069	0.434	2.20879e-07	0.00439859
ENSDARG00000097804	lypc	0.400435	0.986	1	2.90249e-07	0.00578003
ENSDARG00000020133	jdp2b	1.1847	0.75	0.443	2.92816e-07	0.00583113
ENSDARG00000018524	midn	0.580866	0.514	0.18	3.08863e-07	0.0061507
ENSDARG00000091792	akap12a	-0.61811	0.958	1	3.2707e-07	0.00651328
ENSDARG00000040177	rgs16	-2.37909	0	0.287	6.60829e-07	0.0131598
ENSDARG00000063068	syne1b	-1.08745	0.194	0.557	7.05741e-07	0.0140541
ENSDARG00000023713	aqp1a.1	1.63095	0.472	0.172	7.27469e-07	0.0144868
ENSDARG00000021987	plecb	-1.09575	0.375	0.689	1.10113e-06	0.021928
ENSDARG00000099195	ier2a	0.874747	0.819	0.615	2.17602e-06	0.0433333
ENSDARG00000099351	igfbp1a	2.29993	0.403	0.131	2.22682e-06	0.044345
ENSDARG00000101766	ptmab	0.639144	0.833	0.615	2.28851e-06	0.0455734
ENSDARG00000002369	UBB	0.782952	0.736	0.402	2.91232e-06	0.057996
ENSDARG00000073911	tmem255a	-1.01407	0.194	0.533	4.92465e-06	0.0980694
ENSDARG00000104181	tmsb1	1.30873	0.292	0.057	5.83309e-06	0.11616
ENSDARG00000011170	ndrg2	0.86555	0.472	0.18	6.56925e-06	0.13082
ENSDARG00000029353	serpine2	-0.854588	0.153	0.492	7.38943e-06	0.147153
ENSDARG00000069518	aqp3b	-1.87209	0.069	0.352	7.91217e-06	0.157563
ENSDARG00000075542	zfhx4	-1.40283	0.236	0.598	8.75407e-06	0.174329
ENSDARG00000091234	si:ch73-335l21.4	1.22259	0.639	0.352	8.77979e-06	0.174841
ENSDARG00000038095	socs1a	1.81054	0.222	0.033	1.6077e-05	0.320158
ENSDARG00000023989	pef1	-1.30907	0.111	0.402	1.92226e-05	0.382799
ENSDARG00000079161	bsnb	-0.994685	0.528	0.77	2.59748e-05	0.517263
ENSDARG00000040295	apoeb	1.59497	0.264	0.057	2.9763e-05	0.5927
ENSDARG00000013351	cirbpb	0.841817	0.694	0.459	3.34318e-05	0.665761
ENSDARG00000104773	junbb	1.0874	0.653	0.443	3.37863e-05	0.672821
ENSDARG00000103834	rbm14b	-0.956578	0.806	0.869	3.56015e-05	0.708969
ENSDARG00000000103	myh10	-1.06781	0.25	0.549	4.02035e-05	0.800612
ENSDARG00000015050	calm3a	-1.01227	0.208	0.508	4.04586e-05	0.805693
ENSDARG00000074378	junba	0.953492	0.611	0.336	4.09063e-05	0.814607
ENSDARG00000098368	aplp1	1.29063	0.389	0.148	4.26904e-05	0.850137
ENSDARG00000052129	boka	-1.64011	0	0.205	4.32074e-05	0.860431
ENSDARG00000011163	sema3fa	-1.49266	0.042	0.279	4.83212e-05	0.962268
ENSDARG00000026871	uchl1	-0.917003	0.069	0.336	5.51759e-05	1
ENSDARG00000094511	ccl20b	1.72635	0.153	0.008	5.84101e-05	1
ENSDARG00000059672	arhgap36	-1.41246	0.083	0.336	5.86308e-05	1
ENSDARG00000017880	kcnip3b	-1.34336	0.042	0.279	5.97997e-05	1
ENSDARG00000098153	lhfpl2b	-1.61575	0.125	0.377	8.43134e-05	1
ENSDARG00000101139	agpat2	1.06119	0.347	0.123	8.63178e-05	1
ENSDARG00000042221	mthfd1l	0.968822	0.319	0.098	8.69411e-05	1
ENSDARG00000003991	fhl2b	-1.29767	0.083	0.32	9.02165e-05	1
ENSDARG00000074979	larp4ab	0.505214	0.236	0.049	0.000119736	1
ENSDARG00000109202	BX324216.3	-0.595783	1	1	0.000124027	1
ENSDARG00000062003	myo5b	-0.4551	0.708	0.951	0.000126617	1
ENSDARG00000012953	mob1bb	-1.17288	0.111	0.361	0.000136443	1
ENSDARG00000020298	btg2	0.750693	0.667	0.426	0.000145153	1
ENSDARG00000058094	ciarta	1.21739	0.194	0.033	0.0001578	1
ENSDARG00000100020	pim1	1.15932	0.306	0.098	0.000187333	1
ENSDARG00000032765	net1	-1.30886	0.042	0.246	0.000211651	1
ENSDARG00000041887	sf3a1	0.615648	0.153	0.016	0.000236637	1
ENSDARG00000035622	xbp1	0.880562	0.528	0.311	0.000237038	1
ENSDARG00000004621	gpm6ab	1.23871	0.472	0.262	0.000243578	1
ENSDARG00000021113	ptmaa	1.0473	0.458	0.221	0.000243677	1
ENSDARG00000034718	tfpia	1.09249	0.361	0.139	0.000247452	1
ENSDARG00000075964	plekhg4	-2.45761	0.056	0.262	0.000248007	1
ENSDARG00000038609	mpz	1.41277	0.167	0.025	0.000254447	1
ENSDARG00000102995	rbm24a	-0.988897	0.125	0.361	0.000268571	1
ENSDARG00000038941	ppp1r1c	-1.30034	0.069	0.287	0.00027541	1
ENSDARG00000028000	pfkpa	-0.708983	0.125	0.369	0.000275574	1
ENSDARG00000087188	nfil3-6	1.07605	0.306	0.107	0.000287438	1
ENSDARG00000052244	zgc:158564	-0.687867	0.972	0.992	0.000306828	1
ENSDARG00000038865	acox3	-1.47004	0.014	0.189	0.000329067	1
ENSDARG00000092039	si:dkey-70p6.1	1.23262	0.125	0.008	0.000355009	1
ENSDARG00000036773	s100s	1.67249	0.25	0.074	0.000373044	1
ENSDARG00000093997	si:dkey-9i23.15	1.18771	0.125	0.008	0.000384125	1
ENSDARG00000068732	spry4	1.51194	0.125	0.008	0.000394391	1
ENSDARG00000093313	ubb	0.785759	0.694	0.467	0.000495515	1
ENSDARG00000074084	strip1	-1.02359	0.861	0.902	0.000528415	1
ENSDARG00000032862	ugt5g1	0.744419	0.347	0.156	0.000529882	1
ENSDARG00000059906	sdc4	0.661164	0.806	0.721	0.000533896	1
ENSDARG00000062590	pleca	0.561717	0.806	0.697	0.000570494	1
ENSDARG00000069090	atp6v0d1	1.18997	0.139	0.016	0.000576869	1
ENSDARG00000045886	slc38a2	0.432864	0.181	0.033	0.000592237	1
ENSDARG00000079848	gmps	1.07298	0.444	0.221	0.000601796	1
ENSDARG00000117416	BX530091.1	-0.727826	0.681	0.836	0.000615507	1
ENSDARG00000075343	csf1a	-0.82336	0.278	0.525	0.000637217	1
ENSDARG00000075161	defbl1	0.293935	0.972	0.992	0.000642022	1
ENSDARG00000021811	calm1a	0.697055	0.597	0.352	0.000665561	1
ENSDARG00000043531	jun	0.920835	0.667	0.549	0.000668142	1
ENSDARG00000021975	ginm1	1.57467	0.25	0.082	0.000679032	1
ENSDARG00000041799	cx43	0.756161	0.389	0.172	0.000693914	1
ENSDARG00000037046	rad51b	-2.1943	0.014	0.172	0.000706357	1
ENSDARG00000009418	mef2cb	-1.22349	0.056	0.238	0.000722111	1
ENSDARG00000070702	s100v2	0.367835	0.792	0.582	0.000779862	1
ENSDARG00000075436	sytl2b	-0.489743	0.778	0.926	0.000809603	1
ENSDARG00000077777	tmsb4x	-0.739607	0.861	0.951	0.000843136	1
ENSDARG00000053858	crip1	0.560866	0.542	0.295	0.000843895	1
ENSDARG00000070834	taf13	0.968088	0.153	0.025	0.000904012	1
ENSDARG00000099950	cldn17	-0.524581	1	1	0.000929152	1
ENSDARG00000102873	CT956002.2	-0.485116	1	1	0.000946277	1
ENSDARG00000070155	tuba8l3	0.454448	0.111	0.008	0.00104143	1
ENSDARG00000034427	jpt2	0.873412	0.347	0.156	0.00107848	1
ENSDARG00000102892	h1m	-0.951812	0.972	0.984	0.0011237	1
ENSDARG00000098585	si:ch211-237a4.2	-0.842679	0.167	0.385	0.00117834	1
ENSDARG00000053542	kctd12.2	-1.5365	0.014	0.164	0.00121954	1
ENSDARG00000007693	nfkbiab	0.432191	0.472	0.279	0.00128164	1
ENSDARG00000078748	si:ch211-137a8.4	1.32126	0.264	0.098	0.00131866	1
ENSDARG00000035256	eef2l2	-1.39038	0	0.131	0.00140768	1
ENSDARG00000038306	tsc22d1	-1.42843	0	0.131	0.00140771	1
ENSDARG00000103672	cirbpa	0.788385	0.583	0.41	0.00151473	1
ENSDARG00000106873	LO018188.1	-1.53188	0.014	0.156	0.00152511	1
ENSDARG00000055305	ret	0.720622	0.639	0.475	0.00160897	1
ENSDARG00000057353	ehbp1l1a	-1.2328	0.014	0.156	0.00167602	1
ENSDARG00000090687	rcbtb2	-0.492867	0.139	0.336	0.00171321	1
ENSDARG00000033604	lrpap1	0.647983	0.125	0.016	0.00172625	1
ENSDARG00000105116	p4hb	0.304211	0.208	0.057	0.0018422	1
ENSDARG00000101844	mibp2	0.975417	0.333	0.148	0.00187033	1
ENSDARG00000007241	mycb	0.97723	0.417	0.221	0.00188224	1
ENSDARG00000076020	pappa2	-1.33371	0	0.123	0.00204708	1
ENSDARG00000074908	col6a1	1.10562	0.167	0.041	0.00209449	1
ENSDARG00000038731	slc25a36a	-1.53067	0.083	0.27	0.00216424	1
ENSDARG00000008049	si:dkey-42i9.4	1.32949	0.153	0.033	0.00218824	1
ENSDARG00000033201	zgc:101840	-0.385794	0.778	0.926	0.00218952	1
ENSDARG00000099091	CU929418.1	-0.813461	1	1	0.0022323	1
ENSDARG00000014378	slc12a4	-0.607989	0.028	0.18	0.00232487	1
ENSDARG00000035043	pfdn5	0.740346	0.139	0.025	0.00235636	1
ENSDARG00000056639	carmil2	-0.611787	0.167	0.369	0.00256139	1
ENSDARG00000043562	zgc:65997	0.717759	0.139	0.025	0.0026337	1
ENSDARG00000031100	ivns1abpa	0.646618	0.639	0.443	0.0026377	1
ENSDARG00000035459	spns3	0.636158	0.222	0.074	0.00279528	1
ENSDARG00000010784	ppp1r12a	-0.673488	0.028	0.172	0.00281523	1
ENSDARG00000103824	hint1	1.19359	0.181	0.049	0.00293816	1
ENSDARG00000059362	cavin1b	-1.35517	0.222	0.426	0.00301914	1
ENSDARG00000096661	si:ch211-286b5.5	0.373885	0.403	0.197	0.00304951	1
ENSDARG00000055678	akap12b	0.343671	0.792	0.656	0.00311003	1
ENSDARG00000032188	lrrc8aa	-0.724718	0.097	0.279	0.00323475	1
ENSDARG00000018404	krt18	1.15356	0.403	0.238	0.00323507	1
ENSDARG00000012682	pfn2l	0.738664	0.597	0.426	0.00325788	1
ENSDARG00000075249	fam171a2a	-0.641216	0.125	0.328	0.00328727	1
ENSDARG00000102114	ptdss1b	-1.14833	0.014	0.139	0.00331349	1
ENSDARG00000070037	rgs8	-1.72466	0.014	0.139	0.00331354	1
ENSDARG00000040674	ctdsp1	0.675924	0.167	0.041	0.00332513	1
ENSDARG00000023318	fmn2a	-0.508078	0.167	0.377	0.00333969	1
ENSDARG00000061405	eva1a	0.867756	0.181	0.049	0.00335655	1
ENSDARG00000076959	si:ch211-38m6.6	0.586311	0.278	0.115	0.00345337	1
ENSDARG00000060978	atp2a3	-0.769434	0.014	0.139	0.00353657	1
ENSDARG00000088332	alx4a	-0.573115	0.5	0.721	0.0035779	1
ENSDARG00000016835	tcirg1a	0.666649	0.514	0.352	0.00362881	1
ENSDARG00000038141	atf4b	0.87847	0.639	0.533	0.00370506	1
ENSDARG00000012593	col5a1	-0.989877	0.097	0.27	0.00388548	1
ENSDARG00000030155	ssbp3b	1.06968	0.111	0.016	0.0039234	1
ENSDARG00000057706	si:ch211-137i24.10	0.457767	0.722	0.631	0.0039437	1
ENSDARG00000060925	jarid2a	0.302193	0.111	0.016	0.00400011	1
ENSDARG00000025326	myl12.2	1.1606	0.111	0.016	0.00401239	1
ENSDARG00000021443	zfp36l1b	1.33705	0.333	0.172	0.00409413	1
ENSDARG00000013343	kif26ba	-1.44706	0.083	0.238	0.0041377	1
ENSDARG00000003035	hspa9	-0.786679	0.014	0.139	0.00415607	1
ENSDARG00000102403	cry2	0.701334	0.208	0.066	0.00417836	1
ENSDARG00000005481	nfkbiaa	1.11567	0.389	0.213	0.00419573	1
ENSDARG00000039269	arg2	-0.830769	0	0.107	0.00430368	1
ENSDARG00000011809	mical1	-1.11756	0	0.107	0.0043047	1
ENSDARG00000071005	ppp1r3ca	-1.01011	0	0.107	0.00430512	1
ENSDARG00000007098	itm2ba	0.556478	0.667	0.574	0.00435655	1
ENSDARG00000037421	egr1	1.06488	0.486	0.32	0.0045683	1
ENSDARG00000059001	pim2	1.17287	0.139	0.033	0.00458094	1
ENSDARG00000021806	zfp36l2	0.941441	0.125	0.025	0.00460135	1
ENSDARG00000076667	ccng1	-0.558469	0.306	0.549	0.00463429	1
ENSDARG00000070360	inka1a	1.02659	0.389	0.23	0.00472129	1
ENSDARG00000009313	zgc:63831	0.885753	0.361	0.197	0.00482578	1
ENSDARG00000071586	tgfbi	-1.15252	0.014	0.131	0.00488498	1
ENSDARG00000103505	fbxl3a	0.732725	0.125	0.025	0.00497799	1
ENSDARG00000009585	papola	0.808767	0.125	0.025	0.00497901	1
ENSDARG00000041449	spred1	1.54024	0.139	0.033	0.00506927	1
ENSDARG00000009689	daam1b	0.939789	0.139	0.033	0.0050699	1
ENSDARG00000019530	hdgfl2	1.55697	0.139	0.033	0.00507008	1
ENSDARG00000044125	txn	0.927906	0.208	0.074	0.00537441	1
ENSDARG00000098344	rab18b	0.418156	0.125	0.025	0.00538254	1
ENSDARG00000059274	hoxd9a	0.86166	0.208	0.074	0.00585172	1
ENSDARG00000030463	tppp3	0.9274	0.139	0.033	0.00591264	1
ENSDARG00000002013	grb10a	-1.05886	0.097	0.254	0.00594651	1
ENSDARG00000043732	cops4	0.991661	0.139	0.033	0.0059692	1
ENSDARG00000013307	rpl19	-0.286122	0.722	0.918	0.00604831	1
ENSDARG00000008310	ip6k2a	0.710404	0.153	0.041	0.00607619	1
ENSDARG00000026531	alcama	-1.17896	0.153	0.336	0.00617925	1
ENSDARG00000011553	atp5pb	0.981764	0.278	0.131	0.00624753	1
ENSDARG00000040440	snrpd2	0.975862	0.153	0.041	0.00633813	1
ENSDARG00000097057	fxyd6l	0.515364	0.347	0.172	0.00654621	1
ENSDARG00000007347	degs1	1.38368	0.208	0.082	0.0070633	1
ENSDARG00000101216	meaf6	0.661323	0.181	0.057	0.00707323	1
ENSDARG00000091813	si:dkey-21a6.5	0.259475	0.264	0.123	0.00716195	1
ENSDARG00000017446	camk1db	-1.18854	0.014	0.123	0.0071838	1
ENSDARG00000029075	pfkfb4b	-1.26896	0.014	0.123	0.0071838	1
ENSDARG00000026369	dbi	0.886667	0.181	0.057	0.00728862	1
ENSDARG00000070571	inavab	0.547456	0.153	0.041	0.00736541	1
ENSDARG00000075766	sccpdha	-0.785153	0.056	0.197	0.00763293	1
ENSDARG00000063195	pxk	0.652324	0.542	0.361	0.0076905	1
ENSDARG00000079323	rgmb	0.488486	0.208	0.074	0.00795178	1
ENSDARG00000100398	pax7a	-1.06221	0.069	0.213	0.0080105	1
ENSDARG00000034409	pik3r3b	-0.716032	0.083	0.238	0.00820822	1
ENSDARG00000099154	CABZ01032488.1	-0.260283	0.306	0.508	0.00821641	1
ENSDARG00000056481	vat1	-1.55857	0.319	0.484	0.00826844	1
ENSDARG00000027200	gabarapl2	1.11478	0.208	0.082	0.00830855	1
ENSDARG00000076533	nfe2l1b	-0.616449	0.056	0.197	0.0083426	1
ENSDARG00000104484	itgb1b	-0.885326	0.222	0.41	0.00847978	1
ENSDARG00000022303	higd1a	1.49702	0.403	0.254	0.00852819	1
ENSDARG00000097256	si:ch211-270g19.5	-0.609202	0.056	0.197	0.00867604	1
ENSDARG00000008447	fkbp4	-0.568748	0.014	0.123	0.00882374	1
ENSDARG00000039429	adka	1.08953	0.208	0.082	0.00906161	1
ENSDARG00000075989	arpc2	0.297687	0.167	0.049	0.00916711	1
ENSDARG00000005230	ssr2	0.597405	0.194	0.066	0.00922674	1
ENSDARG00000030602	rps19	-0.404905	0.833	0.926	0.00930723	1
ENSDARG00000077664	zgc:110239	-0.504843	0.125	0.287	0.00954976	1
ENSDARG00000091111	si:ch211-15b10.6	0.777167	0.208	0.082	0.00955445	1
ENSDARG00000062688	gpnmb	-0.323121	0.889	0.951	0.00957802	1
ENSDARG00000061844	si:dkey-38p12.3	-0.625664	0.042	0.172	0.00968259	1
ENSDARG00000056704	zgc:91818	-0.725408	0.083	0.23	0.00969908	1
ENSDARG00000015355	fosl1a	0.744768	0.306	0.148	0.00988592	1
ENSDARG00000100515	dusp1	0.522736	0.25	0.107	0.00996025	1
ENSDARG00000092281	flnb	-0.831389	0.194	0.361	0.0101406	1
ENSDARG00000104782	oaz1b	1.34356	0.153	0.049	0.0102012	1
ENSDARG00000068262	vamp5	0.881527	0.194	0.074	0.0103883	1
ENSDARG00000003829	galnt2	-0.761915	0.014	0.115	0.0105394	1
ENSDARG00000089078	si:ch211-160j14.3	-0.894786	0.056	0.18	0.0106263	1
ENSDARG00000022970	tm9sf1	-0.621901	0.069	0.197	0.010944	1
ENSDARG00000022509	cox4i2	0.726713	0.264	0.123	0.0111265	1
ENSDARG00000042853	ivd	1.69424	0.111	0.025	0.0112166	1
ENSDARG00000068374	si:ch211-132b12.7	0.603764	0.319	0.164	0.0112659	1
ENSDARG00000096631	MED9	0.734218	0.111	0.025	0.0118673	1
ENSDARG00000103900	sept9b	1.16569	0.111	0.025	0.0119783	1
ENSDARG00000077850	lgals3a	-0.858939	0.028	0.139	0.0119957	1
ENSDARG00000077383	anxa11a	-0.427526	0.083	0.23	0.0120422	1
ENSDARG00000003189	psmd1	-0.813362	0.028	0.139	0.0120837	1
ENSDARG00000069843	kctd12.1	-0.420384	0.181	0.369	0.0122123	1
ENSDARG00000075053	SCCPDH	-0.27827	0.042	0.164	0.0123709	1
ENSDARG00000043856	amd1	-0.81924	0.083	0.221	0.0124487	1
ENSDARG00000041839	tsc22d2	-0.368348	0.403	0.615	0.012475	1
ENSDARG00000015059	daam1a	-0.625325	0.042	0.164	0.0125404	1
ENSDARG00000011020	hnrnpa1a	0.509006	0.111	0.025	0.0125512	1
ENSDARG00000052950	arhgap23a	1.05011	0.125	0.033	0.0126087	1
ENSDARG00000036386	rbm4.1	1.00428	0.125	0.033	0.0126102	1
ENSDARG00000075435	akap11	0.366673	0.139	0.041	0.0127839	1
ENSDARG00000099312	jpt1b	0.751188	0.597	0.492	0.0127976	1
ENSDARG00000044625	pcf11	0.935421	0.208	0.082	0.0127996	1
ENSDARG00000020924	myo1ca	0.923251	0.347	0.197	0.0130645	1
ENSDARG00000042124	si:dkey-4e7.3	-0.428744	0.278	0.484	0.0132615	1
ENSDARG00000009830	hdlbpa	-0.63908	0.153	0.311	0.013377	1
ENSDARG00000076074	dda1	0.821863	0.181	0.066	0.0133775	1
ENSDARG00000019081	zgc:101723	0.635921	0.111	0.025	0.0133924	1
ENSDARG00000051798	brd1b	0.355933	0.167	0.057	0.0134418	1
ENSDARG00000015474	ppp2r5ea	1.07909	0.125	0.033	0.0135045	1
ENSDARG00000099746	rgs3a	-0.788203	0.111	0.254	0.0136128	1
ENSDARG00000056964	ilk	1.29558	0.292	0.164	0.0136513	1
ENSDARG00000029036	rab32a	0.953097	0.347	0.213	0.0137667	1
ENSDARG00000089382	zgc:158463	-0.51268	0.889	0.91	0.0138189	1
ENSDARG00000100513	rps27l	0.983551	0.153	0.049	0.0140634	1
ENSDARG00000007795	cst3	-0.652829	0.319	0.492	0.0143093	1
ENSDARG00000007264	CABZ01056626.1	0.279282	0.153	0.049	0.0146819	1
ENSDARG00000100003	glulb	-0.524485	0.333	0.189	0.01473	1
ENSDARG00000021389	jag2b	-0.774382	0.028	0.131	0.0147776	1
ENSDARG00000026908	tmed2	0.739051	0.139	0.041	0.0147888	1
ENSDARG00000075211	chd7	0.392488	0.125	0.033	0.0149408	1
ENSDARG00000034293	hif1ab	0.460993	0.375	0.23	0.0150785	1
ENSDARG00000013087	ndrg3a	-0.740872	0.042	0.156	0.0151827	1
ENSDARG00000006859	nkain1	-0.620347	0.208	0.377	0.0152024	1
ENSDARG00000073961	si:ch211-160j14.2	-0.970944	0.042	0.156	0.0152862	1
ENSDARG00000112234	endouc	0.758914	0.25	0.123	0.0157721	1
ENSDARG00000006124	kdm5c	-0.713043	0.139	0.295	0.0160837	1
ENSDARG00000013274	eif4eb	-0.918256	0.014	0.107	0.0164664	1
ENSDARG00000024540	tspan36	-0.921293	0.028	0.131	0.0169634	1
ENSDARG00000052746	grinab	-0.65769	0.014	0.107	0.0171415	1
ENSDARG00000089302	hnrnpa0a	-0.581751	0.042	0.156	0.0175463	1
ENSDARG00000025350	prdx2	0.907088	0.403	0.279	0.0179133	1
ENSDARG00000102096	adra2b	-0.826363	0.042	0.156	0.0180099	1
ENSDARG00000014171	bloc1s1	-0.768211	0.028	0.131	0.0186067	1
ENSDARG00000089787	crebzf	-0.702703	0.028	0.131	0.019133	1
ENSDARG00000032725	rps27a	-0.506918	0.486	0.623	0.0192204	1
ENSDARG00000039830	gng5	0.81163	0.181	0.074	0.0193352	1
ENSDARG00000116433	LO017877.2	-0.577411	0.236	0.369	0.0195941	1
ENSDARG00000063310	oxr1b	0.377726	0.194	0.082	0.0196774	1
ENSDARG00000077769	cited1	0.592952	0.194	0.082	0.0197977	1
ENSDARG00000060309	srgap3	-0.489379	0.097	0.238	0.0203057	1
ENSDARG00000014554	ppp1r3cb	1.08828	0.194	0.082	0.0206692	1
ENSDARG00000092115	eif4a1a	0.789308	0.194	0.082	0.0207942	1
ENSDARG00000051975	cd99	-0.487113	0.042	0.148	0.0211958	1
ENSDARG00000096403	CT027638.1	-2.11505	0.444	0.557	0.021261	1
ENSDARG00000021137	adgrv1	-0.862312	0.028	0.123	0.0213286	1
ENSDARG00000074242	serbp1a	0.806815	0.514	0.41	0.0214577	1
ENSDARG00000033539	paics	1.09137	0.25	0.131	0.0229794	1
ENSDARG00000102335	ano1	-0.886952	0.042	0.148	0.0232169	1
ENSDARG00000099148	bzw1b	1.04317	0.153	0.057	0.0234055	1
ENSDARG00000027744	gadd45ba	-0.344934	0.264	0.434	0.0241921	1
ENSDARG00000103476	trpm1b	0.474689	0.722	0.607	0.0243038	1
ENSDARG00000044601	rtn4a	-1.00101	0.056	0.164	0.0243517	1
ENSDARG00000102827	ubfd1	-0.579488	0.028	0.123	0.0245867	1
ENSDARG00000016623	si:ch211-195b13.1	0.930956	0.139	0.049	0.0253532	1
ENSDARG00000034423	sncga	-0.656719	0.444	0.566	0.0255024	1
ENSDARG00000009350	atg3	1.12893	0.153	0.057	0.0255896	1
ENSDARG00000035326	nccrp1	0.546723	0.347	0.213	0.0257006	1
ENSDARG00000088439	gm2a	1.16868	0.125	0.041	0.0257305	1
ENSDARG00000056030	hoxb7a	1.43253	0.111	0.033	0.0258619	1
ENSDARG00000034753	tspan3a	-0.573139	0.069	0.189	0.0262976	1
ENSDARG00000092546	pdap1a	1.8865	0.125	0.041	0.0263235	1
ENSDARG00000000151	thraa	-0.89799	0.083	0.205	0.026383	1
ENSDARG00000070864	bcl6a	0.895337	0.153	0.057	0.0264714	1
ENSDARG00000104413	rogdi	0.812374	0.111	0.033	0.026502	1
ENSDARG00000052907	bcl7a	1.02694	0.111	0.033	0.0267189	1
ENSDARG00000045367	tuba1b	-0.388936	0.181	0.336	0.0279524	1
ENSDARG00000104719	abcc1	0.573077	0.125	0.041	0.0279576	1
ENSDARG00000055080	rbm4.2	0.882176	0.139	0.049	0.0280073	1
ENSDARG00000103404	uchl5	1.12592	0.153	0.057	0.0283077	1
ENSDARG00000023298	rps27.1	-0.395962	0.556	0.713	0.0285803	1
ENSDARG00000104030	taf12	0.726897	0.222	0.107	0.0285864	1
ENSDARG00000057322	tmem47	0.421994	0.181	0.074	0.0288669	1
ENSDARG00000003570	hsp90b1	0.644037	0.125	0.041	0.0290321	1
ENSDARG00000057007	ctbp1	1.02574	0.111	0.033	0.0292012	1
ENSDARG00000031202	alg11	-0.272764	0.111	0.033	0.0294312	1
ENSDARG00000043359	rmnd5b	0.594218	0.125	0.041	0.0294694	1
ENSDARG00000031720	clstn1	-1.7672	0.056	0.156	0.0295606	1
ENSDARG00000045803	mfge8b	-1.16999	0.028	0.115	0.0298326	1
ENSDARG00000101915	pin1	0.647499	0.139	0.049	0.0298432	1
ENSDARG00000069763	etv5a	0.354742	0.111	0.033	0.030389	1
ENSDARG00000027172	phactr2	-0.597233	0.042	0.139	0.0307426	1
ENSDARG00000100729	tln1	-0.625886	0.25	0.434	0.0307439	1
ENSDARG00000003512	anks1b	-1.94008	0.042	0.139	0.0307448	1
ENSDARG00000041505	itm2bb	0.651065	0.125	0.041	0.030816	1
ENSDARG00000039887	c1qbp	-0.467857	0.153	0.057	0.0312796	1
ENSDARG00000061187	cbx5	1.16309	0.181	0.082	0.0315503	1
ENSDARG00000090444	ponzr1	-0.435327	0.556	0.705	0.0317385	1
ENSDARG00000003216	anxa2a	-0.318913	0.458	0.656	0.0318441	1
ENSDARG00000103340	clic1	0.34733	0.139	0.049	0.032669	1
ENSDARG00000100136	dcp1a	-0.613817	0.431	0.549	0.0330159	1
ENSDARG00000023645	kyat1	-0.773709	0.542	0.631	0.0336451	1
ENSDARG00000021059	alas1	0.330645	0.139	0.049	0.034281	1
ENSDARG00000056995	snai1a	0.792252	0.319	0.205	0.0345035	1
ENSDARG00000037070	tmem242	-0.990416	0.028	0.115	0.0347599	1
ENSDARG00000053097	hsf2	0.437743	0.222	0.107	0.0358954	1
ENSDARG00000100494	pbx1a	-0.574102	0.056	0.156	0.0362909	1
ENSDARG00000031427	calm2a	0.393722	0.514	0.344	0.0363337	1
ENSDARG00000038312	rcl1	0.490314	0.319	0.189	0.0363609	1
ENSDARG00000055099	fam184b	1.13221	0.153	0.066	0.0364918	1
ENSDARG00000008224	vps35	0.557569	0.194	0.09	0.0366889	1
ENSDARG00000099631	cmtm6	0.3656	0.806	0.852	0.0367638	1
ENSDARG00000035018	thy1	-0.731657	0.25	0.377	0.0370185	1
ENSDARG00000069432	plscr3b	0.55135	0.486	0.377	0.0370904	1
ENSDARG00000092807	RPL41	-0.259939	0.958	0.984	0.0371028	1
ENSDARG00000013628	cd164	-0.6339	0.361	0.5	0.0375796	1
ENSDARG00000040001	fryl	-0.812056	0.139	0.254	0.0377643	1
ENSDARG00000015862	rpl5b	-0.291138	0.153	0.295	0.0380247	1
ENSDARG00000018334	rpl35	-0.273937	0.667	0.795	0.0389722	1
ENSDARG00000058467	prpf40a	1.14959	0.139	0.057	0.0392433	1
ENSDARG00000026611	socs3b	0.79539	0.236	0.131	0.0395597	1
ENSDARG00000101914	metrnla	0.783438	0.417	0.311	0.0397072	1
ENSDARG00000098635	irf2bp2b	0.865957	0.208	0.107	0.0405084	1
ENSDARG00000073765	gna13a	-0.790886	0.514	0.607	0.0410293	1
ENSDARG00000055172	si:ch211-256m1.8	0.31918	0.722	0.689	0.0411207	1
ENSDARG00000003820	nr1d2a	0.841207	0.153	0.066	0.0413359	1
ENSDARG00000005945	sart1	0.964368	0.167	0.074	0.0416751	1
ENSDARG00000014796	wnt11r	-0.357003	0.264	0.418	0.0417967	1
ENSDARG00000015385	ndufs3	1.14764	0.139	0.057	0.0421576	1
ENSDARG00000041691	bhlhe41	0.938244	0.278	0.172	0.0423138	1
ENSDARG00000077467	sox10	0.793258	0.319	0.205	0.0430359	1
ENSDARG00000002523	hsdl2	-0.665748	0.028	0.107	0.0433302	1
ENSDARG00000054031	mxd4	-0.696421	0.028	0.107	0.0433471	1
ENSDARG00000090054	znf318	-1.73259	0.056	0.148	0.0436937	1
ENSDARG00000071062	hps5	-0.381214	0.083	0.189	0.0437701	1
ENSDARG00000060510	cul4b	-1.13025	0.028	0.107	0.0439478	1
ENSDARG00000042534	rsrc2	-0.760959	0.028	0.107	0.0442414	1
ENSDARG00000103095	tbk1	0.674264	0.222	0.115	0.0443309	1
ENSDARG00000053365	rpl31	-0.531252	0.181	0.311	0.0445938	1
ENSDARG00000028889	ndufb10	0.4199	0.097	0.213	0.0446535	1
ENSDARG00000094704	bcl2a	0.895809	0.153	0.066	0.0447799	1
ENSDARG00000096003	atp5md	0.269	0.417	0.279	0.0448616	1
ENSDARG00000006413	rpl38	-0.320205	0.958	0.959	0.0457568	1
ENSDARG00000040874	add3a	1.62033	0.125	0.049	0.0457775	1
ENSDARG00000032155	ppm1aa	0.776638	0.153	0.066	0.0458838	1
ENSDARG00000014571	ctnnb1	0.714533	0.361	0.238	0.0459411	1
ENSDARG00000041811	rps25	-0.550386	0.403	0.566	0.046811	1
ENSDARG00000025850	rps21	-0.341486	0.542	0.656	0.0469106	1
ENSDARG00000022684	fkbp1aa	-0.326565	0.264	0.426	0.0481108	1
ENSDARG00000045913	mrps10	1.56184	0.111	0.041	0.0482095	1
ENSDARG00000117571	BX927329.2	-0.527582	0.083	0.18	0.0482856	1
ENSDARG00000018914	hnrnpk	0.80302	0.194	0.098	0.0486675	1
ENSDARG00000100394	lnpep	0.691578	0.264	0.156	0.0493385	1
ENSDARG00000003169	magi1b	-0.969816	0.069	0.164	0.0497762	1
ENSDARG00000057772	43897	-0.648816	0.056	0.148	0.050658	1
ENSDARG00000056640	rpia	1.13446	0.111	0.041	0.0506838	1
ENSDARG00000058232	fbrsl1	0.408008	0.153	0.066	0.0507146	1
ENSDARG00000100446	si:ch211-286o17.1	-1.01214	0.083	0.18	0.0515444	1
ENSDARG00000099358	hccsb	0.967911	0.111	0.041	0.0517744	1
ENSDARG00000030250	dennd2db	0.889385	0.111	0.041	0.0521415	1
ENSDARG00000010516	rpl21	-0.532791	0.486	0.631	0.0522469	1
ENSDARG00000018178	pgm2	-1.19262	0.042	0.123	0.0526177	1
ENSDARG00000029472	afdna	-1.8018	0.042	0.123	0.052957	1
ENSDARG00000089413	mbpb	0.742607	0.125	0.049	0.0530432	1
ENSDARG00000070849	rps15	-0.462183	0.556	0.738	0.053179	1
ENSDARG00000100222	utrn	0.536572	0.153	0.066	0.0536393	1
ENSDARG00000044179	rbms2a	0.391018	0.139	0.057	0.0536761	1
ENSDARG00000061100	nars	0.890674	0.278	0.18	0.0537416	1
ENSDARG00000017676	mmp2	0.402444	0.125	0.049	0.0537448	1
ENSDARG00000001953	pfkfb3	0.588349	0.125	0.049	0.054103	1
ENSDARG00000041314	ndufb9	0.489354	0.153	0.066	0.0542809	1
ENSDARG00000014556	serpinb1l3	0.432476	0.153	0.066	0.0542824	1
ENSDARG00000036028	arrdc3b	0.905856	0.111	0.041	0.054403	1
ENSDARG00000003127	zgc:123105	-0.81223	0.069	0.164	0.0544419	1
ENSDARG00000030700	ctps1a	-0.451113	0.292	0.41	0.0551278	1
ENSDARG00000099999	tcf3b	0.311132	0.125	0.049	0.0551291	1
ENSDARG00000026842	acin1b	-0.325124	0.194	0.09	0.0552962	1
ENSDARG00000095268	si:dkey-261h17.1	0.600917	0.111	0.041	0.0555504	1
ENSDARG00000063330	mgat4a	0.601966	0.111	0.041	0.0555525	1
ENSDARG00000009779	mcl1a	0.576574	0.542	0.434	0.0555687	1
ENSDARG00000054302	ehd4	-0.777015	0.167	0.287	0.0556074	1
ENSDARG00000040620	psmg1	1.12828	0.111	0.041	0.0559537	1
ENSDARG00000004160	reep3b	0.489073	0.194	0.098	0.0559993	1
ENSDARG00000041974	brk1	-0.319943	0.097	0.205	0.0562675	1
ENSDARG00000074967	zgc:162698	0.660886	0.111	0.041	0.0563366	1
ENSDARG00000098361	nudcd3	0.725469	0.111	0.041	0.056342	1
ENSDARG00000002552	mapkapk2a	0.922968	0.111	0.041	0.0563453	1
ENSDARG00000077804	hgsnat	-1.24057	0.042	0.123	0.0566004	1
ENSDARG00000052073	blcap	0.339423	0.139	0.057	0.0567633	1
ENSDARG00000043130	notch2	1.05124	0.222	0.123	0.0568044	1
ENSDARG00000003573	dctn5	0.696498	0.125	0.049	0.0570228	1
ENSDARG00000057918	tsc1b	0.578824	0.125	0.049	0.0573708	1
ENSDARG00000010051	ufd1l	0.724448	0.125	0.049	0.057388	1
ENSDARG00000058105	rpl36a	-0.312764	0.639	0.779	0.0583749	1
ENSDARG00000017901	tln2a	-0.762886	0.042	0.123	0.0590285	1
ENSDARG00000102612	slc15a4	-0.446533	0.125	0.238	0.0591323	1
ENSDARG00000004537	kmt2a	-0.292544	0.042	0.123	0.0597116	1
ENSDARG00000036940	ctss1	0.57438	0.125	0.049	0.0600666	1
ENSDARG00000045417	fam49bb	-0.275491	0.083	0.18	0.0602635	1
ENSDARG00000041332	tmem33	0.419602	0.111	0.041	0.0604016	1
ENSDARG00000035679	si:rp71-45k5.4	-0.731512	0.056	0.139	0.0604808	1
ENSDARG00000036257	rasal2	-0.341683	0.056	0.148	0.0611156	1
ENSDARG00000033597	api5	0.559273	0.111	0.041	0.061242	1
ENSDARG00000029856	cnn3b	0.594441	0.111	0.041	0.0616665	1
ENSDARG00000062552	lpar6a	0.684861	0.153	0.074	0.0617126	1
ENSDARG00000031317	ppdpfb	0.450541	0.569	0.434	0.0625809	1
ENSDARG00000023323	ywhaqb	0.584066	0.361	0.246	0.0628956	1
ENSDARG00000063100	psmd14	0.768885	0.111	0.041	0.0629537	1
ENSDARG00000009677	dlg1	-0.634135	0.056	0.139	0.0632208	1
ENSDARG00000037196	arid5b	0.385704	0.111	0.041	0.0638142	1
ENSDARG00000033647	smarcb1a	0.582669	0.111	0.041	0.0638281	1
ENSDARG00000055837	arhgef1b	0.615685	0.208	0.107	0.0640526	1
ENSDARG00000106631	tmem63bb	0.511315	0.306	0.205	0.0652468	1
ENSDARG00000099766	myl12.1	0.325891	0.611	0.541	0.0658769	1
ENSDARG00000010246	prmt1	-0.415323	0.069	0.164	0.0662229	1
ENSDARG00000015325	u2af1	0.381466	0.181	0.09	0.0665116	1
ENSDARG00000009212	ppiaa	0.260335	0.708	0.664	0.0667101	1
ENSDARG00000009505	prelid3b	0.552335	0.292	0.18	0.0667175	1
ENSDARG00000010010	trim13	-0.987005	0.111	0.041	0.0669423	1
ENSDARG00000062382	snapin	0.890973	0.153	0.074	0.0671483	1
ENSDARG00000035360	mink1	0.55601	0.167	0.082	0.0677003	1
ENSDARG00000061735	hnrnpm	-0.691713	0.056	0.139	0.0678647	1
ENSDARG00000100742	reep5	-0.366143	0.181	0.303	0.0679898	1
ENSDARG00000008803	marcksb	0.396962	0.167	0.082	0.0680678	1
ENSDARG00000004714	tcf12	-0.379495	0.111	0.213	0.0681344	1
ENSDARG00000044902	atp2b2	-0.639122	0.208	0.328	0.0692262	1
ENSDARG00000021149	cbr1l	0.26004	0.125	0.049	0.0695934	1
ENSDARG00000112452	crebbpb	0.327742	0.181	0.311	0.0696691	1
ENSDARG00000088030	rpl35a	-0.289703	0.528	0.68	0.0697207	1
ENSDARG00000020258	ewsr1a	-0.74214	0.069	0.156	0.070365	1
ENSDARG00000011925	spns1	0.57834	0.208	0.115	0.0703945	1
ENSDARG00000043608	eif4ebp1	0.362851	0.153	0.066	0.0712344	1
ENSDARG00000075768	sdhb	0.761271	0.236	0.139	0.0734637	1
ENSDARG00000010137	ldb1a	0.396407	0.264	0.164	0.0736191	1
ENSDARG00000057698	ctsd	-0.2806	0.153	0.254	0.0756655	1
ENSDARG00000051768	fhod1	0.678586	0.153	0.074	0.0757171	1
ENSDARG00000076297	nfatc3a	-0.429142	0.042	0.115	0.0757581	1
ENSDARG00000021488	cyth1b	-0.736172	0.069	0.156	0.0759233	1
ENSDARG00000026712	rab5c	0.347068	0.417	0.295	0.0767275	1
ENSDARG00000005679	trip10a	0.849792	0.306	0.205	0.0767905	1
ENSDARG00000016889	eif3g	0.556554	0.194	0.107	0.0773889	1
ENSDARG00000024746	hsp90aa1.2	-0.292086	0.292	0.451	0.0777787	1
ENSDARG00000099445	cc2d1b	0.909724	0.125	0.057	0.0795464	1
ENSDARG00000013095	gclc	-0.725408	0.042	0.115	0.0803527	1
ENSDARG00000043484	ube2d2	0.714499	0.278	0.189	0.0804981	1
ENSDARG00000062489	43898	-0.65769	0.042	0.115	0.0812796	1
ENSDARG00000071014	s100u	1.62191	0.181	0.098	0.082385	1
ENSDARG00000053404	PPP2CA	-0.426003	0.111	0.213	0.0832847	1
ENSDARG00000016181	trim33	-0.580373	0.056	0.139	0.0840616	1
ENSDARG00000067984	gas1b	0.923569	0.125	0.057	0.0854163	1
ENSDARG00000000906	skap2	0.818321	0.125	0.057	0.0854377	1
ENSDARG00000007791	ppp2r1ba	-0.291518	0.083	0.18	0.0859386	1
ENSDARG00000023963	tpm4a	0.320296	0.125	0.246	0.0867169	1
ENSDARG00000069956	pdlim2	-0.382857	0.125	0.23	0.0879075	1
ENSDARG00000001940	dnajc1	0.49499	0.139	0.066	0.0879179	1
ENSDARG00000053381	plpp1a	0.765511	0.306	0.221	0.0885555	1
ENSDARG00000086420	CABZ01046949.1	-0.43689	0.292	0.418	0.0887266	1
ENSDARG00000042620	gstr	0.611214	0.236	0.148	0.0891777	1
ENSDARG00000068434	h3f3b.1	-0.772542	0.056	0.131	0.0895464	1
ENSDARG00000093456	oip5-as1	1.17242	0.125	0.057	0.0895474	1
ENSDARG00000017772	mdh1aa	0.714806	0.306	0.213	0.0897268	1
ENSDARG00000086842	dap1b	-0.370369	0.306	0.434	0.0898464	1
ENSDARG00000104789	dele1	0.483082	0.139	0.066	0.0898875	1
ENSDARG00000039872	lamtor2	0.993229	0.111	0.049	0.090953	1
ENSDARG00000004588	sox4a	0.479346	0.264	0.172	0.0912853	1
ENSDARG00000000394	matr3l1.1	-1.98478	0.056	0.131	0.091942	1
ENSDARG00000018010	crtap	1.18346	0.153	0.082	0.0922999	1
ENSDARG00000061543	ccdc85b	-0.556578	0.083	0.164	0.0927879	1
ENSDARG00000045399	cct5	-0.473759	0.097	0.189	0.0932218	1
ENSDARG00000019205	fam120c	-0.561027	0.208	0.32	0.093499	1
ENSDARG00000003866	tm9sf2	-0.634156	0.056	0.139	0.0937325	1
ENSDARG00000036625	polr2f	0.839836	0.125	0.057	0.093816	1
ENSDARG00000053113	ly75	0.621607	0.111	0.049	0.0943537	1
ENSDARG00000009106	serinc1	-0.600219	0.194	0.303	0.0944703	1
ENSDARG00000068940	atp5meb	-0.402793	0.194	0.311	0.0948368	1
ENSDARG00000006316	rpl23a	-0.307904	0.361	0.492	0.0948466	1
ENSDARG00000071403	oaz1a	-1.2782	0.222	0.311	0.0948704	1
ENSDARG00000054578	arl6ip1	0.467603	0.583	0.541	0.0956006	1
ENSDARG00000021252	cct6a	-0.447753	0.097	0.189	0.0978336	1
ENSDARG00000025254	s100a10b	0.561316	0.806	0.754	0.0980932	1
ENSDARG00000036658	cab39l	0.678586	0.167	0.09	0.0984302	1
ENSDARG00000003655	tmem59l	0.544219	0.167	0.09	0.098432	1
ENSDARG00000004060	bhlhe40	0.537949	0.417	0.295	0.0984552	1
ENSDARG00000034291	rpl37	-0.546813	0.681	0.77	0.0985453	1
ENSDARG00000016904	bckdk	0.799514	0.153	0.082	0.0986338	1
ENSDARG00000033707	jade1	0.879279	0.111	0.049	0.0991255	1
ENSDARG00000098557	BX323564.1	-0.54118	0.611	0.697	0.099255	1
ENSDARG00000026845	rhoaa	0.374796	0.264	0.164	0.099594	1
ENSDARG00000056346	acap1	0.577227	0.111	0.049	0.0997347	1
ENSDARG00000002659	mapre1b	-0.486635	0.056	0.131	0.0999468	1
ENSDARG00000102632	ubc	0.343906	0.472	0.385	0.100645	1
ENSDARG00000056801	sufu	-0.627138	0.042	0.107	0.101682	1
ENSDARG00000035308	grb10b	-0.462562	0.181	0.295	0.10182	1
ENSDARG00000055723	hsp70l	0.440881	0.111	0.049	0.102187	1
ENSDARG00000074161	tnrc6b	-0.403233	0.083	0.172	0.102215	1
ENSDARG00000037229	denr	1.02095	0.111	0.049	0.10281	1
ENSDARG00000078789	tmem184c	-0.741968	0.056	0.123	0.103738	1
ENSDARG00000090872	si:dkey-276j7.1	0.67121	0.111	0.049	0.104059	1
ENSDARG00000067591	puraa	1.03157	0.153	0.082	0.104798	1
ENSDARG00000002362	ubald1a	0.383316	0.111	0.049	0.105315	1
ENSDARG00000044241	dram2b	0.548678	0.111	0.049	0.105316	1
ENSDARG00000029003	eif1axa	0.303069	0.125	0.057	0.105794	1
ENSDARG00000058354	selenot1a	0.290966	0.139	0.066	0.106427	1
ENSDARG00000098788	pcdh2g28	1.16973	0.222	0.148	0.107812	1
ENSDARG00000040039	pttg1ipb	-0.607683	0.236	0.344	0.107935	1
ENSDARG00000008188	sf1	0.519512	0.194	0.115	0.108072	1
ENSDARG00000013078	ywhaba	-0.371538	0.347	0.475	0.109114	1
ENSDARG00000052379	ccdc22	0.431078	0.111	0.049	0.109179	1
ENSDARG00000103976	BX544877.1	-0.606848	0.208	0.303	0.109826	1
ENSDARG00000017246	prx	-0.840305	0.792	0.885	0.109845	1
ENSDARG00000104701	map7d1b	-0.568987	0.083	0.164	0.110511	1
ENSDARG00000013144	atp1b1a	0.760853	0.319	0.238	0.110531	1
ENSDARG00000092652	qrfpr4	-1.01913	0.069	0.139	0.111524	1
ENSDARG00000102106	tgm1l1	-0.823538	0.097	0.172	0.111937	1
ENSDARG00000033009	h3f3c	0.546773	0.389	0.328	0.112017	1
ENSDARG00000019383	cdc42bpb	-1.08028	0.083	0.156	0.114118	1
ENSDARG00000003109	rcan1a	0.37861	0.167	0.09	0.114234	1
ENSDARG00000044573	cdc42	0.557044	0.403	0.328	0.114717	1
ENSDARG00000038076	romo1	-0.554325	0.333	0.467	0.114894	1
ENSDARG00000018146	gpx1a	1.01571	0.139	0.074	0.116904	1
ENSDARG00000069135	ppp1r15a	0.651065	0.264	0.189	0.117475	1
ENSDARG00000034503	per2	0.348536	0.111	0.049	0.117903	1
ENSDARG00000063075	soga1	0.431551	0.194	0.115	0.117922	1
ENSDARG00000012499	per1b	0.449867	0.153	0.082	0.117962	1
ENSDARG00000074843	phldb2b	0.610047	0.153	0.082	0.118009	1
ENSDARG00000069066	nufip2	-0.606237	0.069	0.139	0.118155	1
ENSDARG00000078619	pnp5a	0.592909	0.208	0.131	0.119181	1
ENSDARG00000069185	celsr1a	-0.675617	0.056	0.123	0.119291	1
ENSDARG00000039729	asap1b	-0.269496	0.042	0.107	0.119624	1
ENSDARG00000019613	ip6k2b	0.69365	0.208	0.131	0.120153	1
ENSDARG00000025032	nr3c1	1.27055	0.194	0.115	0.120997	1
ENSDARG00000095459	si:ch211-191j22.3	1.33927	0.139	0.074	0.121154	1
ENSDARG00000095897	atp5f1e	-0.405768	0.319	0.434	0.122137	1
ENSDARG00000025953	rhoq	-0.395655	0.083	0.164	0.122471	1
ENSDARG00000044267	sumo1	0.46091	0.194	0.115	0.12364	1
ENSDARG00000037783	proza	-2.70759	0.097	0.172	0.12416	1
ENSDARG00000018145	mid1ip1l	0.349603	0.236	0.148	0.126029	1
ENSDARG00000069521	vps29	0.893791	0.236	0.156	0.129338	1
ENSDARG00000078106	ocrl	-0.574078	0.056	0.123	0.131327	1
ENSDARG00000074245	spen	0.359474	0.153	0.082	0.131826	1
ENSDARG00000019231	sptan1	-0.665217	0.125	0.213	0.131945	1
ENSDARG00000001807	tnfrsf21	-0.576008	0.222	0.311	0.133668	1
ENSDARG00000036698	znf865	-0.444964	0.167	0.09	0.133743	1
ENSDARG00000104901	ostc	0.417354	0.139	0.074	0.133967	1
ENSDARG00000098574	srsf11	0.821957	0.167	0.098	0.13496	1
ENSDARG00000086815	MYADM	-0.512847	0.111	0.189	0.135193	1
ENSDARG00000076799	rnd3a	-0.5733	0.069	0.139	0.135443	1
ENSDARG00000115271	zgc:171772	-0.261712	0.847	0.893	0.135682	1
ENSDARG00000091348	rtn3	-0.953192	0.208	0.287	0.135875	1
ENSDARG00000018985	castor2	0.557711	0.306	0.213	0.136078	1
ENSDARG00000033738	MYL6	-0.737128	0.236	0.328	0.136536	1
ENSDARG00000099730	pkma	0.508771	0.389	0.303	0.138671	1
ENSDARG00000023852	lsm4	0.348501	0.139	0.074	0.138693	1
ENSDARG00000044092	atp5if1b	0.898	0.347	0.287	0.13955	1
ENSDARG00000101680	arl1	0.807111	0.125	0.066	0.139916	1
ENSDARG00000113899	zgc:77650	0.859257	0.125	0.066	0.139925	1
ENSDARG00000092870	BX936337.1	-0.481197	0.056	0.123	0.140077	1
ENSDARG00000037965	srrm2	-0.580589	0.139	0.221	0.140714	1
ENSDARG00000041450	rab11a	-0.630849	0.056	0.115	0.141552	1
ENSDARG00000020693	sesn1	-0.767525	0.236	0.311	0.141574	1
ENSDARG00000102291	eef1da	-0.43206	0.264	0.352	0.142807	1
ENSDARG00000079611	sema4c	0.518264	0.153	0.082	0.142893	1
ENSDARG00000046081	bloc1s2	0.570372	0.139	0.074	0.143555	1
ENSDARG00000054610	coro1a	0.409136	0.139	0.074	0.145676	1
ENSDARG00000008155	sms	0.706321	0.125	0.066	0.146551	1
ENSDARG00000054793	emc10	0.981668	0.125	0.066	0.146558	1
ENSDARG00000011545	arrb2b	0.360509	0.222	0.139	0.148261	1
ENSDARG00000003811	plxnb2a	-0.898761	0.056	0.115	0.148838	1
ENSDARG00000094695	si:dkey-204f11.64	-0.260217	0.639	0.746	0.148971	1
ENSDARG00000036316	rpl39	-0.331006	0.764	0.828	0.151055	1
ENSDARG00000053609	gatd1	1.14931	0.111	0.057	0.151429	1
ENSDARG00000016782	huwe1	-0.956203	0.083	0.156	0.151435	1
ENSDARG00000042933	bloc1s6	0.440113	0.236	0.156	0.151931	1
ENSDARG00000093022	selenoh	0.82991	0.181	0.115	0.152201	1
ENSDARG00000011239	ppp1r14aa	0.660228	0.125	0.066	0.152656	1
ENSDARG00000042660	fam32a	-0.633867	0.125	0.213	0.152931	1
ENSDARG00000059871	shrprbck1r	0.323054	0.194	0.123	0.153277	1
ENSDARG00000035571	abhd17b	0.543953	0.125	0.066	0.153439	1
ENSDARG00000061020	ccdc186	-1.2932	0.056	0.115	0.154062	1
ENSDARG00000071424	ap3d1	-0.31787	0.097	0.172	0.154171	1
ENSDARG00000032619	tob1a	0.369726	0.208	0.131	0.154639	1
ENSDARG00000002271	zfand5b	0.5996	0.194	0.123	0.155318	1
ENSDARG00000025858	zgc:56525	-0.642716	0.056	0.115	0.15562	1
ENSDARG00000099624	chmp1b	-0.947887	0.056	0.115	0.155629	1
ENSDARG00000078026	zcchc24	0.453569	0.208	0.139	0.156438	1
ENSDARG00000061764	ahnak	-0.270204	0.847	0.934	0.156484	1
ENSDARG00000057497	stk35l	-0.58141	0.056	0.115	0.159503	1
ENSDARG00000092057	si:dkey-90l23.1	-0.334306	0.097	0.164	0.162585	1
ENSDARG00000008678	snx3	-0.584194	0.056	0.115	0.162625	1
ENSDARG00000045147	tmem184ba	0.822584	0.111	0.057	0.164894	1
ENSDARG00000004171	rabac1	0.756489	0.111	0.057	0.164895	1
ENSDARG00000013795	hps4	0.545373	0.111	0.057	0.165772	1
ENSDARG00000006019	tktb	0.899759	0.153	0.09	0.166157	1
ENSDARG00000013990	ube2q2	-0.771028	0.069	0.131	0.167797	1
ENSDARG00000058257	slc39a1	0.250723	0.125	0.066	0.167903	1
ENSDARG00000054823	id3	-0.583453	0.056	0.115	0.168262	1
ENSDARG00000043154	ucp2	0.878216	0.208	0.139	0.16878	1
ENSDARG00000027397	vangl2	0.707195	0.153	0.09	0.169106	1
ENSDARG00000032083	dpysl2b	-0.464012	0.056	0.115	0.169876	1
ENSDARG00000075445	psmb5	0.652518	0.111	0.057	0.17018	1
ENSDARG00000099499	ndufa4l	-0.345695	0.194	0.287	0.170649	1
ENSDARG00000071683	zfr2	0.815037	0.111	0.057	0.171003	1
ENSDARG00000057912	eif1axb	-0.386283	0.111	0.189	0.173479	1
ENSDARG00000036577	atp6v0cb	0.382173	0.25	0.18	0.174081	1
ENSDARG00000012458	zgc:77849	0.512799	0.167	0.098	0.17437	1
ENSDARG00000020764	slmapb	0.406821	0.111	0.057	0.174673	1
ENSDARG00000015128	rpl27	-0.306821	0.556	0.689	0.17598	1
ENSDARG00000029402	sort1a	0.436508	0.5	0.443	0.177388	1
ENSDARG00000036144	tssc4	1.09857	0.111	0.057	0.17741	1
ENSDARG00000041875	ube2v1	0.596674	0.278	0.205	0.177805	1
ENSDARG00000019572	taf7	0.681506	0.111	0.057	0.178329	1
ENSDARG00000077361	bptf	-0.742549	0.125	0.197	0.180025	1
ENSDARG00000098355	atp5pd	-0.825824	0.125	0.197	0.180065	1
ENSDARG00000018174	gnai2a	0.533684	0.153	0.09	0.181361	1
ENSDARG00000061450	tesk2	0.439386	0.111	0.057	0.182915	1
ENSDARG00000036102	ctdsp2	0.620046	0.139	0.082	0.183803	1
ENSDARG00000005463	slc30a1a	-0.272402	0.111	0.057	0.183925	1
ENSDARG00000069823	proca1	0.53496	0.208	0.148	0.185388	1
ENSDARG00000115557	cox7b	-0.597337	0.111	0.18	0.185817	1
ENSDARG00000008243	cct8	-0.380715	0.056	0.115	0.185972	1
ENSDARG00000056515	spsb1	0.31263	0.111	0.057	0.188669	1
ENSDARG00000040046	snai2	0.970503	0.139	0.082	0.188797	1
ENSDARG00000030957	yipf4	-0.656283	0.083	0.148	0.189515	1
ENSDARG00000007960	hnrnpaba	0.345033	0.236	0.164	0.189824	1
ENSDARG00000055900	zswim5	-0.338262	0.167	0.098	0.190266	1
ENSDARG00000006889	mpped2a	-0.358783	0.111	0.057	0.191568	1
ENSDARG00000075536	cpne1	-0.60174	0.153	0.23	0.192035	1
ENSDARG00000028661	cntfr	0.481893	0.319	0.23	0.192132	1
ENSDARG00000057782	baz2ba	-0.442702	0.111	0.18	0.19391	1
ENSDARG00000099465	rnf213a	-0.31086	0.139	0.213	0.194928	1
ENSDARG00000075560	kmt2cb	0.320067	0.153	0.09	0.195036	1
ENSDARG00000059680	fscn1a	0.326011	0.528	0.484	0.195887	1
ENSDARG00000079374	tjp1b	-1.14011	0.069	0.123	0.197253	1
ENSDARG00000019332	ndufb4	0.356625	0.111	0.057	0.197481	1
ENSDARG00000101687	CU929259.1	-0.424467	0.181	0.27	0.19752	1
ENSDARG00000000563	ttn.1	-0.371391	0.236	0.303	0.198477	1
ENSDARG00000017860	rgs5b	0.980704	0.139	0.082	0.199125	1
ENSDARG00000031496	ap1ar	0.386276	0.056	0.115	0.19938	1
ENSDARG00000013623	vdac2	-0.692284	0.111	0.172	0.20124	1
ENSDARG00000074635	abca1a	0.527355	0.056	0.115	0.202176	1
ENSDARG00000099675	kdm4b	-0.99399	0.111	0.057	0.202489	1
ENSDARG00000021124	cfl1	0.317695	0.681	0.623	0.20291	1
ENSDARG00000016968	tmem214	0.774387	0.125	0.074	0.205014	1
ENSDARG00000063069	gripap1	-0.957657	0.083	0.148	0.205605	1
ENSDARG00000040059	gbp	0.798931	0.125	0.074	0.206899	1
ENSDARG00000003599	rpl3	-0.277688	0.667	0.787	0.207048	1
ENSDARG00000075709	ndufb3	-0.294561	0.083	0.148	0.207276	1
ENSDARG00000103271	pla2g15	-0.259865	0.139	0.213	0.207328	1
ENSDARG00000015653	tnip1	-0.671934	0.097	0.156	0.20814	1
ENSDARG00000045768	cry1aa	0.479153	0.125	0.074	0.208803	1
ENSDARG00000009881	ier5	0.706585	0.236	0.18	0.209324	1
ENSDARG00000016754	tbca	-0.447205	0.083	0.148	0.209787	1
ENSDARG00000005451	gdi2	-0.612234	0.528	0.607	0.210118	1
ENSDARG00000045542	lamtor4	-0.554603	0.083	0.148	0.210634	1
ENSDARG00000058259	celsr1b	-0.491215	0.056	0.107	0.211428	1
ENSDARG00000093945	vma21	-1.04696	0.111	0.172	0.211968	1
ENSDARG00000055307	sypl2a	-0.283575	0.111	0.18	0.212254	1
ENSDARG00000053241	sts	-0.606349	0.153	0.213	0.212868	1
ENSDARG00000008947	rtf1	0.77226	0.167	0.107	0.216186	1
ENSDARG00000111939	atf4a	0.410579	0.236	0.172	0.216467	1
ENSDARG00000018272	wdr33	0.87649	0.125	0.074	0.216517	1
ENSDARG00000045514	atp5f1c	0.468015	0.222	0.156	0.216535	1
ENSDARG00000005774	ddx3xb	-0.586642	0.056	0.107	0.217492	1
ENSDARG00000073857	klf7a	-0.526929	0.069	0.123	0.219123	1
ENSDARG00000026482	arhgap12b	1.30774	0.125	0.074	0.219447	1
ENSDARG00000058454	dynll1	-0.490198	0.389	0.451	0.220215	1
ENSDARG00000114549	fis1	-0.568785	0.083	0.139	0.220255	1
ENSDARG00000101624	lmnb2	-0.463044	0.056	0.107	0.220509	1
ENSDARG00000027249	btg1	0.668296	0.333	0.27	0.22118	1
ENSDARG00000045019	aamp	0.46592	0.167	0.107	0.221321	1
ENSDARG00000016302	upf1	-0.398238	0.056	0.107	0.221527	1
ENSDARG00000043797	cdc5l	0.88403	0.111	0.066	0.222227	1
ENSDARG00000026865	fam107b	0.486914	0.125	0.074	0.223444	1
ENSDARG00000013838	sulf2b	0.595427	0.389	0.32	0.224669	1
ENSDARG00000017602	ccng2	-0.575468	0.069	0.123	0.227667	1
ENSDARG00000069250	uacaa	1.0151	0.139	0.09	0.228255	1
ENSDARG00000011510	rcc2	0.561895	0.181	0.115	0.228976	1
ENSDARG00000067741	itpkcb	-0.634206	0.069	0.123	0.229659	1
ENSDARG00000096118	ost4	-0.429846	0.097	0.156	0.230869	1
ENSDARG00000030237	pgrmc2	-1.46598	0.083	0.139	0.232012	1
ENSDARG00000017049	adsl	0.32992	0.125	0.074	0.232571	1
ENSDARG00000098592	zgc:92140	0.424259	0.153	0.098	0.23292	1
ENSDARG00000058225	arpc4l	-0.504865	0.083	0.139	0.23386	1
ENSDARG00000104071	hikeshi	0.259445	0.125	0.074	0.234631	1
ENSDARG00000012553	rap1aa	0.530639	0.125	0.074	0.235674	1
ENSDARG00000045877	ube2nb	-0.557139	0.056	0.107	0.238306	1
ENSDARG00000093374	EPB41L2	-0.408738	0.069	0.123	0.238531	1
ENSDARG00000025693	tmem9b	0.440774	0.222	0.156	0.238549	1
ENSDARG00000025091	ezrb	-0.383516	0.056	0.107	0.239353	1
ENSDARG00000016439	slc7a1	-0.557388	0.056	0.107	0.239375	1
ENSDARG00000074131	kif5ba	0.677584	0.208	0.148	0.240095	1
ENSDARG00000019951	sec62	0.637842	0.111	0.066	0.240594	1
ENSDARG00000015524	prps1a	0.480159	0.125	0.074	0.240885	1
ENSDARG00000027099	psmc4	0.392805	0.167	0.107	0.241689	1
ENSDARG00000078904	brd4	-0.474691	0.111	0.172	0.243173	1
ENSDARG00000075007	chst2a	-0.259166	0.083	0.139	0.243255	1
ENSDARG00000057853	atp6v0ca	0.955242	0.194	0.139	0.243535	1
ENSDARG00000011824	pbxip1b	-0.568821	0.069	0.123	0.243541	1
ENSDARG00000069855	pnisr	-0.588486	0.139	0.082	0.243564	1
ENSDARG00000061294	arhgap5	-0.434236	0.069	0.123	0.245586	1
ENSDARG00000103462	dvl3b	0.532128	0.111	0.066	0.246214	1
ENSDARG00000098745	tfec	-0.62611	0.111	0.172	0.246591	1
ENSDARG00000029072	klf6a	0.250192	0.486	0.41	0.247196	1
ENSDARG00000079688	tnrc6a	0.764887	0.167	0.107	0.248118	1
ENSDARG00000031511	psmb2	-0.371868	0.111	0.172	0.249244	1
ENSDARG00000007836	ctsla	0.255541	0.222	0.156	0.250585	1
ENSDARG00000027141	ube2l3b	0.677232	0.181	0.123	0.252884	1
ENSDARG00000055284	afap1	0.674614	0.111	0.066	0.252989	1
ENSDARG00000055610	exoc2	0.59472	0.125	0.074	0.254888	1
ENSDARG00000016548	eif5b	0.355813	0.153	0.098	0.255835	1
ENSDARG00000042322	si:dkey-177p2.6	0.451847	0.056	0.107	0.255919	1
ENSDARG00000058044	rab1ba	0.350498	0.264	0.205	0.256207	1
ENSDARG00000028213	ttn.2	-0.352733	0.181	0.246	0.256416	1
ENSDARG00000102950	si:ch211-241b2.1	-0.707761	0.264	0.311	0.258896	1
ENSDARG00000096651	gpr108	0.650678	0.139	0.09	0.259778	1
ENSDARG00000035470	sh3glb2b	0.65646	0.167	0.115	0.259936	1
ENSDARG00000074758	csde1	-0.494296	0.153	0.213	0.262821	1
ENSDARG00000051763	sntb2	0.629912	0.139	0.09	0.263146	1
ENSDARG00000101127	map1lc3b	-0.427932	0.125	0.189	0.263547	1
ENSDARG00000103522	si:zfos-943e10.1	0.494255	0.139	0.09	0.265213	1
ENSDARG00000074168	fam208b	0.280495	0.111	0.066	0.265905	1
ENSDARG00000079939	jmjd1cb	-0.416176	0.125	0.189	0.267862	1
ENSDARG00000069846	zgc:162944	0.286645	0.153	0.098	0.267875	1
ENSDARG00000010965	psma8	0.379719	0.111	0.066	0.269542	1
ENSDARG00000094887	si:ch211-170d8.2	0.292084	0.208	0.148	0.269599	1
ENSDARG00000077533	eif3f	-0.349348	0.292	0.369	0.270406	1
ENSDARG00000020164	efnb2a	0.576145	0.111	0.18	0.271221	1
ENSDARG00000044521	eef1b2	-0.279158	0.458	0.541	0.271579	1
ENSDARG00000017235	eif5a	-0.264197	0.486	0.582	0.27204	1
ENSDARG00000104837	nudc	0.830785	0.181	0.131	0.274663	1
ENSDARG00000004735	hnrnpub	0.595245	0.236	0.18	0.276126	1
ENSDARG00000039980	ppt1	-0.712739	0.375	0.279	0.277726	1
ENSDARG00000007760	spg21	-0.61506	0.097	0.148	0.279213	1
ENSDARG00000027199	smad1	0.459382	0.167	0.115	0.279339	1
ENSDARG00000062532	washc2c	-0.798693	0.083	0.131	0.279357	1
ENSDARG00000092798	ppib	0.419949	0.278	0.221	0.280405	1
ENSDARG00000088091	pfn1	-0.697048	0.389	0.32	0.281564	1
ENSDARG00000068996	hist2h2l	0.638381	0.222	0.172	0.282253	1
ENSDARG00000014165	ssr3	0.358349	0.139	0.09	0.283562	1
ENSDARG00000078785	tmem258	0.530545	0.167	0.115	0.287348	1
ENSDARG00000087647	sept7a	0.483049	0.292	0.23	0.287715	1
ENSDARG00000055009	col4a1	-0.720003	0.236	0.303	0.289648	1
ENSDARG00000030514	acsl1a	0.416296	0.194	0.139	0.292732	1
ENSDARG00000031548	ephb3a	-0.259411	0.222	0.164	0.29367	1
ENSDARG00000059128	uqcrh	-0.28869	0.111	0.172	0.293833	1
ENSDARG00000016345	ncoa5	-0.409616	0.069	0.115	0.293927	1
ENSDARG00000019420	etnk1	-0.501148	0.069	0.115	0.295098	1
ENSDARG00000070822	cnp	0.46587	0.264	0.197	0.295132	1
ENSDARG00000088741	BX322530.1	-1.11548	0.069	0.115	0.297482	1
ENSDARG00000023448	galnt14	-0.271153	0.167	0.107	0.297768	1
ENSDARG00000020448	adi1	0.974002	0.111	0.074	0.298847	1
ENSDARG00000005104	limk2	-0.325566	0.097	0.148	0.299913	1
ENSDARG00000103845	zgc:55733	0.325839	0.111	0.066	0.300773	1
ENSDARG00000003486	ppp1caa	-0.300787	0.069	0.115	0.302233	1
ENSDARG00000103735	elovl1b	-0.905636	0.375	0.443	0.302247	1
ENSDARG00000102249	pepd	0.601073	0.125	0.082	0.302274	1
ENSDARG00000074624	si:ch211-198a12.6	0.691039	0.139	0.098	0.302415	1
ENSDARG00000009459	slc35e4	-0.3491	0.097	0.148	0.307396	1
ENSDARG00000098114	ctsa	-1.38436	0.083	0.131	0.308079	1
ENSDARG00000042905	rpl10a	-0.376802	0.556	0.623	0.310982	1
ENSDARG00000031495	seta	0.293605	0.319	0.254	0.311533	1
ENSDARG00000013379	ppp6r3	0.724621	0.236	0.18	0.312592	1
ENSDARG00000024844	max	0.597885	0.125	0.082	0.313227	1
ENSDARG00000028067	bnip3lb	0.512087	0.319	0.27	0.313728	1
ENSDARG00000045373	pabpn1	0.402518	0.194	0.139	0.315221	1
ENSDARG00000011613	rbm39a	-0.330908	0.181	0.246	0.316638	1
ENSDARG00000117291	CU633745.1	0.861644	0.139	0.09	0.316707	1
ENSDARG00000040815	tsku	0.386072	0.153	0.107	0.319743	1
ENSDARG00000068582	rnf44	-0.385705	0.069	0.115	0.320608	1
ENSDARG00000020497	rab7	0.48844	0.139	0.205	0.320662	1
ENSDARG00000061854	lman2	0.460848	0.125	0.082	0.32067	1
ENSDARG00000061977	ppfibp2a	-0.438249	0.236	0.279	0.320975	1
ENSDARG00000068289	eif3k	-0.476969	0.069	0.115	0.324435	1
ENSDARG00000008494	myl6	0.447578	0.153	0.107	0.326542	1
ENSDARG00000013931	eif3m	-0.753166	0.097	0.148	0.327197	1
ENSDARG00000003032	eif4a1b	0.891599	0.208	0.164	0.327451	1
ENSDARG00000014591	ilf2	-0.925483	0.069	0.107	0.330606	1
ENSDARG00000104609	crebbpa	0.432045	0.264	0.205	0.330619	1
ENSDARG00000044301	atf1	0.431435	0.125	0.082	0.330775	1
ENSDARG00000023724	cdc42se1	-0.893827	0.083	0.123	0.334844	1
ENSDARG00000061490	u2surp	-0.899554	0.194	0.246	0.335107	1
ENSDARG00000089372	clk4a	-1.21811	0.111	0.164	0.33629	1
ENSDARG00000026655	tspo	0.592176	0.361	0.328	0.336482	1
ENSDARG00000002506	zgc:92818	-0.487607	0.139	0.189	0.336849	1
ENSDARG00000057890	si:dkey-33c12.4	0.571187	0.167	0.123	0.338701	1
ENSDARG00000053205	ppfia4	0.579572	0.222	0.18	0.339461	1
ENSDARG00000056122	gdi1	-1.14374	0.153	0.107	0.341589	1
ENSDARG00000002663	optn	0.673309	0.111	0.074	0.34218	1
ENSDARG00000018698	carm1	-0.731955	0.097	0.148	0.344293	1
ENSDARG00000014793	ehd1b	-0.367845	0.083	0.131	0.344796	1
ENSDARG00000032296	pomp	0.34003	0.194	0.148	0.346221	1
ENSDARG00000074246	rab14	0.604256	0.194	0.139	0.349408	1
ENSDARG00000033175	snrpe	0.489485	0.111	0.074	0.350474	1
ENSDARG00000102640	pdia3	0.328874	0.208	0.164	0.351465	1
ENSDARG00000012040	rnf19a	0.565716	0.111	0.074	0.351852	1
ENSDARG00000060016	nsd1a	0.527355	0.069	0.115	0.354171	1
ENSDARG00000078006	wscd1b	-0.455875	0.069	0.107	0.354672	1
ENSDARG00000013207	zeb1b	0.924291	0.139	0.098	0.354701	1
ENSDARG00000069495	tmem179b	-0.660137	0.097	0.139	0.357071	1
ENSDARG00000032175	puf60a	-0.558151	0.069	0.107	0.358786	1
ENSDARG00000011665	aldoaa	-0.276169	0.278	0.352	0.359445	1
ENSDARG00000036161	hnrnpa0l	0.771051	0.264	0.23	0.359853	1
ENSDARG00000052419	ankrd12	-1.11081	0.139	0.18	0.359895	1
ENSDARG00000056090	capza1b	-0.523417	0.236	0.18	0.360065	1
ENSDARG00000032575	ywhaz	-0.265047	0.181	0.238	0.360227	1
ENSDARG00000061841	tiparp	0.403694	0.319	0.262	0.360805	1
ENSDARG00000009594	nr1d2b	0.572817	0.222	0.18	0.362195	1
ENSDARG00000095157	TMEM14A	0.264064	0.111	0.074	0.364571	1
ENSDARG00000056510	gstk1	0.407853	0.139	0.098	0.364795	1
ENSDARG00000089976	spcs3	0.766937	0.111	0.074	0.366003	1
ENSDARG00000078691	gigyf1b	-0.656268	0.208	0.148	0.367078	1
ENSDARG00000075853	sh3kbp1	-0.632293	0.264	0.328	0.367836	1
ENSDARG00000102012	ppp1cbl	-0.415253	0.208	0.262	0.369047	1
ENSDARG00000057940	dido1	0.50484	0.181	0.139	0.371346	1
ENSDARG00000017439	eif4ba	0.438334	0.111	0.074	0.371738	1
ENSDARG00000076742	cyth1a	0.467717	0.111	0.074	0.371746	1
ENSDARG00000038737	phf20b	-0.717289	0.083	0.123	0.374352	1
ENSDARG00000070161	vamp3	-0.28445	0.306	0.369	0.376183	1
ENSDARG00000019941	sgta	-0.306778	0.069	0.107	0.376947	1
ENSDARG00000054804	anp32e	0.828532	0.125	0.09	0.377374	1
ENSDARG00000043417	eipr1	0.533664	0.111	0.074	0.377514	1
ENSDARG00000007323	chmp4bb	-0.373229	0.083	0.123	0.378311	1
ENSDARG00000039997	ptp4a3	-0.335051	0.069	0.107	0.379816	1
ENSDARG00000092191	CR318588.1	-0.293626	0.125	0.082	0.380069	1
ENSDARG00000019113	mob3a	0.400871	0.111	0.074	0.380441	1
ENSDARG00000035914	tmem167a	0.306364	0.167	0.123	0.381391	1
ENSDARG00000055064	prdx5	-0.429127	0.208	0.254	0.381498	1
ENSDARG00000053047	eif2s2	0.751078	0.222	0.18	0.381601	1
ENSDARG00000046157	RPS17	-0.327705	0.556	0.59	0.38177	1
ENSDARG00000105185	snx7	0.349107	0.139	0.098	0.384164	1
ENSDARG00000046022	tmed7	0.427725	0.111	0.074	0.384854	1
ENSDARG00000076092	slc31a2	0.481777	0.153	0.115	0.385091	1
ENSDARG00000008904	smarca2	-0.310475	0.181	0.23	0.385497	1
ENSDARG00000019033	tmem59	0.622472	0.139	0.098	0.385503	1
ENSDARG00000097827	lrp1aa	0.377823	0.111	0.074	0.386145	1
ENSDARG00000023578	lpp	0.576901	0.153	0.115	0.386421	1
ENSDARG00000026178	ube3d	0.631255	0.167	0.131	0.387571	1
ENSDARG00000008153	serinc5	0.815037	0.333	0.393	0.389073	1
ENSDARG00000035285	ncor1	0.389666	0.222	0.172	0.389159	1
ENSDARG00000077653	rabl6b	-0.837402	0.069	0.107	0.391328	1
ENSDARG00000041155	morf4l1	0.32619	0.153	0.115	0.392678	1
ENSDARG00000028119	sumo3a	0.64822	0.125	0.09	0.393843	1
ENSDARG00000070981	ash1l	0.754973	0.083	0.131	0.394677	1
ENSDARG00000105177	ilf3b	-1.16133	0.125	0.156	0.394691	1
ENSDARG00000062837	spata13	-0.307895	0.153	0.107	0.395748	1
ENSDARG00000068265	tomm5	-0.48967	0.097	0.139	0.398341	1
ENSDARG00000056338	szrd1	0.427053	0.111	0.074	0.405887	1
ENSDARG00000020785	lama4	0.271776	0.069	0.107	0.409003	1
ENSDARG00000099184	map2k6	0.527355	0.236	0.197	0.410344	1
ENSDARG00000103403	sar1b	-0.399407	0.139	0.18	0.410399	1
ENSDARG00000103846	hspa5	0.278358	0.167	0.131	0.410539	1
ENSDARG00000001873	phgdh	0.457023	0.181	0.139	0.410821	1
ENSDARG00000103364	cs	-0.708223	0.111	0.148	0.412016	1
ENSDARG00000013946	ivns1abpb	0.251394	0.139	0.098	0.412319	1
ENSDARG00000071670	tma7	-0.305939	0.111	0.074	0.413539	1
ENSDARG00000076847	tnrc6c1	0.433304	0.278	0.238	0.414931	1
ENSDARG00000021346	pdhb	0.754099	0.208	0.172	0.416837	1
ENSDARG00000078567	lonrf1l	0.527355	0.153	0.115	0.417035	1
ENSDARG00000043963	si:ch211-241j12.3	1.09088	0.167	0.131	0.419211	1
ENSDARG00000100129	brd3b	0.334893	0.083	0.123	0.422307	1
ENSDARG00000035860	rps28	-0.329348	0.736	0.754	0.427108	1
ENSDARG00000056138	sf3b1	-1.0755	0.125	0.156	0.428007	1
ENSDARG00000006395	rbm25b	0.481398	0.125	0.09	0.428089	1
ENSDARG00000101626	arf6a	0.267717	0.125	0.09	0.428093	1
ENSDARG00000040362	ehd2b	-0.327735	0.222	0.27	0.429044	1
ENSDARG00000004830	flot2a	0.361508	0.125	0.09	0.4295	1
ENSDARG00000002787	tle3a	-0.352157	0.153	0.107	0.430065	1
ENSDARG00000079252	fam117ab	0.505243	0.208	0.172	0.430383	1
ENSDARG00000019845	pdlim1	0.744419	0.125	0.09	0.432478	1
ENSDARG00000024276	pcbp4	-0.500754	0.111	0.148	0.435335	1
ENSDARG00000097964	arhgef33	-0.396139	0.083	0.115	0.435377	1
ENSDARG00000061635	myo5aa	-0.679644	0.083	0.115	0.436885	1
ENSDARG00000002587	dpysl3	-0.673773	0.111	0.148	0.439287	1
ENSDARG00000040237	mef2d	0.282951	0.069	0.107	0.439481	1
ENSDARG00000014013	lbr	-0.469475	0.097	0.131	0.440788	1
ENSDARG00000028198	ube2v2	-0.295049	0.167	0.213	0.441422	1
ENSDARG00000074465	vps13c	-0.548864	0.153	0.197	0.442484	1
ENSDARG00000003835	stom	0.565674	0.111	0.082	0.442607	1
ENSDARG00000090454	gnb1a	0.274781	0.444	0.402	0.443779	1
ENSDARG00000007179	sash1a	0.404365	0.153	0.123	0.44461	1
ENSDARG00000019302	mid1ip1b	0.849131	0.167	0.131	0.444622	1
ENSDARG00000021242	mvp	0.928914	0.194	0.164	0.445442	1
ENSDARG00000104242	dcp2	0.93282	0.111	0.082	0.445738	1
ENSDARG00000076317	plod3	0.615704	0.111	0.082	0.447312	1
ENSDARG00000012892	ammecr1	0.610737	0.111	0.082	0.447314	1
ENSDARG00000101849	adipor2	0.451785	0.125	0.09	0.447316	1
ENSDARG00000014366	luc7l3	-0.322978	0.139	0.098	0.447444	1
ENSDARG00000006112	myof	-0.58674	0.125	0.164	0.450065	1
ENSDARG00000027589	fzd7b	-0.421595	0.167	0.205	0.450332	1
ENSDARG00000041203	drap1	0.29218	0.083	0.123	0.451239	1
ENSDARG00000012513	sdcbp2	0.290367	0.306	0.27	0.453836	1
ENSDARG00000032606	sept8a	-0.395888	0.083	0.115	0.456385	1
ENSDARG00000015990	hcfc1a	1.19383	0.111	0.082	0.456774	1
ENSDARG00000025789	chd4b	-0.54739	0.208	0.238	0.457071	1
ENSDARG00000021309	rhoca	0.683516	0.139	0.107	0.457744	1
ENSDARG00000056008	atp5mc1	-0.852581	0.139	0.18	0.458529	1
ENSDARG00000044153	ppp1cb	0.575969	0.222	0.189	0.458583	1
ENSDARG00000043009	fam43a	0.347469	0.097	0.139	0.458996	1
ENSDARG00000010113	ndufb8	0.717884	0.25	0.221	0.460915	1
ENSDARG00000056233	zgc:110591	0.514898	0.264	0.23	0.462782	1
ENSDARG00000091563	snw1	-1.14962	0.083	0.115	0.463999	1
ENSDARG00000097718	stard10	0.462026	0.111	0.082	0.469603	1
ENSDARG00000075015	soul5	-0.302011	0.125	0.09	0.473221	1
ENSDARG00000023766	gnsa	-1.40463	0.083	0.115	0.47323	1
ENSDARG00000052082	gabarapb	-0.34466	0.417	0.451	0.473619	1
ENSDARG00000070922	cnbpb	0.328435	0.472	0.467	0.475539	1
ENSDARG00000076568	sec61b	-0.437203	0.167	0.131	0.477481	1
ENSDARG00000038428	sulf1	-0.268023	0.083	0.115	0.477873	1
ENSDARG00000043976	etf1b	0.436139	0.153	0.123	0.48	1
ENSDARG00000029445	EIF1B	0.256767	0.153	0.115	0.480936	1
ENSDARG00000004452	tardbpl	-0.850571	0.111	0.139	0.480971	1
ENSDARG00000092856	si:ch211-210c8.7	0.428683	0.111	0.082	0.481006	1
ENSDARG00000070597	prelp	0.464093	0.111	0.082	0.482639	1
ENSDARG00000010956	sh3glb1b	0.616129	0.306	0.287	0.483563	1
ENSDARG00000031782	crybg1a	-0.324105	0.167	0.123	0.485634	1
ENSDARG00000099753	zgc:63863	-0.441074	0.083	0.115	0.485691	1
ENSDARG00000053136	b2m	-0.269433	0.403	0.328	0.488396	1
ENSDARG00000006266	stat1a	0.93507	0.167	0.139	0.48934	1
ENSDARG00000090912	npc2	0.403252	0.139	0.107	0.49269	1
ENSDARG00000045248	h3f3d	0.25679	0.361	0.336	0.49321	1
ENSDARG00000061757	rabgap1l	-0.257065	0.194	0.238	0.493499	1
ENSDARG00000015757	tmem50a	0.468818	0.111	0.082	0.495854	1
ENSDARG00000099014	fxyd1	0.526806	0.431	0.426	0.497573	1
ENSDARG00000043493	cltca	-0.583306	0.097	0.123	0.497789	1
ENSDARG00000021669	sec61a1	-0.960429	0.097	0.123	0.505484	1
ENSDARG00000003795	idh2	-0.843826	0.083	0.115	0.506318	1
ENSDARG00000038870	slu7	-0.424487	0.125	0.09	0.50792	1
ENSDARG00000070108	dek	0.96826	0.111	0.09	0.509576	1
ENSDARG00000037998	flot1b	0.303474	0.139	0.189	0.511058	1
ENSDARG00000076564	hspg2	0.28246	0.125	0.098	0.512296	1
ENSDARG00000012914	arhgef4	-0.591877	0.083	0.115	0.515965	1
ENSDARG00000070774	irgf1	-0.424654	0.208	0.156	0.516735	1
ENSDARG00000082753	NC_002333.17	-0.453733	0.306	0.352	0.5173	1
ENSDARG00000068992	hspa8	-0.547231	0.542	0.566	0.518557	1
ENSDARG00000078675	dock7	0.573952	0.222	0.189	0.519016	1
ENSDARG00000010745	dnaja2l	-0.778754	0.125	0.09	0.519239	1
ENSDARG00000078233	ctnnd1	0.25648	0.139	0.107	0.519823	1
ENSDARG00000030479	hmgb1b	0.413847	0.236	0.213	0.521626	1
ENSDARG00000039082	zgc:123010	0.344236	0.125	0.098	0.523429	1
ENSDARG00000103919	si:ch73-1a9.3	0.43801	0.306	0.27	0.52355	1
ENSDARG00000008859	mylipa	-0.453474	0.264	0.221	0.523964	1
ENSDARG00000070721	vdrb	-0.332846	0.097	0.123	0.525662	1
ENSDARG00000077396	tlcd2	0.533186	0.278	0.254	0.525952	1
ENSDARG00000043848	sod1	0.46673	0.25	0.23	0.528638	1
ENSDARG00000102115	ndufc2	0.50163	0.125	0.098	0.529871	1
ENSDARG00000044874	zgc:92107	-3.34362	0.083	0.107	0.532879	1
ENSDARG00000038059	grb2b	0.340283	0.111	0.148	0.543212	1
ENSDARG00000012777	nucks1b	0.476286	0.194	0.164	0.545032	1
ENSDARG00000005924	serpina10a	-0.72232	0.083	0.107	0.549905	1
ENSDARG00000035858	cnn2	0.347835	0.222	0.27	0.551949	1
ENSDARG00000105243	ogt.1	-0.372675	0.097	0.123	0.552585	1
ENSDARG00000033609	map1lc3a	0.437499	0.194	0.172	0.555017	1
ENSDARG00000104674	cct2	0.36739	0.139	0.115	0.556705	1
ENSDARG00000074201	flna	-0.332846	0.153	0.115	0.562011	1
ENSDARG00000043757	ptbp3	0.414476	0.097	0.131	0.565158	1
ENSDARG00000062248	ptpn21	-0.423337	0.222	0.254	0.565575	1
ENSDARG00000054696	psmb4	-0.396526	0.083	0.107	0.567161	1
ENSDARG00000087443	ptp4a2a	0.482331	0.167	0.139	0.5689	1
ENSDARG00000007867	dazap2	0.464123	0.139	0.172	0.569679	1
ENSDARG00000013968	psap	0.297824	0.236	0.205	0.570278	1
ENSDARG00000019765	zgc:158803	0.708494	0.111	0.09	0.572376	1
ENSDARG00000019353	sparc	0.532875	0.333	0.311	0.572417	1
ENSDARG00000006192	gatad2ab	0.380125	0.167	0.139	0.574662	1
ENSDARG00000102883	sptbn1	-0.515688	0.167	0.123	0.574878	1
ENSDARG00000038577	cox6c	-0.255687	0.194	0.23	0.57526	1
ENSDARG00000031875	trpa1b	-0.271638	0.292	0.303	0.576155	1
ENSDARG00000009653	lhfpl2a	-0.342496	0.111	0.082	0.57723	1
ENSDARG00000028542	si:ch211-114c12.2	0.328226	0.167	0.139	0.577602	1
ENSDARG00000042708	tuba8l	-0.358983	0.194	0.221	0.583097	1
ENSDARG00000098880	pclob	0.467536	0.111	0.09	0.584617	1
ENSDARG00000074332	si:ch1073-335m2.2	-0.463294	0.083	0.107	0.586402	1
ENSDARG00000061923	amotl2a	0.494019	0.111	0.09	0.586414	1
ENSDARG00000078772	nbr1b	-0.379366	0.083	0.107	0.586428	1
ENSDARG00000035715	marcksl1b	-0.435066	0.264	0.221	0.588206	1
ENSDARG00000009753	sf3b6	0.594206	0.125	0.107	0.588593	1
ENSDARG00000005897	dera	0.475593	0.139	0.115	0.59298	1
ENSDARG00000037980	elob	0.732983	0.153	0.131	0.596085	1
ENSDARG00000006065	znf385b	-0.667139	0.097	0.123	0.596905	1
ENSDARG00000041607	eif4ebp3l	-0.306479	0.194	0.221	0.597195	1
ENSDARG00000017569	reep3a	0.327386	0.361	0.344	0.598441	1
ENSDARG00000079388	agrn	0.469368	0.083	0.107	0.600473	1
ENSDARG00000022788	cops7a	0.382659	0.139	0.115	0.604201	1
ENSDARG00000043631	bcas2	0.415546	0.208	0.189	0.606024	1
ENSDARG00000029865	rassf2a	-0.352733	0.167	0.131	0.606276	1
ENSDARG00000041878	rab11ba	0.260646	0.111	0.09	0.609593	1
ENSDARG00000039914	gapdhs	0.297243	0.458	0.434	0.6116	1
ENSDARG00000041391	tmed10	0.604775	0.167	0.148	0.612172	1
ENSDARG00000005754	ptprfb	-1.17584	0.181	0.148	0.612622	1
ENSDARG00000003952	pfn2	-0.76986	0.181	0.197	0.612895	1
ENSDARG00000019881	bsg	-0.483644	0.097	0.115	0.613197	1
ENSDARG00000073869	pdzrn3b	0.26912	0.153	0.131	0.615981	1
ENSDARG00000114825	CABZ01077124.1	0.597736	0.111	0.09	0.620415	1
ENSDARG00000029663	rab1ab	-0.443292	0.333	0.361	0.621311	1
ENSDARG00000101009	cited4b	0.706338	0.167	0.156	0.621446	1
ENSDARG00000040158	cdc42l	0.33213	0.319	0.295	0.622314	1
ENSDARG00000079312	kmt2ca	-0.470416	0.097	0.115	0.62528	1
ENSDARG00000104018	mtpn	0.276606	0.25	0.23	0.626729	1
ENSDARG00000003860	cbx3a	0.518138	0.167	0.148	0.62704	1
ENSDARG00000033466	tagln2	0.377765	0.417	0.492	0.628664	1
ENSDARG00000008383	arpc1a	-0.254861	0.111	0.139	0.629848	1
ENSDARG00000040184	syncrip	0.321202	0.236	0.221	0.632451	1
ENSDARG00000030440	rsrp1	0.577365	0.222	0.189	0.633621	1
ENSDARG00000060697	kmt2bb	-0.96742	0.153	0.172	0.636151	1
ENSDARG00000005586	zbtb20	0.452033	0.222	0.205	0.636271	1
ENSDARG00000058394	tagln3b	-0.28274	0.361	0.377	0.638133	1
ENSDARG00000032970	cox4i1	1.12109	0.167	0.156	0.643587	1
ENSDARG00000018328	rhocb	-0.255514	0.111	0.131	0.645173	1
ENSDARG00000001220	mycbp2	0.897063	0.208	0.189	0.646455	1
ENSDARG00000051953	ythdc1	0.500018	0.25	0.295	0.647414	1
ENSDARG00000039576	fstl1b	0.394563	0.181	0.164	0.656365	1
ENSDARG00000074094	tgm2b	0.441523	0.083	0.107	0.657081	1
ENSDARG00000042824	nfe2l2a	0.933615	0.556	0.525	0.657113	1
ENSDARG00000011496	ppm1bb	0.51811	0.194	0.172	0.658346	1
ENSDARG00000032866	erh	-0.27806	0.222	0.254	0.661066	1
ENSDARG00000068436	h3f3b.1	0.348372	0.389	0.393	0.668294	1
ENSDARG00000098591	tubb2b	0.497796	0.097	0.123	0.668714	1
ENSDARG00000102081	mprip	-0.770386	0.083	0.107	0.67012	1
ENSDARG00000016706	atic	-0.310042	0.139	0.164	0.675477	1
ENSDARG00000008748	ube2na	-0.628948	0.111	0.09	0.675747	1
ENSDARG00000057867	lasp1	0.499263	0.139	0.123	0.68572	1
ENSDARG00000027738	si:ch211-13c6.2	-0.54923	0.139	0.156	0.686764	1
ENSDARG00000009640	psmb1	0.308172	0.153	0.139	0.688707	1
ENSDARG00000017445	eif3i	0.678546	0.125	0.107	0.689861	1
ENSDARG00000052674	csnk1a1	0.438247	0.167	0.148	0.690934	1
ENSDARG00000059768	gpatch8	0.332097	0.125	0.148	0.695382	1
ENSDARG00000103057	zfhx3	0.428324	0.194	0.18	0.699045	1
ENSDARG00000029524	impdh1b	-0.526336	0.125	0.139	0.700611	1
ENSDARG00000016477	eif4a2	0.253043	0.139	0.123	0.705895	1
ENSDARG00000015851	pnn	-0.463171	0.153	0.139	0.709548	1
ENSDARG00000059654	eif3ba	0.441676	0.111	0.098	0.710523	1
ENSDARG00000037867	atp5mf	0.535654	0.167	0.148	0.712799	1
ENSDARG00000053446	sub1a	0.370434	0.236	0.221	0.714068	1
ENSDARG00000061048	ranbp9	0.670787	0.194	0.18	0.716158	1
ENSDARG00000036588	mhc1zba	0.462169	0.431	0.451	0.717118	1
ENSDARG00000023290	fabp3	0.387406	0.167	0.197	0.718027	1
ENSDARG00000006508	pip5k1bb	0.53422	0.292	0.287	0.718376	1
ENSDARG00000075718	rpz5	-0.353169	0.111	0.09	0.725171	1
ENSDARG00000006092	rad21a	0.654174	0.125	0.115	0.725386	1
ENSDARG00000042539	ywhaqa	0.664976	0.139	0.131	0.725628	1
ENSDARG00000099281	si:dkey-112e7.2	-0.27791	0.111	0.123	0.73249	1
ENSDARG00000088238	kansl1b	-0.362639	0.111	0.09	0.732862	1
ENSDARG00000007385	cct7	0.289303	0.111	0.098	0.733058	1
ENSDARG00000077776	csnk2b	-0.465389	0.139	0.156	0.737643	1
ENSDARG00000054355	dcaf7	0.409572	0.111	0.098	0.740616	1
ENSDARG00000079046	rabl6a	-0.645527	0.125	0.107	0.741849	1
ENSDARG00000014463	usf1l	-0.362427	0.167	0.139	0.742479	1
ENSDARG00000032651	ppp1r10	0.777371	0.125	0.115	0.743153	1
ENSDARG00000043873	arid4a	-0.773902	0.125	0.107	0.747334	1
ENSDARG00000056184	dvl2	0.282738	0.264	0.295	0.753028	1
ENSDARG00000013708	usp9	0.462816	0.139	0.123	0.753694	1
ENSDARG00000060830	fam83hb	-0.25901	0.125	0.107	0.756466	1
ENSDARG00000054749	lmo4b	0.303772	0.167	0.156	0.75721	1
ENSDARG00000015551	fth1a	0.466349	0.528	0.525	0.758019	1
ENSDARG00000020482	nono	-0.269391	0.125	0.107	0.758294	1
ENSDARG00000019438	rnf13	0.25251	0.153	0.139	0.760107	1
ENSDARG00000077093	scaf4a	-0.283575	0.125	0.107	0.760117	1
ENSDARG00000011459	gsna	-0.374751	0.111	0.123	0.764647	1
ENSDARG00000099865	hnrnpabb	0.306708	0.153	0.18	0.767832	1
ENSDARG00000054777	si:dkey-46a10.3	-0.265212	0.139	0.123	0.77106	1
ENSDARG00000055283	id2a	0.934959	0.139	0.131	0.778233	1
ENSDARG00000018898	zfand5a	-0.458364	0.097	0.107	0.778805	1
ENSDARG00000104573	slc12a2	0.369429	0.236	0.221	0.781049	1
ENSDARG00000073872	tpst1	-0.70966	0.125	0.131	0.78326	1
ENSDARG00000092337	CU467861.1	-0.664181	0.167	0.172	0.790882	1
ENSDARG00000011175	atp6v1d	-0.454227	0.097	0.107	0.7923	1
ENSDARG00000005254	kdelr2a	0.457963	0.125	0.148	0.793518	1
ENSDARG00000073997	srpk1a	0.802989	0.139	0.131	0.793696	1
ENSDARG00000024278	adh8b	0.619878	0.097	0.115	0.79667	1
ENSDARG00000029533	rpl18	0.39941	0.583	0.648	0.797021	1
ENSDARG00000068828	bloc1s3	-0.557032	0.125	0.131	0.804293	1
ENSDARG00000040971	zgc:92606	0.450689	0.153	0.148	0.806174	1
ENSDARG00000018618	cpsf6	0.254848	0.167	0.164	0.807476	1
ENSDARG00000018492	znf503	0.36128	0.167	0.164	0.809069	1
ENSDARG00000052150	pbx4	-0.677741	0.25	0.254	0.81195	1
ENSDARG00000035329	capns1a	0.336358	0.222	0.254	0.81484	1
ENSDARG00000093406	zgc:111986	0.365339	0.292	0.295	0.819201	1
ENSDARG00000000966	ncor2	-0.282987	0.181	0.197	0.819791	1
ENSDARG00000038068	ddx5	0.376288	0.486	0.541	0.820163	1
ENSDARG00000099664	selenof	0.589347	0.125	0.123	0.838647	1
ENSDARG00000116843	BX324216.4	-0.536968	0.167	0.148	0.839816	1
ENSDARG00000009484	arf1	0.265362	0.139	0.131	0.842304	1
ENSDARG00000014313	atp5pf	-0.28873	0.25	0.246	0.847587	1
ENSDARG00000093572	lamc3	0.322904	0.125	0.123	0.851316	1
ENSDARG00000027590	44076	0.469086	0.194	0.197	0.851505	1
ENSDARG00000002790	ap2m1a	0.29374	0.208	0.213	0.854356	1
ENSDARG00000005162	tpm3	0.253941	0.361	0.361	0.854575	1
ENSDARG00000020926	creb3l3l	0.385039	0.097	0.107	0.860649	1
ENSDARG00000045749	ppfibp1a	-0.265825	0.625	0.59	0.862164	1
ENSDARG00000016470	anxa5b	0.501602	0.139	0.139	0.863794	1
ENSDARG00000101461	emp3b	0.380357	0.222	0.221	0.864098	1
ENSDARG00000061143	tapt1b	0.53805	0.097	0.107	0.864589	1
ENSDARG00000101631	etfa	0.433669	0.222	0.23	0.86528	1
ENSDARG00000043257	ckbb	-0.26795	0.236	0.254	0.868157	1
ENSDARG00000054201	rnf40	-0.414147	0.111	0.098	0.868528	1
ENSDARG00000025554	wdr83os	-0.435712	0.125	0.115	0.86893	1
ENSDARG00000060796	slc20a2	-0.426323	0.153	0.156	0.869633	1
ENSDARG00000031678	col5a2a	-0.38212	0.181	0.164	0.869904	1
ENSDARG00000070314	cald1a	0.341038	0.319	0.336	0.874213	1
ENSDARG00000074849	rac1a	0.615324	0.208	0.197	0.876787	1
ENSDARG00000015427	hdac1	-0.481238	0.167	0.156	0.879599	1
ENSDARG00000104169	si:ch211-212k18.4	0.475491	0.097	0.107	0.890296	1
ENSDARG00000092903	zgc:153317	-0.314084	0.139	0.131	0.89685	1
ENSDARG00000054300	dhrs1	0.716597	0.153	0.156	0.897905	1
ENSDARG00000029443	zgc:92242	0.439836	0.111	0.107	0.900405	1
ENSDARG00000089190	tanc1b	-0.379132	0.111	0.115	0.900413	1
ENSDARG00000032868	pde4ba	-0.799327	0.125	0.123	0.90238	1
ENSDARG00000039007	eno3	-0.444793	0.111	0.115	0.904328	1
ENSDARG00000103747	cav1	-0.414166	0.236	0.221	0.907978	1
ENSDARG00000004270	atl3	0.651918	0.097	0.107	0.908161	1
ENSDARG00000007745	uqcrfs1	0.37454	0.097	0.107	0.912137	1
ENSDARG00000086881	ier2b	0.517954	0.222	0.238	0.921593	1
ENSDARG00000026595	pafah1b1b	0.433389	0.125	0.123	0.93729	1
ENSDARG00000018312	rell1	0.503504	0.125	0.123	0.937292	1
ENSDARG00000095273	cox8a	0.685681	0.194	0.205	0.939714	1
ENSDARG00000037177	zc3h13	-0.627242	0.25	0.262	0.945097	1
ENSDARG00000017180	npc1	-0.25197	0.153	0.148	0.947265	1
ENSDARG00000036675	hnrnpa1b	0.312244	0.125	0.123	0.948341	1
ENSDARG00000025797	abhd2a	-0.271043	0.25	0.254	0.948838	1
ENSDARG00000079895	ehbp1l1b	0.624993	0.153	0.164	0.951994	1
ENSDARG00000016173	cct3	-0.364102	0.181	0.18	0.954334	1
ENSDARG00000061052	nipblb	1.02432	0.153	0.164	0.95697	1
ENSDARG00000045928	psma4	0.443536	0.375	0.385	0.962438	1
ENSDARG00000098075	sh3bgrl3	0.336615	0.208	0.213	0.965983	1
ENSDARG00000102105	dad1	-0.352793	0.139	0.139	0.970173	1
ENSDARG00000063095	ctsf	0.424022	0.278	0.287	0.970787	1
ENSDARG00000098059	fkbp3	0.343835	0.181	0.189	0.971974	1
ENSDARG00000030053	eef1db	-0.552237	0.153	0.148	0.974466	1
ENSDARG00000002632	anxa11b	-0.558128	0.153	0.148	0.974469	1
ENSDARG00000034897	rps10	0.365314	0.306	0.328	0.975753	1
ENSDARG00000021257	eif3d	0.428753	0.111	0.115	0.976987	1
ENSDARG00000055115	dtnbp1a	0.48209	0.333	0.377	0.982801	1
ENSDARG00000067850	jund	0.449841	0.125	0.131	0.983677	1
ENSDARG00000018060	pik3r2	-0.350006	0.125	0.123	0.98523	1
ENSDARG00000003920	setb	-0.400315	0.208	0.213	0.989645	1
ENSDARG00000103720	zgc:162730	-0.401445	0.111	0.107	0.99021	1
ENSDARG00000035400	btf3	0.386183	0.444	0.492	0.993145	1
ENSDARG00000063036	psd2	-0.577527	0.125	0.123	0.99446	1
ENSDARG00000043821	klf7b	-0.626607	0.125	0.123	0.994461	1
ENSDARG00000018602	rab5aa	0.389432	0.139	0.148	0.998272	1
ENSDARG00000077785	atf5b	0.595969	0.153	0.164	0.998344	1
